# Supplementary material for: Robust Sub-nanomolar Library Preparation for High Throughput Next Generation Sequencing
Source: BMC Genomics. 2018 May 4;19:326. doi: 10.1186/s12864-018-4677-y (PMC5935984; doi:10.1186/s12864-018-4677-y)
Supplement: Supplementary file 2 — Table S2. Data of variant calling for the three Bordetella bronchiseptica RB50 strains and one Bordetella pertussis Tohama I strain. (XLSX 122 kb) [file 12864_2018_4677_MOESM2_ESM.xlsx]

## Sheet: Illumina 1739
#CHROM	POS	ID	REF	ALT	QUAL	FILTER	INFO	FORMAT	1739
gi_33591071_emb_BX470250.1_	36602	.	G	T	59.01	PASS	AC=1;AF=0.5;AN=2;DP=39;QD=1.51	GT:AD:DP:GQ:PL:VF:GQX	0/1:30,9:40:88.64:89,0,1000:0.231:59
gi_33591071_emb_BX470250.1_	36606	.	C	A	23.03	LowVariantFreq	AC=1;AF=0.5;AN=2;DP=44;QD=0.52	GT:AD:DP:GQ:PL:VF:GQX	0/1:37,7:44:53.16:53,0,989:0.159:23
gi_33591071_emb_BX470250.1_	58176	.	T	C	26.02	PASS	AC=1;AF=0.5;AN=2;DP=31;QD=0.84	GT:AD:DP:GQ:PL:VF:GQX	0/1:22,9:31:55.65:56,0,741:0.290:26
gi_33591071_emb_BX470250.1_	194845	.	T	G	10.42	PASS	AC=1;AF=0.5;AN=2;DP=29;QD=0.36	GT:AD:DP:GQ:PL:VF:GQX	0/1:22,7:30:39.55:40,0,628:0.241:10
gi_33591071_emb_BX470250.1_	526509	.	A	G	2460	PASS	AC=2;AF=1.0;AN=2;DP=66;QD=37.27	GT:AD:DP:GQ:PL:VF:GQX	1/1:0,66:66:99:2493,190,0:1.000:99
gi_33591071_emb_BX470250.1_	1129408	.	C	T	20.05	PASS	AC=1;AF=0.5;AN=2;DP=13;QD=1.54	GT:AD:DP:GQ:PL:VF:GQX	0/1:8,5:13:50.28:50,0,240:0.385:20
gi_33591071_emb_BX470250.1_	1129426	.	C	G	19.06	PASS	AC=1;AF=0.5;AN=2;DP=10;QD=1.91	GT:AD:DP:GQ:PL:VF:GQX	0/1:5,5:10:48.88:49,0,90:0.500:19
gi_33591071_emb_BX470250.1_	1129428	.	C	A	36.01	PASS	AC=1;AF=0.5;AN=2;DP=10;QD=3.60	GT:AD:DP:GQ:PL:VF:GQX	0/1:4,6:10:66.19:66,0,95:0.600:36
gi_33591071_emb_BX470250.1_	1129429	.	G	T	26.02	PASS	AC=1;AF=0.5;AN=2;DP=10;QD=2.60	GT:AD:DP:GQ:PL:VF:GQX	0/1:5,5:10:56.03:56,0,125:0.500:26
gi_33591071_emb_BX470250.1_	1275410	.	T	G	24.02	PASS	AC=1;AF=0.5;AN=2;DP=43;QD=0.56	GT:AD:DP:GQ:PL:VF:GQX	0/1:33,10:43:53.72:54,0,871:0.233:24
gi_33591071_emb_BX470250.1_	1506229	.	C	A	18.07	LowVariantFreq	AC=1;AF=0.5;AN=2;DP=48;QD=0.38	GT:AD:DP:GQ:PL:VF:GQX	0/1:39,9:48:47.79:48,0,936:0.188:18
gi_33591071_emb_BX470250.1_	1522783	.	C	G	33.01	LowVariantFreq	AC=1;AF=0.5;AN=2;DP=31;QD=1.06	GT:AD:DP:GQ:PL:VF:GQX	0/1:25,6:32:63.47:63,0,774:0.194:33
gi_33591071_emb_BX470250.1_	1843426	.	A	G	18.07	PASS	AC=1;AF=0.5;AN=2;DP=39;QD=0.46	GT:AD:DP:GQ:PL:VF:GQX	0/1:28,11:42:47.53:48,0,791:0.282:18
gi_33591071_emb_BX470250.1_	1869195	.	C	T	1835	PASS	AC=2;AF=1.0;AN=2;DP=49;QD=37.45	GT:AD:DP:GQ:PL:VF:GQX	1/1:0,49:49:99:1868,141,0:1.000:99
gi_33591071_emb_BX470250.1_	1935138	.	A	C	1610	PASS	AC=2;AF=1.0;AN=2;DP=45;QD=35.78	GT:AD:DP:GQ:PL:VF:GQX	1/1:0,45:45:99:1643,126,0:1.000:99
gi_33591071_emb_BX470250.1_	1972433	.	T	G	32.01	PASS	AC=1;AF=0.5;AN=2;DP=36;QD=0.89	GT:AD:DP:GQ:PL:VF:GQX	0/1:24,12:36:62.16:62,0,715:0.333:32
gi_33591071_emb_BX470250.1_	2547145	.	A	C	18.07	PASS	AC=1;AF=0.5;AN=2;DP=25;QD=0.72	GT:AD:DP:GQ:PL:VF:GQX	0/1:19,6:26:48.30:48,0,434:0.240:18
gi_33591071_emb_BX470250.1_	2575910	.	C	T	1023	PASS	AC=2;AF=1.0;AN=2;DP=30;QD=34.10	GT:AD:DP:GQ:PL:VF:GQX	1/1:0,30:30:81.26:1056,81,0:1.000:81
gi_33591071_emb_BX470250.1_	3622637	.	TA	T	1012.97	PASS	AC=1;AF=0.5;AN=2;DP=65;QD=15.58	GT:AD:DP:GQ:PL:VF:GQX	0/1:28,37:56:99:1052,0,872:0.569:99
gi_33591071_emb_BX470250.1_	3670859	.	G	GC	77.97	R8	AC=1;AF=0.5;AN=2;DP=20;QD=3.90	GT:AD:DP:GQ:PL:VF:GQX	0/1:14,6:23:82.54:117,0,83:0.300:77
gi_33591071_emb_BX470250.1_	4081647	.	C	A	28.01	LowVariantFreq	AC=1;AF=0.5;AN=2;DP=34;QD=0.82	GT:AD:DP:GQ:PL:VF:GQX	0/1:28,6:35:58.30:58,0,630:0.176:28
gi_33591071_emb_BX470250.1_	4170178	.	A	C	16.11	PASS	AC=1;AF=0.5;AN=2;DP=32;QD=0.50	GT:AD:DP:GQ:PL:VF:GQX	0/1:22,10:32:45.72:46,0,648:0.313:16
gi_33591071_emb_BX470250.1_	4304337	.	A	C	20.05	LowVariantFreq	AC=1;AF=0.5;AN=2;DP=36;QD=0.56	GT:AD:DP:GQ:PL:VF:GQX	0/1:31,5:36:50.16:50,0,888:0.139:20
gi_33591071_emb_BX470250.1_	4486676	.	TA	T	396.96	PASS	AC=2;AF=1.0;AN=2;DP=22;QD=18.04	GT:AD:DP:GQ:PL:VF:GQX	1/1:11,11:11:33.11:439,33,0:0.500:33
gi_33591071_emb_BX470250.1_	4486698	.	A	G	435	PASS	AC=2;AF=1.0;AN=2;DP=23;QD=18.91	GT:AD:DP:GQ:PL:VF:GQX	1/1:10,13:23:36.11:468,36,0:0.565:36
gi_33591071_emb_BX470250.1_	4486984	.	A	C	105.01	PASS	AC=1;AF=0.5;AN=2;DP=37;QD=2.84	GT:AD:DP:GQ:PL:VF:GQX	0/1:27,10:37:99:135,0,670:0.270:99
gi_33591071_emb_BX470250.1_	4870972	.	CA	C	1584.96	PASS	AC=2;AF=1.0;AN=2;DP=42;QD=37.74	GT:AD:DP:GQ:PL:VF:GQX	1/1:2,40:42:99:1627,120,0:0.952:99
gi_33591071_emb_BX470250.1_	5147547	.	A	C	45.01	PASS	AC=1;AF=0.5;AN=2;DP=42;QD=1.07	GT:AD:DP:GQ:PL:VF:GQX	0/1:32,10:42:74.82:75,0,910:0.238:45
gi_33591071_emb_BX470250.1_	5225453	.	T	C	58.01	PASS	AC=1;AF=0.5;AN=2;DP=63;QD=0.92	GT:AD:DP:GQ:PL:VF:GQX	0/1:40,23:63:87.81:88,0,1217:0.365:58

## Sheet: Sub-nanomolar 1739
#CHROM	POS	ID	REF	ALT	QUAL	FILTER	INFO	FORMAT	1739
gi_33591071_emb_BX470250.1_	58176	.	T	C	20.05	PASS	AC=1;AF=0.5;AN=2;DP=23;QD=0.87	GT:AD:DP:GQ:PL:VF:GQX	0/1:15,8:24:49.55:50,0,382:0.348:20
gi_33591071_emb_BX470250.1_	110590	.	G	A	46.01	PASS	AC=1;AF=0.5;AN=2;DP=44;QD=1.05	GT:AD:DP:GQ:PL:VF:GQX	0/1:33,11:44:76.06:76,0,862:0.250:46
gi_33591071_emb_BX470250.1_	246392	.	T	G	20.05	LowVariantFreq	AC=1;AF=0.5;AN=2;DP=31;QD=0.65	GT:AD:DP:GQ:PL:VF:GQX	0/1:26,5:31:50.44:50,0,805:0.161:20
gi_33591071_emb_BX470250.1_	470121	.	T	G	51.01	PASS	AC=1;AF=0.5;AN=2;DP=26;QD=1.96	GT:AD:DP:GQ:PL:VF:GQX	0/1:13,13:26:81.41:81,0,272:0.500:51
gi_33591071_emb_BX470250.1_	497729	.	A	C	62.01	PASS	AC=1;AF=0.5;AN=2;DP=26;QD=2.38	GT:AD:DP:GQ:PL:VF:GQX	0/1:15,11:26:92.24:92,0,511:0.423:62
gi_33591071_emb_BX470250.1_	526509	.	A	G	1492	PASS	AC=2;AF=1.0;AN=2;DP=41;QD=36.39	GT:AD:DP:GQ:PL:VF:GQX	1/1:0,41:41:99:1525,117,0:1.000:99
gi_33591071_emb_BX470250.1_	999860	.	T	G	28.01	LowVariantFreq	AC=1;AF=0.5;AN=2;DP=27;QD=1.04	GT:AD:DP:GQ:PL:VF:GQX	0/1:22,5:27:58.27:58,0,454:0.185:28
gi_33591071_emb_BX470250.1_	1218835	.	T	G	47.01	PASS	AC=1;AF=0.5;AN=2;DP=17;QD=2.77	GT:AD:DP:GQ:PL:VF:GQX	0/1:10,7:17:76.77:77,0,182:0.412:47
gi_33591071_emb_BX470250.1_	1277845	.	T	G	20.05	PASS	AC=1;AF=0.5;AN=2;DP=25;QD=0.80	GT:AD:DP:GQ:PL:VF:GQX	0/1:19,6:25:50.23:50,0,556:0.240:20
gi_33591071_emb_BX470250.1_	1279120	.	T	G	19.06	PASS	AC=1;AF=0.5;AN=2;DP=18;QD=1.06	GT:AD:DP:GQ:PL:VF:GQX	0/1:14,4:18:48.86:49,0,96:0.222:19
gi_33591071_emb_BX470250.1_	1359595	.	C	T	27.02	PASS	AC=1;AF=0.5;AN=2;DP=23;QD=1.17	GT:AD:DP:GQ:PL:VF:GQX	0/1:18,5:23:57.41:57,0,410:0.217:27
gi_33591071_emb_BX470250.1_	1451712	.	C	T	15.14	LowVariantFreq	AC=1;AF=0.5;AN=2;DP=21;QD=0.72	GT:AD:DP:GQ:PL:VF:GQX	0/1:17,4:21:45.08:45,0,531:0.190:15
gi_33591071_emb_BX470250.1_	1547393	.	G	T	44.01	PASS	AC=1;AF=0.5;AN=2;DP=33;QD=1.33	GT:AD:DP:GQ:PL:VF:GQX	0/1:25,8:34:74.21:74,0,613:0.242:44
gi_33591071_emb_BX470250.1_	1604927	.	T	G	33.01	PASS	AC=1;AF=0.5;AN=2;DP=40;QD=0.83	GT:AD:DP:GQ:PL:VF:GQX	0/1:25,15:40:62.97:63,0,722:0.375:33
gi_33591071_emb_BX470250.1_	1628554	.	T	C	31.01	PASS	AC=1;AF=0.5;AN=2;DP=17;QD=1.82	GT:AD:DP:GQ:PL:VF:GQX	0/1:11,6:18:60.84:61,0,180:0.353:31
gi_33591071_emb_BX470250.1_	1714399	.	T	G	17.09	PASS	AC=1;AF=0.5;AN=2;DP=31;QD=0.55	GT:AD:DP:GQ:PL:VF:GQX	0/1:23,8:31:46.72:47,0,610:0.258:17
gi_33591071_emb_BX470250.1_	1869195	.	C	T	1121	PASS	AC=2;AF=1.0;AN=2;DP=33;QD=33.97	GT:AD:DP:GQ:PL:VF:GQX	1/1:0,33:33:87.27:1154,87,0:1.000:87
gi_33591071_emb_BX470250.1_	1935138	.	A	C	479	PASS	AC=2;AF=1.0;AN=2;DP=17;QD=28.18	GT:AD:DP:GQ:PL:VF:GQX	1/1:0,17:17:39.12:512,39,0:1.000:39
gi_33591071_emb_BX470250.1_	2037511	.	C	A	31.01	PASS	AC=1;AF=0.5;AN=2;DP=29;QD=1.07	GT:AD:DP:GQ:PL:VF:GQX	0/1:23,6:29:60.85:61,0,563:0.207:31
gi_33591071_emb_BX470250.1_	2575910	.	C	T	936	PASS	AC=2;AF=1.0;AN=2;DP=30;QD=31.20	GT:AD:DP:GQ:PL:VF:GQX	1/1:1,29:30:42.68:969,43,0:0.967:42
gi_33591071_emb_BX470250.1_	2689299	.	C	A	17.09	LowVariantFreq	AC=1;AF=0.5;AN=2;DP=17;QD=1.01	GT:AD:DP:GQ:PL:VF:GQX	0/1:14,3:17:46.88:47,0,332:0.176:17
gi_33591071_emb_BX470250.1_	2843739	.	T	G	17.09	PASS	AC=1;AF=0.5;AN=2;DP=30;QD=0.57	GT:AD:DP:GQ:PL:VF:GQX	0/1:23,7:30:47.10:47,0,478:0.233:17
gi_33591071_emb_BX470250.1_	3054284	.	G	A	14.18	PASS	AC=1;AF=0.5;AN=2;DP=19;QD=0.75	GT:AD:DP:GQ:PL:VF:GQX	0/1:13,6:19:44.28:44,0,376:0.316:14
gi_33591071_emb_BX470250.1_	3133439	.	T	C	22.03	PASS	AC=1;AF=0.5;AN=2;DP=30;QD=0.73	GT:AD:DP:GQ:PL:VF:GQX	0/1:17,13:30:51.58:52,0,510:0.433:22
gi_33591071_emb_BX470250.1_	3542474	.	G	C	33.01	PASS	AC=1;AF=0.5;AN=2;DP=20;QD=1.65	GT:AD:DP:GQ:PL:VF:GQX	0/1:16,4:20:63.41:63,0,451:0.200:33
gi_33591071_emb_BX470250.1_	3542475	.	C	A	43.01	PASS	AC=1;AF=0.5;AN=2;DP=19;QD=2.26	GT:AD:DP:GQ:PL:VF:GQX	0/1:14,5:19:73.39:73,0,326:0.263:43
gi_33591071_emb_BX470250.1_	3622637	.	TA	T	588.97	PASS	AC=1;AF=0.5;AN=2;DP=54;QD=10.91	GT:AD:DP:GQ:PL:VF:GQX	0/1:33,21:48:99:628,0,1031:0.389:99
gi_33591071_emb_BX470250.1_	3670859	.	G	GC	53.97	LowVariantFreq;R8	AC=1;AF=0.5;AN=2;DP=16;QD=3.37	GT:AD:DP:GQ:PL:VF:GQX	0/1:14,2:17:49.26:93,0,49:0.125:49
gi_33591071_emb_BX470250.1_	3767953	.	A	C	60.01	LowVariantFreq	AC=1;AF=0.5;AN=2;DP=27;QD=2.22	GT:AD:DP:GQ:PL:VF:GQX	0/1:22,5:27:90.34:90,0,754:0.185:60
gi_33591071_emb_BX470250.1_	3837926	.	G	A	72.01	PASS	AC=1;AF=0.5;AN=2;DP=30;QD=2.40	GT:AD:DP:GQ:PL:VF:GQX	0/1:21,9:30:99:102,0,445:0.300:72
gi_33591071_emb_BX470250.1_	3889589	.	C	A	57.01	PASS	AC=1;AF=0.5;AN=2;DP=29;QD=1.97	GT:AD:DP:GQ:PL:VF:GQX	0/1:22,7:29:86.61:87,0,620:0.241:57
gi_33591071_emb_BX470250.1_	3894965	.	A	C	49.01	PASS	AC=1;AF=0.5;AN=2;DP=22;QD=2.23	GT:AD:DP:GQ:PL:VF:GQX	0/1:13,9:22:78.58:79,0,288:0.409:49
gi_33591071_emb_BX470250.1_	4243513	.	T	G	29.01	PASS	AC=1;AF=0.5;AN=2;DP=25;QD=1.16	GT:AD:DP:GQ:PL:VF:GQX	0/1:16,9:25:58.59:59,0,411:0.360:29
gi_33591071_emb_BX470250.1_	4442846	.	T	C	101.01	PASS	AC=1;AF=0.5;AN=2;DP=22;QD=4.59	GT:AD:DP:GQ:PL:VF:GQX	0/1:14,8:22:99:131,0,461:0.364:99
gi_33591071_emb_BX470250.1_	4486676	.	TA	T	567.96	PASS	AC=2;AF=1.0;AN=2;DP=27;QD=21.04	GT:AD:DP:GQ:PL:VF:GQX	1/1:10,17:15:45.15:610,45,0:0.630:45
gi_33591071_emb_BX470250.1_	4486698	.	A	G	676	PASS	AC=2;AF=1.0;AN=2;DP=27;QD=25.04	GT:AD:DP:GQ:PL:VF:GQX	1/1:8,19:28:57.17:709,57,0:0.704:57
gi_33591071_emb_BX470250.1_	4612390	.	C	A	16.11	PASS	AC=1;AF=0.5;AN=2;DP=38;QD=0.42	GT:AD:DP:GQ:PL:VF:GQX	0/1:29,9:38:45.77:46,0,862:0.237:16
gi_33591071_emb_BX470250.1_	4870972	.	CA	C	1294.96	PASS	AC=2;AF=1.0;AN=2;DP=34;QD=38.09	GT:AD:DP:GQ:PL:VF:GQX	1/1:2,32:35:99:1337,99,0:0.941:99

## Sheet: Illumina 1919
#CHROM	POS	ID	REF	ALT	QUAL	FILTER	INFO	FORMAT	1919
gi_33591071_emb_BX470250.1_	526509	.	A	G	2162	PASS	AC=2;AF=1.0;AN=2;DP=56;QD=38.61	GT:AD:DP:GQ:PL:VF:GQX	1/1:0,56:56:99:2195,166,0:1.000:99
gi_33591071_emb_BX470250.1_	1129428	.	C	A	50.01	PASS	AC=1;AF=0.5;AN=2;DP=9;QD=5.56	GT:AD:DP:GQ:PL:VF:GQX	0/1:4,5:10:79.84:80,0,122:0.556:50
gi_33591071_emb_BX470250.1_	1632924	.	T	G	10.42	LowVariantFreq;LowGQ;LowGQX	AC=2;AF=1.0;AN=2;DP=45;QD=0.23	GT:AD:DP:GQ:PL:VF:GQX	1/1:39,6:45:3.01:40,3,0:0.133:3
gi_33591071_emb_BX470250.1_	1759952	.	T	C	18.07	LowVariantFreq	AC=1;AF=0.5;AN=2;DP=36;QD=0.50	GT:AD:DP:GQ:PL:VF:GQX	0/1:30,6:36:47.83:48,0,1057:0.167:18
gi_33591071_emb_BX470250.1_	1869195	.	C	T	1524	PASS	AC=2;AF=1.0;AN=2;DP=44;QD=34.64	GT:AD:DP:GQ:PL:VF:GQX	1/1:0,44:44:99:1557,114,0:1.000:99
gi_33591071_emb_BX470250.1_	1935138	.	A	C	1620	PASS	AC=2;AF=1.0;AN=2;DP=46;QD=35.22	GT:AD:DP:GQ:PL:VF:GQX	1/1:0,46:46:99:1653,126,0:1.000:99
gi_33591071_emb_BX470250.1_	2004181	.	C	CT	1917.96	PASS	AC=2;AF=1.0;AN=2;DP=47;QD=40.81	GT:AD:DP:GQ:PL:VF:GQX	1/1:2,45:47:99:1960,141,0:0.957:99
gi_33591071_emb_BX470250.1_	2015045	.	T	G	17.09	PASS	AC=1;AF=0.5;AN=2;DP=35;QD=0.49	GT:AD:DP:GQ:PL:VF:GQX	0/1:26,9:35:47.31:47,0,640:0.257:17
gi_33591071_emb_BX470250.1_	2490365	.	T	G	16.11	PASS	AC=1;AF=0.5;AN=2;DP=34;QD=0.47	GT:AD:DP:GQ:PL:VF:GQX	0/1:27,7:34:46.41:46,0,886:0.206:16
gi_33591071_emb_BX470250.1_	2547113	.	A	C	43.01	PASS	AC=1;AF=0.5;AN=2;DP=38;QD=1.13	GT:AD:DP:GQ:PL:VF:GQX	0/1:29,9:38:73.41:73,0,840:0.237:43
gi_33591071_emb_BX470250.1_	2575910	.	C	T	1709	PASS	AC=2;AF=1.0;AN=2;DP=47;QD=36.36	GT:AD:DP:GQ:PL:VF:GQX	1/1:0,47:48:99:1742,132,0:1.000:99
gi_33591071_emb_BX470250.1_	2802074	.	A	C	23.03	PASS	AC=1;AF=0.5;AN=2;DP=25;QD=0.92	GT:AD:DP:GQ:PL:VF:GQX	0/1:18,7:25:53.06:53,0,463:0.280:23
gi_33591071_emb_BX470250.1_	3086338	.	T	G	68.01	PASS	AC=1;AF=0.5;AN=2;DP=30;QD=2.27	GT:AD:DP:GQ:PL:VF:GQX	0/1:22,8:30:98.44:98,0,782:0.267:68
gi_33591071_emb_BX470250.1_	3622637	.	TA	T	1191.97	PASS	AC=1;AF=0.5;AN=2;DP=71;QD=16.79	GT:AD:DP:GQ:PL:VF:GQX	0/1:33,38:63:99:1231,0,949:0.535:99
gi_33591071_emb_BX470250.1_	3670859	.	G	GC	95.97	R8	AC=1;AF=0.5;AN=2;DP=19;QD=5.05	GT:AD:DP:GQ:PL:VF:GQX	0/1:12,7:19:54.62:135,0,55:0.368:54
gi_33591071_emb_BX470250.1_	4168935	.	A	C	104.01	PASS	AC=1;AF=0.5;AN=2;DP=36;QD=2.89	GT:AD:DP:GQ:PL:VF:GQX	0/1:24,12:37:99:134,0,672:0.333:99
gi_33591071_emb_BX470250.1_	4486676	.	TA	T	445.96	PASS	AC=2;AF=1.0;AN=2;DP=33;QD=13.51	GT:AD:DP:GQ:PL:VF:GQX	1/1:19,14:12:36.12:488,36,0:0.424:36
gi_33591071_emb_BX470250.1_	4486698	.	A	G	453	PASS	AC=2;AF=1.0;AN=2;DP=28;QD=16.18	GT:AD:DP:GQ:PL:VF:GQX	1/1:14,14:28:42.11:486,42,0:0.500:42
gi_33591071_emb_BX470250.1_	4870972	.	CA	C	1747.96	PASS	AC=2;AF=1.0;AN=2;DP=48;QD=36.42	GT:AD:DP:GQ:PL:VF:GQX	1/1:4,44:49:99:1790,132,0:0.917:99

## Sheet: Sub-nanomolar 1919
#CHROM	POS	ID	REF	ALT	QUAL	FILTER	INFO	FORMAT	1919
gi_33591071_emb_BX470250.1_	32897	.	A	G	11.34	LowVariantFreq;LowGQ;LowGQX	AC=2;AF=1.0;AN=2;DP=83;QD=0.14	GT:AD:DP:GQ:PL:VF:GQX	1/1:82,1:83:3.01:41,3,0:0.012:3
gi_33591071_emb_BX470250.1_	52050	.	G	A	64.01	PASS	AC=1;AF=0.5;AN=2;DP=70;QD=0.91	GT:AD:DP:GQ:PL:VF:GQX	0/1:51,19:72:94.32:94,0,1347:0.271:64
gi_33591071_emb_BX470250.1_	58176	.	T	C	28.01	PASS	AC=1;AF=0.5;AN=2;DP=73;QD=0.38	GT:AD:DP:GQ:PL:VF:GQX	0/1:50,23:73:57.67:58,0,1498:0.315:28
gi_33591071_emb_BX470250.1_	123466	.	T	G	46.01	PASS	AC=1;AF=0.5;AN=2;DP=75;QD=0.61	GT:AD:DP:GQ:PL:VF:GQX	0/1:43,32:75:75.90:76,0,1030:0.427:46
gi_33591071_emb_BX470250.1_	194848	.	T	G	90.01	PASS	AC=1;AF=0.5;AN=2;DP=43;QD=2.09	GT:AD:DP:GQ:PL:VF:GQX	0/1:24,19:43:99:120,0,560:0.442:90
gi_33591071_emb_BX470250.1_	526509	.	A	G	2750	PASS	AC=2;AF=1.0;AN=2;DP=75;QD=36.67	GT:AD:DP:GQ:PL:VF:GQX	1/1:0,75:75:99:2783,214,0:1.000:99
gi_33591071_emb_BX470250.1_	659203	.	C	A	17.09	PASS	AC=1;AF=0.5;AN=2;DP=58;QD=0.29	GT:AD:DP:GQ:PL:VF:GQX	0/1:45,13:58:46.64:47,0,947:0.224:17
gi_33591071_emb_BX470250.1_	841843	.	A	G	18.07	LowVariantFreq	AC=1;AF=0.5;AN=2;DP=61;QD=0.30	GT:AD:DP:GQ:PL:VF:GQX	0/1:53,8:61:48.23:48,0,1730:0.131:18
gi_33591071_emb_BX470250.1_	1129407	.	C	T	16.11	PASS	AC=1;AF=0.5;AN=2;DP=29;QD=0.56	GT:AD:DP:GQ:PL:VF:GQX	0/1:23,6:29:45.61:46,0,674:0.207:16
gi_33591071_emb_BX470250.1_	1279116	.	A	G	53.01	PASS	AC=1;AF=0.5;AN=2;DP=58;QD=0.91	GT:AD:DP:GQ:PL:VF:GQX	0/1:36,22:62:83.13:83,0,281:0.379:53
gi_33591071_emb_BX470250.1_	1279120	.	T	G	121.01	PASS	AC=1;AF=0.5;AN=2;DP=64;QD=1.89	GT:AD:DP:GQ:PL:VF:GQX	0/1:35,29:64:99:151,0,303:0.453:99
gi_33591071_emb_BX470250.1_	1389777	.	A	C	10.42	PASS	AC=1;AF=0.5;AN=2;DP=57;QD=0.18	GT:AD:DP:GQ:PL:VF:GQX	0/1:43,14:57:40.23:40,0,1345:0.246:10
gi_33591071_emb_BX470250.1_	1789270	.	A	C	46.01	PASS	AC=1;AF=0.5;AN=2;DP=77;QD=0.60	GT:AD:DP:GQ:PL:VF:GQX	0/1:60,17:77:76.11:76,0,1600:0.221:46
gi_33591071_emb_BX470250.1_	1826835	.	C	A	48.01	PASS	AC=1;AF=0.5;AN=2;DP=58;QD=0.83	GT:AD:DP:GQ:PL:VF:GQX	0/1:38,20:58:77.53:78,0,1020:0.345:48
gi_33591071_emb_BX470250.1_	1869195	.	C	T	2290	PASS	AC=2;AF=1.0;AN=2;DP=61;QD=37.54	GT:AD:DP:GQ:PL:VF:GQX	1/1:0,61:61:99:2323,175,0:1.000:99
gi_33591071_emb_BX470250.1_	1935138	.	A	C	1834	PASS	AC=2;AF=1.0;AN=2;DP=54;QD=33.96	GT:AD:DP:GQ:PL:VF:GQX	1/1:0,54:54:99:1867,144,0:1.000:99
gi_33591071_emb_BX470250.1_	1985142	.	T	G	76.01	LowVariantFreq	AC=1;AF=0.5;AN=2;DP=55;QD=1.38	GT:AD:DP:GQ:PL:VF:GQX	0/1:45,10:55:99:106,0,1240:0.182:76
gi_33591071_emb_BX470250.1_	2004181	.	C	CT	2502.96	PASS	AC=2;AF=1.0;AN=2;DP=61;QD=41.03	GT:AD:DP:GQ:PL:VF:GQX	1/1:1,60:61:99:2545,181,0:0.984:99
gi_33591071_emb_BX470250.1_	2575910	.	C	T	1590	PASS	AC=2;AF=1.0;AN=2;DP=44;QD=36.14	GT:AD:DP:GQ:PL:VF:GQX	1/1:0,44:46:99:1623,126,0:1.000:99
gi_33591071_emb_BX470250.1_	2836990	.	A	G	33.01	PASS	AC=1;AF=0.5;AN=2;DP=46;QD=0.72	GT:AD:DP:GQ:PL:VF:GQX	0/1:33,13:47:62.96:63,0,731:0.283:33
gi_33591071_emb_BX470250.1_	3054284	.	G	A	49.01	PASS	AC=1;AF=0.5;AN=2;DP=37;QD=1.32	GT:AD:DP:GQ:PL:VF:GQX	0/1:25,12:37:78.71:79,0,858:0.324:49
gi_33591071_emb_BX470250.1_	3317002	.	GCC	G,GC	53.97	R8	AC=1,0;AF=0.5,0.0;AN=2;DP=18;QD=3.00	GT:AD:DP:GQ:PL:VF:GQX	0/1:14,4,0:19:62.54:93,0,185,63,82,134:0.222:53
gi_33591071_emb_BX470250.1_	3622637	.	TA	T	2063.97	PASS	AC=1;AF=0.5;AN=2;DP=139;QD=14.85	GT:AD:DP:GQ:PL:VF:GQX	0/1:74,65:127:99:2103,0,2215:0.468:99
gi_33591071_emb_BX470250.1_	3670859	.	G	GC	247.97	R8	AC=1;AF=0.5;AN=2;DP=37;QD=6.70	GT:AD:DP:GQ:PL:VF:GQX	0/1:26,11:39:99:287,0,127:0.297:99
gi_33591071_emb_BX470250.1_	4035896	.	A	C	43.76	LowGQ;LowGQX	AC=2;AF=1.0;AN=2;DP=3;QD=14.59	GT:AD:DP:GQ:PL:VF:GQX	1/1:1,2:3:6.02:75,6,0:0.667:6
gi_33591071_emb_BX470250.1_	4156438	.	T	A	58.01	PASS	AC=1;AF=0.5;AN=2;DP=49;QD=1.18	GT:AD:DP:GQ:PL:VF:GQX	0/1:37,12:49:88.34:88,0,1175:0.245:58
gi_33591071_emb_BX470250.1_	4168935	.	A	C	11.34	PASS	AC=1;AF=0.5;AN=2;DP=49;QD=0.23	GT:AD:DP:GQ:PL:VF:GQX	0/1:33,16:49:40.82:41,0,981:0.327:11
gi_33591071_emb_BX470250.1_	4170178	.	A	C	91.01	PASS	AC=1;AF=0.5;AN=2;DP=58;QD=1.57	GT:AD:DP:GQ:PL:VF:GQX	0/1:37,21:58:99:121,0,1130:0.362:91
gi_33591071_emb_BX470250.1_	4437942	.	A	C	20.05	PASS	AC=1;AF=0.5;AN=2;DP=46;QD=0.44	GT:AD:DP:GQ:PL:VF:GQX	0/1:35,11:48:49.98:50,0,1085:0.239:20
gi_33591071_emb_BX470250.1_	4486676	.	TA	T	202.1	LowGQ	AC=2;AF=1.0;AN=2;DP=29;QD=6.97	GT:AD:DP:GQ:PL:VF:GQX	1/1:19,10:6:18.06:244,18,0:0.345:18
gi_33591071_emb_BX470250.1_	4486698	.	A	G	258.03	LowGQ	AC=2;AF=1.0;AN=2;DP=25;QD=10.32	GT:AD:DP:GQ:PL:VF:GQX	1/1:17,8:25:24.07:291,24,0:0.320:24
gi_33591071_emb_BX470250.1_	4870972	.	CA	C	2432.96	PASS	AC=2;AF=1.0;AN=2;DP=63;QD=38.62	GT:AD:DP:GQ:PL:VF:GQX	1/1:2,61:64:99:2475,183,0:0.968:99
gi_33591071_emb_BX470250.1_	5063974	.	A	C	49.01	PASS	AC=1;AF=0.5;AN=2;DP=53;QD=0.92	GT:AD:DP:GQ:PL:VF:GQX	0/1:39,14:54:78.89:79,0,749:0.264:49
gi_33591071_emb_BX470250.1_	5063983	.	A	C	24.02	PASS	AC=1;AF=0.5;AN=2;DP=61;QD=0.39	GT:AD:DP:GQ:PL:VF:GQX	0/1:48,13:61:54.45:54,0,969:0.213:24
gi_33591071_emb_BX470250.1_	5202520	.	A	C	116.01	PASS	AC=1;AF=0.5;AN=2;DP=72;QD=1.61	GT:AD:DP:GQ:PL:VF:GQX	0/1:45,27:73:99:146,0,1251:0.375:99
gi_33591071_emb_BX470250.1_	5225419	.	A	C	85.01	PASS	AC=1;AF=0.5;AN=2;DP=69;QD=1.23	GT:AD:DP:GQ:PL:VF:GQX	0/1:52,17:69:99:115,0,1688:0.246:85

## Sheet: Illumina 1920
#CHROM	POS	ID	REF	ALT	QUAL	FILTER	INFO	FORMAT	1920
gi_33591071_emb_BX470250.1_	36602	.	G	T	56.01	PASS	AC=1;AF=0.5;AN=2;DP=29;QD=1.93	GT:AD:DP:GQ:PL:VF:GQX	0/1:22,7:29:86.46:86,0,593:0.241:56
gi_33591071_emb_BX470250.1_	52050	.	G	A	39.01	PASS	AC=1;AF=0.5;AN=2;DP=44;QD=0.89	GT:AD:DP:GQ:PL:VF:GQX	0/1:33,11:45:69.49:69,0,735:0.250:39
gi_33591071_emb_BX470250.1_	58176	.	T	C	12.27	PASS	AC=1;AF=0.5;AN=2;DP=43;QD=0.29	GT:AD:DP:GQ:PL:VF:GQX	0/1:29,14:43:42.39:42,0,879:0.326:12
gi_33591071_emb_BX470250.1_	60137	.	G	A	45.01	PASS	AC=1;AF=0.5;AN=2;DP=35;QD=1.29	GT:AD:DP:GQ:PL:VF:GQX	0/1:27,8:35:74.70:75,0,554:0.229:45
gi_33591071_emb_BX470250.1_	526509	.	A	G	2059	PASS	AC=2;AF=1.0;AN=2;DP=54;QD=38.13	GT:AD:DP:GQ:PL:VF:GQX	1/1:0,54:54:99:2092,160,0:1.000:99
gi_33591071_emb_BX470250.1_	1088086	.	G	C	45.01	LowVariantFreq	AC=1;AF=0.5;AN=2;DP=27;QD=1.67	GT:AD:DP:GQ:PL:VF:GQX	0/1:22,5:27:74.97:75,0,583:0.185:45
gi_33591071_emb_BX470250.1_	1129426	.	C	G	186.01	PASS	AC=1;AF=0.5;AN=2;DP=15;QD=12.40	GT:AD:DP:GQ:PL:VF:GQX	0/1:6,9:15:99:216,0,118:0.600:99
gi_33591071_emb_BX470250.1_	1129428	.	C	A	232.01	PASS	AC=1;AF=0.5;AN=2;DP=15;QD=15.47	GT:AD:DP:GQ:PL:VF:GQX	0/1:6,9:15:99:262,0,134:0.600:99
gi_33591071_emb_BX470250.1_	1129429	.	G	T	198.01	PASS	AC=1;AF=0.5;AN=2;DP=15;QD=13.20	GT:AD:DP:GQ:PL:VF:GQX	0/1:6,9:15:99:228,0,109:0.600:99
gi_33591071_emb_BX470250.1_	1279120	.	T	G	10.42	PASS	AC=1;AF=0.5;AN=2;DP=46;QD=0.23	GT:AD:DP:GQ:PL:VF:GQX	0/1:32,14:47:39.56:40,0,453:0.304:10
gi_33591071_emb_BX470250.1_	1450252	.	A	G	88.01	PASS	AC=1;AF=0.5;AN=2;DP=35;QD=2.51	GT:AD:DP:GQ:PL:VF:GQX	0/1:22,13:36:99:118,0,720:0.371:88
gi_33591071_emb_BX470250.1_	1451712	.	C	T	55.01	LowVariantFreq	AC=1;AF=0.5;AN=2;DP=40;QD=1.38	GT:AD:DP:GQ:PL:VF:GQX	0/1:33,7:40:84.73:85,0,1136:0.175:55
gi_33591071_emb_BX470250.1_	1628554	.	T	C	26.02	PASS	AC=1;AF=0.5;AN=2;DP=33;QD=0.79	GT:AD:DP:GQ:PL:VF:GQX	0/1:23,10:33:55.57:56,0,491:0.303:26
gi_33591071_emb_BX470250.1_	1869195	.	C	T	1583	PASS	AC=2;AF=1.0;AN=2;DP=46;QD=34.41	GT:AD:DP:GQ:PL:VF:GQX	1/1:0,46:46:99:1616,123,0:1.000:99
gi_33591071_emb_BX470250.1_	1935138	.	A	C	1431	PASS	AC=2;AF=1.0;AN=2;DP=39;QD=36.69	GT:AD:DP:GQ:PL:VF:GQX	1/1:0,39:39:99:1464,111,0:1.000:99
gi_33591071_emb_BX470250.1_	2091719	.	G	A	19.06	LowVariantFreq	AC=1;AF=0.5;AN=2;DP=28;QD=0.68	GT:AD:DP:GQ:PL:VF:GQX	0/1:23,5:29:49.04:49,0,614:0.179:19
gi_33591071_emb_BX470250.1_	2575910	.	C	T	1183	PASS	AC=2;AF=1.0;AN=2;DP=34;QD=34.79	GT:AD:DP:GQ:PL:VF:GQX	1/1:0,34:34:93.30:1216,93,0:1.000:93
gi_33591071_emb_BX470250.1_	2836975	.	A	C	24.02	PASS	AC=1;AF=0.5;AN=2;DP=20;QD=1.20	GT:AD:DP:GQ:PL:VF:GQX	0/1:13,7:26:53.59:54,0,90:0.350:24
gi_33591071_emb_BX470250.1_	3622637	.	TA	T	1294.97	PASS	AC=1;AF=0.5;AN=2;DP=91;QD=14.23	GT:AD:DP:GQ:PL:VF:GQX	0/1:50,41:84:99:1334,0,1573:0.451:99
gi_33591071_emb_BX470250.1_	3670859	.	G	GC	67.97	R8	AC=1;AF=0.5;AN=2;DP=25;QD=2.72	GT:AD:DP:GQ:PL:VF:GQX	0/1:20,5:25:53.98:107,0,54:0.200:53
gi_33591071_emb_BX470250.1_	3709176	.	G	A	37.01	PASS	AC=1;AF=0.5;AN=2;DP=31;QD=1.19	GT:AD:DP:GQ:PL:VF:GQX	0/1:23,8:31:67.06:67,0,750:0.258:37
gi_33591071_emb_BX470250.1_	3791794	.	A	C	28.01	PASS	AC=1;AF=0.5;AN=2;DP=27;QD=1.04	GT:AD:DP:GQ:PL:VF:GQX	0/1:20,7:27:57.59:58,0,524:0.259:28
gi_33591071_emb_BX470250.1_	3894965	.	A	C	24.02	PASS	AC=1;AF=0.5;AN=2;DP=45;QD=0.53	GT:AD:DP:GQ:PL:VF:GQX	0/1:31,14:45:53.79:54,0,850:0.311:24
gi_33591071_emb_BX470250.1_	4132336	.	C	T	55.01	PASS	AC=1;AF=0.5;AN=2;DP=37;QD=1.49	GT:AD:DP:GQ:PL:VF:GQX	0/1:26,11:37:85.28:85,0,812:0.297:55
gi_33591071_emb_BX470250.1_	4442846	.	T	C	18.07	PASS	AC=1;AF=0.5;AN=2;DP=36;QD=0.50	GT:AD:DP:GQ:PL:VF:GQX	0/1:26,10:37:47.90:48,0,766:0.278:18
gi_33591071_emb_BX470250.1_	4486676	.	TA	T	282.99	LowGQ	AC=2;AF=1.0;AN=2;DP=35;QD=8.09	GT:AD:DP:GQ:PL:VF:GQX	1/1:22,13:8:24.08:325,24,0:0.371:24
gi_33591071_emb_BX470250.1_	4486698	.	A	G	302.01	LowGQ	AC=2;AF=1.0;AN=2;DP=29;QD=10.41	GT:AD:DP:GQ:PL:VF:GQX	1/1:20,9:30:27.08:335,27,0:0.310:27
gi_33591071_emb_BX470250.1_	4839820	.	G	T	15.14	PASS	AC=1;AF=0.5;AN=2;DP=47;QD=0.32	GT:AD:DP:GQ:PL:VF:GQX	0/1:36,11:47:45.18:45,0,814:0.234:15
gi_33591071_emb_BX470250.1_	4870972	.	CA	C	1821.96	PASS	AC=2;AF=1.0;AN=2;DP=47;QD=38.77	GT:AD:DP:GQ:PL:VF:GQX	1/1:2,45:47:99:1864,138,0:0.957:99
gi_33591071_emb_BX470250.1_	5250361	.	G	A	51.01	PASS	AC=1;AF=0.5;AN=2;DP=50;QD=1.02	GT:AD:DP:GQ:PL:VF:GQX	0/1:39,11:50:81.40:81,0,1185:0.220:51
gi_33591071_emb_BX470250.1_	5311990	.	A	C	70.01	PASS	AC=1;AF=0.5;AN=2;DP=32;QD=2.19	GT:AD:DP:GQ:PL:VF:GQX	0/1:22,10:32:99:100,0,774:0.313:70

## Sheet: Sub-nanomolar 1920
#CHROM	POS	ID	REF	ALT	QUAL	FILTER	INFO	FORMAT	1920
gi_33591071_emb_BX470250.1_	58176	.	T	C	27.02	PASS	AC=1;AF=0.5;AN=2;DP=63;QD=0.43	GT:AD:DP:GQ:PL:VF:GQX	0/1:48,15:63:56.52:57,0,1631:0.238:27
gi_33591071_emb_BX470250.1_	99958	.	T	A	132.01	PASS	AC=1;AF=0.5;AN=2;DP=57;QD=2.32	GT:AD:DP:GQ:PL:VF:GQX	0/1:41,16:57:99:162,0,1253:0.281:99
gi_33591071_emb_BX470250.1_	412220	.	T	G	11.34	PASS	AC=1;AF=0.5;AN=2;DP=32;QD=0.35	GT:AD:DP:GQ:PL:VF:GQX	0/1:21,11:32:41.47:41,0,479:0.344:11
gi_33591071_emb_BX470250.1_	526509	.	A	G	2720	PASS	AC=2;AF=1.0;AN=2;DP=78;QD=34.87	GT:AD:DP:GQ:PL:VF:GQX	1/1:0,78:78:99:2753,214,0:1.000:99
gi_33591071_emb_BX470250.1_	999889	.	T	G	12.27	PASS	AC=1;AF=0.5;AN=2;DP=36;QD=0.34	GT:AD:DP:GQ:PL:VF:GQX	0/1:28,8:36:41.83:42,0,717:0.222:12
gi_33591071_emb_BX470250.1_	1129428	.	C	A	15.14	PASS	AC=1;AF=0.5;AN=2;DP=26;QD=0.58	GT:AD:DP:GQ:PL:VF:GQX	0/1:16,10:26:45.19:45,0,366:0.385:15
gi_33591071_emb_BX470250.1_	1129429	.	G	T	37.01	PASS	AC=1;AF=0.5;AN=2;DP=25;QD=1.48	GT:AD:DP:GQ:PL:VF:GQX	0/1:17,8:25:67.12:67,0,399:0.320:37
gi_33591071_emb_BX470250.1_	1277845	.	T	G	52.01	PASS	AC=1;AF=0.5;AN=2;DP=53;QD=0.98	GT:AD:DP:GQ:PL:VF:GQX	0/1:38,15:53:81.86:82,0,1206:0.283:52
gi_33591071_emb_BX470250.1_	1359595	.	C	T	20.05	PASS	AC=1;AF=0.5;AN=2;DP=57;QD=0.35	GT:AD:DP:GQ:PL:VF:GQX	0/1:44,13:58:50.29:50,0,1232:0.228:20
gi_33591071_emb_BX470250.1_	1389777	.	A	C	57.01	PASS	AC=1;AF=0.5;AN=2;DP=55;QD=1.04	GT:AD:DP:GQ:PL:VF:GQX	0/1:39,16:55:87.24:87,0,1194:0.291:57
gi_33591071_emb_BX470250.1_	1460747	.	G	T	52.01	PASS	AC=1;AF=0.5;AN=2;DP=52;QD=1.00	GT:AD:DP:GQ:PL:VF:GQX	0/1:35,17:52:82.10:82,0,861:0.327:52
gi_33591071_emb_BX470250.1_	1534227	.	G	T	27.02	LowVariantFreq	AC=1;AF=0.5;AN=2;DP=32;QD=0.84	GT:AD:DP:GQ:PL:VF:GQX	0/1:26,6:32:56.87:57,0,620:0.188:27
gi_33591071_emb_BX470250.1_	1547412	.	T	C	68.01	PASS	AC=1;AF=0.5;AN=2;DP=58;QD=1.17	GT:AD:DP:GQ:PL:VF:GQX	0/1:41,17:58:98.10:98,0,869:0.293:68
gi_33591071_emb_BX470250.1_	1843426	.	A	G	12.27	LowVariantFreq	AC=1;AF=0.5;AN=2;DP=37;QD=0.33	GT:AD:DP:GQ:PL:VF:GQX	0/1:30,7:37:42.50:42,0,977:0.189:12
gi_33591071_emb_BX470250.1_	1869195	.	C	T	2050	PASS	AC=2;AF=1.0;AN=2;DP=57;QD=35.96	GT:AD:DP:GQ:PL:VF:GQX	1/1:0,57:58:99:2083,159,0:1.000:99
gi_33591071_emb_BX470250.1_	1935138	.	A	C	1214	PASS	AC=2;AF=1.0;AN=2;DP=33;QD=36.79	GT:AD:DP:GQ:PL:VF:GQX	1/1:0,33:33:96.31:1247,96,0:1.000:96
gi_33591071_emb_BX470250.1_	2503492	.	A	C	27.02	PASS	AC=1;AF=0.5;AN=2;DP=38;QD=0.71	GT:AD:DP:GQ:PL:VF:GQX	0/1:28,10:38:56.90:57,0,746:0.263:27
gi_33591071_emb_BX470250.1_	2575910	.	C	T	1548	PASS	AC=2;AF=1.0;AN=2;DP=42;QD=36.86	GT:AD:DP:GQ:PL:VF:GQX	1/1:0,42:42:99:1581,120,0:1.000:99
gi_33591071_emb_BX470250.1_	2856133	.	T	G	37.01	PASS	AC=1;AF=0.5;AN=2;DP=15;QD=2.47	GT:AD:DP:GQ:PL:VF:GQX	0/1:9,6:16:67.19:67,0,182:0.400:37
gi_33591071_emb_BX470250.1_	3086338	.	T	G	41.01	LowVariantFreq	AC=1;AF=0.5;AN=2;DP=29;QD=1.41	GT:AD:DP:GQ:PL:VF:GQX	0/1:25,4:29:70.92:71,0,866:0.138:41
gi_33591071_emb_BX470250.1_	3155472	.	A	C	50.01	PASS	AC=1;AF=0.5;AN=2;DP=45;QD=1.11	GT:AD:DP:GQ:PL:VF:GQX	0/1:32,13:45:80:80,0,1031:0.289:50
gi_33591071_emb_BX470250.1_	3317002	.	GCC	G,GC	11.31	LowVariantFreq;LowGQ;R8	AC=0,1;AF=0.0,0.5;AN=2;DP=11;QD=1.03	GT:AD:DP:GQ:PL:VF:GQX	0/2:10,1,0:16:26.82:50,27,213,0,93,90:0.091:11
gi_33591071_emb_BX470250.1_	3622637	.	TA	T	1666.97	PASS	AC=1;AF=0.5;AN=2;DP=116;QD=14.37	GT:AD:DP:GQ:PL:VF:GQX	0/1:64,52:109:99:1706,0,2060:0.448:99
gi_33591071_emb_BX470250.1_	3670001	.	G	C	25.02	LowVariantFreq	AC=1;AF=0.5;AN=2;DP=25;QD=1.00	GT:AD:DP:GQ:PL:VF:GQX	0/1:21,4:26:55.08:55,0,349:0.160:25
gi_33591071_emb_BX470250.1_	3670859	.	G	GC	50.97	LowVariantFreq;R8	AC=1;AF=0.5;AN=2;DP=23;QD=2.22	GT:AD:DP:GQ:PL:VF:GQX	0/1:21,2:25:35.86:90,0,36:0.087:35
gi_33591071_emb_BX470250.1_	3784121	.	G	T	23.03	LowVariantFreq	AC=1;AF=0.5;AN=2;DP=48;QD=0.48	GT:AD:DP:GQ:PL:VF:GQX	0/1:41,7:48:52.72:53,0,1004:0.146:23
gi_33591071_emb_BX470250.1_	4132336	.	C	T	25.02	PASS	AC=1;AF=0.5;AN=2;DP=63;QD=0.40	GT:AD:DP:GQ:PL:VF:GQX	0/1:49,14:63:54.68:55,0,1346:0.222:25
gi_33591071_emb_BX470250.1_	4280099	.	A	C	31.01	PASS	AC=1;AF=0.5;AN=2;DP=34;QD=0.91	GT:AD:DP:GQ:PL:VF:GQX	0/1:26,8:34:60.76:61,0,910:0.235:31
gi_33591071_emb_BX470250.1_	4486676	.	TA	T	486.96	PASS	AC=2;AF=1.0;AN=2;DP=32;QD=15.22	GT:AD:DP:GQ:PL:VF:GQX	1/1:16,16:13:39.13:529,39,0:0.500:39
gi_33591071_emb_BX470250.1_	4486698	.	A	G	433	PASS	AC=2;AF=1.0;AN=2;DP=27;QD=16.04	GT:AD:DP:GQ:PL:VF:GQX	1/1:13,14:27:39.11:466,39,0:0.519:39
gi_33591071_emb_BX470250.1_	4486994	.	A	C	39.01	PASS	AC=1;AF=0.5;AN=2;DP=52;QD=0.75	GT:AD:DP:GQ:PL:VF:GQX	0/1:39,13:52:69.19:69,0,1130:0.250:39
gi_33591071_emb_BX470250.1_	4640799	.	T	C	40.01	PASS	AC=1;AF=0.5;AN=2;DP=46;QD=0.87	GT:AD:DP:GQ:PL:VF:GQX	0/1:36,10:47:69.63:70,0,953:0.217:40
gi_33591071_emb_BX470250.1_	4661762	.	T	G	16.11	PASS	AC=1;AF=0.5;AN=2;DP=11;QD=1.46	GT:AD:DP:GQ:PL:VF:GQX	0/1:7,4:11:45.74:46,0,162:0.364:16
gi_33591071_emb_BX470250.1_	4661765	.	A	G	15.14	PASS	AC=1;AF=0.5;AN=2;DP=9;QD=1.68	GT:AD:DP:GQ:PL:VF:GQX	0/1:3,6:11:45.16:45,0,99:0.667:15
gi_33591071_emb_BX470250.1_	4870972	.	CA	C	2380.96	PASS	AC=2;AF=1.0;AN=2;DP=61;QD=39.03	GT:AD:DP:GQ:PL:VF:GQX	1/1:5,56:61:99:2423,184,0:0.918:99
gi_33591071_emb_BX470250.1_	4949013	.	C	T	29.01	LowVariantFreq	AC=1;AF=0.5;AN=2;DP=66;QD=0.44	GT:AD:DP:GQ:PL:VF:GQX	0/1:60,6:66:59.37:59,0,1924:0.091:29
gi_33591071_emb_BX470250.1_	4949019	.	A	G	42.01	LowVariantFreq	AC=1;AF=0.5;AN=2;DP=59;QD=0.71	GT:AD:DP:GQ:PL:VF:GQX	0/1:52,7:60:72.16:72,0,1705:0.119:42
gi_33591071_emb_BX470250.1_	4949051	.	A	G	51.01	LowVariantFreq	AC=1;AF=0.5;AN=2;DP=59;QD=0.86	GT:AD:DP:GQ:PL:VF:GQX	0/1:52,7:59:81.45:81,0,1540:0.119:51
gi_33591071_emb_BX470250.1_	4988899	.	G	A	74.01	PASS	AC=1;AF=0.5;AN=2;DP=49;QD=1.51	GT:AD:DP:GQ:PL:VF:GQX	0/1:37,12:49:99:104,0,910:0.245:74
gi_33591071_emb_BX470250.1_	5063978	.	A	C	17.09	LowVariantFreq	AC=1;AF=0.5;AN=2;DP=40;QD=0.43	GT:AD:DP:GQ:PL:VF:GQX	0/1:33,7:41:47.35:47,0,506:0.175:17
gi_33591071_emb_BX470250.1_	5133896	.	A	C	13.22	LowVariantFreq	AC=1;AF=0.5;AN=2;DP=64;QD=0.21	GT:AD:DP:GQ:PL:VF:GQX	0/1:52,12:64:42.82:43,0,1392:0.188:13
gi_33591071_emb_BX470250.1_	5221332	.	T	A	24.02	PASS	AC=1;AF=0.5;AN=2;DP=49;QD=0.49	GT:AD:DP:GQ:PL:VF:GQX	0/1:38,11:49:54.02:54,0,1348:0.224:24
gi_33591071_emb_BX470250.1_	5225419	.	A	C	22.03	PASS	AC=1;AF=0.5;AN=2;DP=48;QD=0.46	GT:AD:DP:GQ:PL:VF:GQX	0/1:38,10:48:51.97:52,0,1286:0.208:22

## Sheet: Illumina 420
#CHROM	POS	ID	REF	ALT	QUAL	FILTER	INFO	FORMAT	420
gi_33591275_ref_NC_002929.2_	10764	.	T	C	4254.01	PASS	AC=2;AF=1.0;AN=2;DP=109;QD=39.03	GT:AD:DP:GQ:PL:VF:GQX	1/1:0,109:109:99:4254,319,0:1.000:99
gi_33591275_ref_NC_002929.2_	27680	.	T	G	205.13	LowVariantFreq;LowGQ	AC=2;AF=1.0;AN=2;DP=98;QD=2.09	GT:AD:DP:GQ:PL:VF:GQX	1/1:92,6:98:18.06:238,18,0:0.061:18
gi_33591275_ref_NC_002929.2_	36857	.	A	G	3181	PASS	AC=2;AF=1.0;AN=2;DP=86;QD=36.99	GT:AD:DP:GQ:PL:VF:GQX	1/1:0,86:86:99:3214,244,0:1.000:99
gi_33591275_ref_NC_002929.2_	37390	.	A	G	3070	PASS	AC=2;AF=1.0;AN=2;DP=92;QD=33.37	GT:AD:DP:GQ:PL:VF:GQX	1/1:0,92:92:99:3103,238,0:1.000:99
gi_33591275_ref_NC_002929.2_	42578	.	A	G	3090	PASS	AC=2;AF=1.0;AN=2;DP=91;QD=33.96	GT:AD:DP:GQ:PL:VF:GQX	1/1:0,91:93:99:3123,238,0:1.000:99
gi_33591275_ref_NC_002929.2_	50044	.	C	G	2618	PASS	AC=2;AF=1.0;AN=2;DP=77;QD=34.00	GT:AD:DP:GQ:PL:VF:GQX	1/1:6,71:78:99:2651,199,0:0.922:99
gi_33591275_ref_NC_002929.2_	50111	.	C	A	1765	PASS	AC=2;AF=1.0;AN=2;DP=87;QD=20.29	GT:AD:DP:GQ:PL:VF:GQX	1/1:35,52:87:99:1798,138,0:0.598:99
gi_33591275_ref_NC_002929.2_	50660	.	A	C	99.26	LowGQ	AC=2;AF=1.0;AN=2;DP=13;QD=7.64	GT:AD:DP:GQ:PL:VF:GQX	1/1:6,7:13:15:132,15,0:0.538:15
gi_33591275_ref_NC_002929.2_	50695	.	C	A	342	PASS	AC=2;AF=1.0;AN=2;DP=45;QD=7.60	GT:AD:DP:GQ:PL:VF:GQX	1/1:31,14:45:33.06:375,33,0:0.311:33
gi_33591275_ref_NC_002929.2_	52491	.	A	G	3192	PASS	AC=2;AF=1.0;AN=2;DP=89;QD=35.87	GT:AD:DP:GQ:PL:VF:GQX	1/1:0,89:89:99:3225,244,0:1.000:99
gi_33591275_ref_NC_002929.2_	69639	.	A	C	324.01	LowVariantFreq;LowGQ	AC=2;AF=1.0;AN=2;DP=101;QD=3.21	GT:AD:DP:GQ:PL:VF:GQX	1/1:92,9:101:27.09:357,27,0:0.089:27
gi_33591275_ref_NC_002929.2_	108100	.	A	G	129.51	LowVariantFreq;LowGQ	AC=2;AF=1.0;AN=2;DP=96;QD=1.35	GT:AD:DP:GQ:PL:VF:GQX	1/1:91,5:97:12.04:162,12,0:0.052:12
gi_33591275_ref_NC_002929.2_	108923	.	T	C	2455	PASS	AC=2;AF=1.0;AN=2;DP=71;QD=34.58	GT:AD:DP:GQ:PL:VF:GQX	1/1:0,71:72:99:2488,193,0:1.000:99
gi_33591275_ref_NC_002929.2_	115891	.	T	A	2644	PASS	AC=2;AF=1.0;AN=2;DP=97;QD=27.26	GT:AD:DP:GQ:PL:VF:GQX	1/1:22,75:97:99:2677,205,0:0.773:99
gi_33591275_ref_NC_002929.2_	122101	.	G	A	1674	PASS	AC=2;AF=1.0;AN=2;DP=87;QD=19.24	GT:AD:DP:GQ:PL:VF:GQX	1/1:39,48:87:99:1707,129,0:0.552:99
gi_33591275_ref_NC_002929.2_	122105	.	C	T	1783	PASS	AC=2;AF=1.0;AN=2;DP=84;QD=21.23	GT:AD:DP:GQ:PL:VF:GQX	1/1:35,49:84:99:1816,135,0:0.583:99
gi_33591275_ref_NC_002929.2_	153714	.	AG	A	1362.96	R8	AC=2;AF=1.0;AN=2;DP=67;QD=20.34	GT:AD:DP:GQ:PL:VF:GQX	1/1:20,47:70:99:1405,160,0:0.701:99
gi_33591275_ref_NC_002929.2_	167272	.	C	CG	2488.96	PASS	AC=2;AF=1.0;AN=2;DP=63;QD=39.51	GT:AD:DP:GQ:PL:VF:GQX	1/1:6,57:66:99:2531,184,0:0.905:99
gi_33591275_ref_NC_002929.2_	167280	.	A	AG	2259.96	PASS	AC=2;AF=1.0;AN=2;DP=56;QD=40.36	GT:AD:DP:GQ:PL:VF:GQX	1/1:3,53:56:99:2302,166,0:0.946:99
gi_33591275_ref_NC_002929.2_	174270	.	C	A	1738	PASS	AC=2;AF=1.0;AN=2;DP=78;QD=22.28	GT:AD:DP:GQ:PL:VF:GQX	1/1:28,50:78:99:1771,138,0:0.641:99
gi_33591275_ref_NC_002929.2_	174273	.	C	T	1707	PASS	AC=2;AF=1.0;AN=2;DP=77;QD=22.17	GT:AD:DP:GQ:PL:VF:GQX	1/1:29,48:78:99:1740,132,0:0.623:99
gi_33591275_ref_NC_002929.2_	174854	.	A	C	283.03	LowVariantFreq;LowGQ	AC=2;AF=1.0;AN=2;DP=96;QD=2.95	GT:AD:DP:GQ:PL:VF:GQX	1/1:87,9:96:24.08:316,24,0:0.094:24
gi_33591275_ref_NC_002929.2_	182366	.	G	C	2828	PASS	AC=2;AF=1.0;AN=2;DP=81;QD=34.91	GT:AD:DP:GQ:PL:VF:GQX	1/1:0,81:84:99:2861,223,0:1.000:99
gi_33591275_ref_NC_002929.2_	185129	.	C	T	116.01	PASS	AC=1;AF=0.5;AN=2;DP=55;QD=2.11	GT:AD:DP:GQ:PL:VF:GQX	0/1:44,11:57:99:146,0,1413:0.200:99
gi_33591275_ref_NC_002929.2_	185405	.	G	A	3013	PASS	AC=2;AF=1.0;AN=2;DP=89;QD=33.85	GT:AD:DP:GQ:PL:VF:GQX	1/1:0,89:89:99:3046,241,0:1.000:99
gi_33591275_ref_NC_002929.2_	193157	.	C	T	3653.01	PASS	AC=2;AF=1.0;AN=2;DP=105;QD=34.79	GT:AD:DP:GQ:PL:VF:GQX	1/1:0,105:105:99:3653,277,0:1.000:99
gi_33591275_ref_NC_002929.2_	194982	.	A	C	350	LowVariantFreq	AC=2;AF=1.0;AN=2;DP=95;QD=3.68	GT:AD:DP:GQ:PL:VF:GQX	1/1:85,10:95:30.09:383,30,0:0.105:30
gi_33591275_ref_NC_002929.2_	196307	.	T	C	2956	PASS	AC=2;AF=1.0;AN=2;DP=83;QD=35.61	GT:AD:DP:GQ:PL:VF:GQX	1/1:1,82:83:99:2989,229,0:0.988:99
gi_33591275_ref_NC_002929.2_	214663	.	A	G	3488.01	PASS	AC=2;AF=1.0;AN=2;DP=95;QD=36.72	GT:AD:DP:GQ:PL:VF:GQX	1/1:0,95:95:99:3488,265,0:1.000:99
gi_33591275_ref_NC_002929.2_	215580	.	G	C	1039	PASS	AC=2;AF=1.0;AN=2;DP=47;QD=22.11	GT:AD:DP:GQ:PL:VF:GQX	1/1:5,42:47:87.24:1072,87,0:0.894:87
gi_33591275_ref_NC_002929.2_	215581	.	A	C	1082	PASS	AC=2;AF=1.0;AN=2;DP=47;QD=23.02	GT:AD:DP:GQ:PL:VF:GQX	1/1:4,43:47:90.25:1115,90,0:0.915:90
gi_33591275_ref_NC_002929.2_	215582	.	T	C	1017	PASS	AC=2;AF=1.0;AN=2;DP=47;QD=21.64	GT:AD:DP:GQ:PL:VF:GQX	1/1:5,42:47:84.24:1050,84,0:0.894:84
gi_33591275_ref_NC_002929.2_	215696	.	T	C	689	PASS	AC=2;AF=1.0;AN=2;DP=66;QD=10.44	GT:AD:DP:GQ:PL:VF:GQX	1/1:44,22:66:57.16:722,57,0:0.333:57
gi_33591275_ref_NC_002929.2_	216558	.	G	C	162.01	LowVariantFreq	AC=1;AF=0.5;AN=2;DP=278;QD=0.58	GT:AD:DP:GQ:PL:VF:GQX	0/1:243,35:280:99:192,0,4864:0.126:99
gi_33591275_ref_NC_002929.2_	216563	.	G	C	1599.01	PASS	AC=1;AF=0.5;AN=2;DP=251;QD=6.37	GT:AD:DP:GQ:PL:VF:GQX	0/1:158,93:279:99:1629,0,3536:0.371:99
gi_33591275_ref_NC_002929.2_	216629	.	A	AC	1488.97	PASS	AC=1;AF=0.5;AN=2;DP=274;QD=5.43	GT:AD:DP:GQ:PL:VF:GQX	0/1:210,64:176:99:1528,0,3015:0.234:99
gi_33591275_ref_NC_002929.2_	216630	.	C	A	665.01	PASS	AC=1;AF=0.5;AN=2;DP=278;QD=2.39	GT:AD:DP:GQ:PL:VF:GQX	0/1:207,71:278:99:695,0,3985:0.255:99
gi_33591275_ref_NC_002929.2_	220937	.	G	A	4228.01	PASS	AC=2;AF=1.0;AN=2;DP=113;QD=37.42	GT:AD:DP:GQ:PL:VF:GQX	1/1:0,113:115:99:4228,322,0:1.000:99
gi_33591275_ref_NC_002929.2_	235876	.	T	G	163.26	LowVariantFreq;LowGQ	AC=2;AF=1.0;AN=2;DP=91;QD=1.79	GT:AD:DP:GQ:PL:VF:GQX	1/1:86,5:91:15.05:196,15,0:0.055:15
gi_33591275_ref_NC_002929.2_	236345	.	G	A	1179	PASS	AC=2;AF=1.0;AN=2;DP=109;QD=10.82	GT:AD:DP:GQ:PL:VF:GQX	1/1:77,32:110:93.25:1212,93,0:0.294:93
gi_33591275_ref_NC_002929.2_	278278	.	A	G	915	PASS	AC=2;AF=1.0;AN=2;DP=75;QD=12.20	GT:AD:DP:GQ:PL:VF:GQX	1/1:34,41:76:75.22:948,75,0:0.547:75
gi_33591275_ref_NC_002929.2_	278280	.	T	G	971	PASS	AC=2;AF=1.0;AN=2;DP=80;QD=12.14	GT:AD:DP:GQ:PL:VF:GQX	1/1:35,45:80:78.23:1004,78,0:0.563:78
gi_33591275_ref_NC_002929.2_	278281	.	T	G	941	PASS	AC=2;AF=1.0;AN=2;DP=80;QD=11.76	GT:AD:DP:GQ:PL:VF:GQX	1/1:36,44:80:48.99:974,49,0:0.550:48
gi_33591275_ref_NC_002929.2_	284382	.	A	C	40.01	PASS	AC=1;AF=0.5;AN=2;DP=70;QD=0.57	GT:AD:DP:GQ:PL:VF:GQX	0/1:54,16:70:70.47:70,0,1697:0.229:40
gi_33591275_ref_NC_002929.2_	285033	.	T	C	3410.01	PASS	AC=2;AF=1.0;AN=2;DP=89;QD=38.31	GT:AD:DP:GQ:PL:VF:GQX	1/1:0,89:89:99:3410,262,0:1.000:99
gi_33591275_ref_NC_002929.2_	299559	.	C	T	2527	PASS	AC=2;AF=1.0;AN=2;DP=72;QD=35.10	GT:AD:DP:GQ:PL:VF:GQX	1/1:0,72:72:99:2560,196,0:1.000:99
gi_33591275_ref_NC_002929.2_	301692	.	G	T	2157	PASS	AC=2;AF=1.0;AN=2;DP=118;QD=18.28	GT:AD:DP:GQ:PL:VF:GQX	1/1:57,61:118:99:2190,169,0:0.517:99
gi_33591275_ref_NC_002929.2_	301693	.	T	C	2126	PASS	AC=2;AF=1.0;AN=2;DP=118;QD=18.02	GT:AD:DP:GQ:PL:VF:GQX	1/1:57,61:118:99:2159,166,0:0.517:99
gi_33591275_ref_NC_002929.2_	302198	.	A	C	1833	PASS	AC=2;AF=1.0;AN=2;DP=99;QD=18.52	GT:AD:DP:GQ:PL:VF:GQX	1/1:40,59:99:99:1866,147,0:0.596:99
gi_33591275_ref_NC_002929.2_	302201	.	T	C	1745	PASS	AC=2;AF=1.0;AN=2;DP=100;QD=17.45	GT:AD:DP:GQ:PL:VF:GQX	1/1:42,58:100:99:1778,141,0:0.580:99
gi_33591275_ref_NC_002929.2_	302313	.	C	T	592	PASS	AC=2;AF=1.0;AN=2;DP=88;QD=6.73	GT:AD:DP:GQ:PL:VF:GQX	1/1:62,26:88:48.15:625,48,0:0.295:48
gi_33591275_ref_NC_002929.2_	353096	.	T	G	11.34	PASS	AC=1;AF=0.5;AN=2;DP=16;QD=0.71	GT:AD:DP:GQ:PL:VF:GQX	0/1:8,8:16:41.27:41,0,211:0.500:11
gi_33591275_ref_NC_002929.2_	355746	.	C	A	208.13	LowVariantFreq;LowGQ	AC=2;AF=1.0;AN=2;DP=105;QD=1.98	GT:AD:DP:GQ:PL:VF:GQX	1/1:96,9:105:18.06:241,18,0:0.086:18
gi_33591275_ref_NC_002929.2_	365461	.	GC	G	3942	PASS	AC=2;AF=1.0;AN=2;DP=88;QD=44.80	GT:AD:DP:GQ:PL:VF:GQX	1/1:2,86:89:99:3942,262,0:0.977:99
gi_33591275_ref_NC_002929.2_	372931	.	A	G	3526.01	PASS	AC=2;AF=1.0;AN=2;DP=95;QD=37.12	GT:AD:DP:GQ:PL:VF:GQX	1/1:0,95:96:99:3526,268,0:1.000:99
gi_33591275_ref_NC_002929.2_	377646	.	C	T	2979	PASS	AC=2;AF=1.0;AN=2;DP=84;QD=35.46	GT:AD:DP:GQ:PL:VF:GQX	1/1:0,84:84:99:3012,229,0:1.000:99
gi_33591275_ref_NC_002929.2_	405322	.	G	C	3527.01	PASS	AC=2;AF=1.0;AN=2;DP=93;QD=37.92	GT:AD:DP:GQ:PL:VF:GQX	1/1:0,93:93:99:3527,274,0:1.000:99
gi_33591275_ref_NC_002929.2_	417496	.	A	C	2970	PASS	AC=2;AF=1.0;AN=2;DP=85;QD=34.94	GT:AD:DP:GQ:PL:VF:GQX	1/1:0,85:85:99:3003,229,0:1.000:99
gi_33591275_ref_NC_002929.2_	426718	.	G	A	266.03	LowVariantFreq;LowGQ	AC=2;AF=1.0;AN=2;DP=106;QD=2.51	GT:AD:DP:GQ:PL:VF:GQX	1/1:96,10:106:24.05:299,24,0:0.094:24
gi_33591275_ref_NC_002929.2_	427027	.	T	G	1660	PASS	AC=2;AF=1.0;AN=2;DP=71;QD=23.38	GT:AD:DP:GQ:PL:VF:GQX	1/1:25,46:71:99:1693,132,0:0.648:99
gi_33591275_ref_NC_002929.2_	443453	.	G	A	2839	PASS	AC=2;AF=1.0;AN=2;DP=104;QD=27.30	GT:AD:DP:GQ:PL:VF:GQX	1/1:26,78:104:99:2872,220,0:0.750:99
gi_33591275_ref_NC_002929.2_	443934	.	T	C	45.76	LowVariantFreq;LowGQ;LowGQX	AC=2;AF=1.0;AN=2;DP=44;QD=1.04	GT:AD:DP:GQ:PL:VF:GQX	1/1:42,2:44:6.02:77,6,0:0.045:6
gi_33591275_ref_NC_002929.2_	444764	.	T	C	4402.01	PASS	AC=2;AF=1.0;AN=2;DP=119;QD=36.99	GT:AD:DP:GQ:PL:VF:GQX	1/1:0,119:119:99:4402,334,0:1.000:99
gi_33591275_ref_NC_002929.2_	447501	.	G	A	1032	PASS	AC=2;AF=1.0;AN=2;DP=90;QD=11.47	GT:AD:DP:GQ:PL:VF:GQX	1/1:31,59:90:81.26:1065,81,0:0.656:81
gi_33591275_ref_NC_002929.2_	447502	.	G	T	1101	PASS	AC=2;AF=1.0;AN=2;DP=90;QD=12.23	GT:AD:DP:GQ:PL:VF:GQX	1/1:31,59:90:87.26:1134,87,0:0.656:87
gi_33591275_ref_NC_002929.2_	447503	.	T	C	1231	PASS	AC=2;AF=1.0;AN=2;DP=90;QD=13.68	GT:AD:DP:GQ:PL:VF:GQX	1/1:30,60:90:96.30:1264,96,0:0.667:96
gi_33591275_ref_NC_002929.2_	479535	.	G	A	3590.01	PASS	AC=2;AF=1.0;AN=2;DP=95;QD=37.79	GT:AD:DP:GQ:PL:VF:GQX	1/1:0,95:95:99:3590,271,0:1.000:99
gi_33591275_ref_NC_002929.2_	486005	.	G	A	2840	PASS	AC=2;AF=1.0;AN=2;DP=91;QD=31.21	GT:AD:DP:GQ:PL:VF:GQX	1/1:0,91:91:99:2873,220,0:1.000:99
gi_33591275_ref_NC_002929.2_	511992	.	A	G	3037	PASS	AC=2;AF=1.0;AN=2;DP=85;QD=35.73	GT:AD:DP:GQ:PL:VF:GQX	1/1:0,85:85:99:3070,232,0:1.000:99
gi_33591275_ref_NC_002929.2_	514171	.	G	A	3983.01	PASS	AC=2;AF=1.0;AN=2;DP=107;QD=37.22	GT:AD:DP:GQ:PL:VF:GQX	1/1:0,107:107:99:3983,301,0:1.000:99
gi_33591275_ref_NC_002929.2_	517207	.	G	T	3169	PASS	AC=2;AF=1.0;AN=2;DP=84;QD=37.73	GT:AD:DP:GQ:PL:VF:GQX	1/1:0,84:85:99:3202,241,0:1.000:99
gi_33591275_ref_NC_002929.2_	518837	.	T	C	3157	PASS	AC=2;AF=1.0;AN=2;DP=85;QD=37.14	GT:AD:DP:GQ:PL:VF:GQX	1/1:0,85:85:99:3190,241,0:1.000:99
gi_33591275_ref_NC_002929.2_	524248	.	A	G	1938	PASS	AC=2;AF=1.0;AN=2;DP=75;QD=25.84	GT:AD:DP:GQ:PL:VF:GQX	1/1:18,57:75:99:1971,147,0:0.760:99
gi_33591275_ref_NC_002929.2_	525132	.	T	C	2040	PASS	AC=2;AF=1.0;AN=2;DP=95;QD=21.47	GT:AD:DP:GQ:PL:VF:GQX	1/1:37,58:95:99:2073,160,0:0.611:99
gi_33591275_ref_NC_002929.2_	525420	.	G	C	3771.01	PASS	AC=2;AF=1.0;AN=2;DP=102;QD=36.97	GT:AD:DP:GQ:PL:VF:GQX	1/1:0,102:102:99:3771,283,0:1.000:99
gi_33591275_ref_NC_002929.2_	560519	.	C	T	3415.01	PASS	AC=2;AF=1.0;AN=2;DP=91;QD=37.53	GT:AD:DP:GQ:PL:VF:GQX	1/1:0,91:91:99:3415,262,0:1.000:99
gi_33591275_ref_NC_002929.2_	560753	.	T	C	3287.01	PASS	AC=2;AF=1.0;AN=2;DP=94;QD=34.97	GT:AD:DP:GQ:PL:VF:GQX	1/1:1,93:94:99:3287,256,0:0.989:99
gi_33591275_ref_NC_002929.2_	617082	.	A	G	617	PASS	AC=2;AF=1.0;AN=2;DP=65;QD=9.49	GT:AD:DP:GQ:PL:VF:GQX	1/1:28,37:65:54.14:650,54,0:0.569:54
gi_33591275_ref_NC_002929.2_	617083	.	T	G	659	PASS	AC=2;AF=1.0;AN=2;DP=65;QD=10.14	GT:AD:DP:GQ:PL:VF:GQX	1/1:28,37:65:57.15:692,57,0:0.569:57
gi_33591275_ref_NC_002929.2_	617084	.	C	T	575	PASS	AC=2;AF=1.0;AN=2;DP=64;QD=8.98	GT:AD:DP:GQ:PL:VF:GQX	1/1:28,36:65:51.13:608,51,0:0.563:51
gi_33591275_ref_NC_002929.2_	617175	.	C	CG	3090.96	PASS	AC=2;AF=1.0;AN=2;DP=79;QD=39.13	GT:AD:DP:GQ:PL:VF:GQX	1/1:9,70:76:99:3133,229,0:0.886:99
gi_33591275_ref_NC_002929.2_	617196	.	G	GC	1044.98	LowGQ;LowGQX;R8	AC=2;AF=1.0;AN=2;DP=75;QD=13.93	GT:AD:DP:GQ:PL:VF:GQX	1/1:35,40:76:3.40:1084,3,0:0.533:3
gi_33591275_ref_NC_002929.2_	653200	.	C	G	4822.01	PASS	AC=1;AF=0.5;AN=2;DP=377;QD=12.79	GT:AD:DP:GQ:PL:VF:GQX	0/1:103,274:383:99:4822,0,234:0.727:99
gi_33591275_ref_NC_002929.2_	653205	.	C	A,G	215.01	PASS	AC=0,1;AF=0.0,0.5;AN=2;DP=400;QD=0.54	GT:AD:DP:GQ:PL:VF:GQX	0/2:311,41,48:400:99:245,161,5071,0,4404,4892:0.223:99
gi_33591275_ref_NC_002929.2_	653275	.	C	T	1197.01	LowVariantFreq	AC=1;AF=0.5;AN=2;DP=356;QD=3.36	GT:AD:DP:GQ:PL:VF:GQX	0/1:287,69:357:99:1227,0,3076:0.194:99
gi_33591275_ref_NC_002929.2_	654224	.	G	A	2298	PASS	AC=2;AF=1.0;AN=2;DP=76;QD=30.24	GT:AD:DP:GQ:PL:VF:GQX	1/1:14,62:76:99:2331,172,0:0.816:99
gi_33591275_ref_NC_002929.2_	662740	.	T	C	2638	PASS	AC=2;AF=1.0;AN=2;DP=71;QD=37.15	GT:AD:DP:GQ:PL:VF:GQX	1/1:0,71:71:99:2671,202,0:1.000:99
gi_33591275_ref_NC_002929.2_	691452	.	T	C	2287	PASS	AC=2;AF=1.0;AN=2;DP=84;QD=27.23	GT:AD:DP:GQ:PL:VF:GQX	1/1:20,64:84:99:2320,178,0:0.762:99
gi_33591275_ref_NC_002929.2_	694521	.	A	G	3063	PASS	AC=2;AF=1.0;AN=2;DP=88;QD=34.81	GT:AD:DP:GQ:PL:VF:GQX	1/1:0,88:89:99:3096,241,0:1.000:99
gi_33591275_ref_NC_002929.2_	700292	.	G	T	2923	PASS	AC=2;AF=1.0;AN=2;DP=81;QD=36.09	GT:AD:DP:GQ:PL:VF:GQX	1/1:0,81:81:99:2956,226,0:1.000:99
gi_33591275_ref_NC_002929.2_	713901	.	A	C	3663.01	PASS	AC=2;AF=1.0;AN=2;DP=96;QD=38.16	GT:AD:DP:GQ:PL:VF:GQX	1/1:0,96:96:99:3663,280,0:1.000:99
gi_33591275_ref_NC_002929.2_	733144	.	C	T	3107	PASS	AC=2;AF=1.0;AN=2;DP=81;QD=38.36	GT:AD:DP:GQ:PL:VF:GQX	1/1:0,81:81:99:3140,235,0:1.000:99
gi_33591275_ref_NC_002929.2_	747178	.	A	C	43.76	LowVariantFreq;LowGQ;LowGQX	AC=2;AF=1.0;AN=2;DP=53;QD=0.83	GT:AD:DP:GQ:PL:VF:GQX	1/1:48,5:53:6.02:75,6,0:0.094:6
gi_33591275_ref_NC_002929.2_	753077	.	A	G	49.76	LowVariantFreq;LowGQ;LowGQX	AC=2;AF=1.0;AN=2;DP=40;QD=1.24	GT:AD:DP:GQ:PL:VF:GQX	1/1:38,2:40:6.02:81,6,0:0.050:6
gi_33591275_ref_NC_002929.2_	757112	.	T	TC	276.97	PASS	AC=1;AF=0.5;AN=2;DP=19;QD=14.58	GT:AD:DP:GQ:PL:VF:GQX	0/1:10,9:13:99:316,0,119:0.474:99
gi_33591275_ref_NC_002929.2_	772340	.	C	A	400	LowVariantFreq	AC=2;AF=1.0;AN=2;DP=139;QD=2.88	GT:AD:DP:GQ:PL:VF:GQX	1/1:128,11:139:33.11:433,33,0:0.079:33
gi_33591275_ref_NC_002929.2_	809091	.	C	G	1129	PASS	AC=2;AF=1.0;AN=2;DP=66;QD=17.11	GT:AD:DP:GQ:PL:VF:GQX	1/1:15,51:66:87.28:1162,87,0:0.773:87
gi_33591275_ref_NC_002929.2_	820047	.	T	G	332.01	LowVariantFreq;LowGQ	AC=2;AF=1.0;AN=2;DP=75;QD=4.43	GT:AD:DP:GQ:PL:VF:GQX	1/1:66,9:75:27.09:365,27,0:0.120:27
gi_33591275_ref_NC_002929.2_	829716	.	G	A	1931	PASS	AC=2;AF=1.0;AN=2;DP=66;QD=29.26	GT:AD:DP:GQ:PL:VF:GQX	1/1:0,66:66:99:1964,153,0:1.000:99
gi_33591275_ref_NC_002929.2_	835998	.	G	A	2361	PASS	AC=2;AF=1.0;AN=2;DP=72;QD=32.79	GT:AD:DP:GQ:PL:VF:GQX	1/1:0,72:73:99:2394,187,0:1.000:99
gi_33591275_ref_NC_002929.2_	836039	.	A	C	36.01	PASS	AC=1;AF=0.5;AN=2;DP=89;QD=0.40	GT:AD:DP:GQ:PL:VF:GQX	0/1:70,19:89:65.90:66,0,1157:0.213:36
gi_33591275_ref_NC_002929.2_	836741	.	C	T	11.34	LowVariantFreq;LowGQ;LowGQX	AC=2;AF=1.0;AN=2;DP=109;QD=0.10	GT:AD:DP:GQ:PL:VF:GQX	1/1:108,1:109:3.01:41,3,0:0.009:3
gi_33591275_ref_NC_002929.2_	836976	.	G	A	670	PASS	AC=2;AF=1.0;AN=2;DP=55;QD=12.18	GT:AD:DP:GQ:PL:VF:GQX	1/1:30,25:59:54.17:703,54,0:0.455:54
gi_33591275_ref_NC_002929.2_	848023	.	C	T	3440.01	PASS	AC=2;AF=1.0;AN=2;DP=93;QD=36.99	GT:AD:DP:GQ:PL:VF:GQX	1/1:1,92:93:99:3440,265,0:0.989:99
gi_33591275_ref_NC_002929.2_	864189	.	G	A	3114	PASS	AC=2;AF=1.0;AN=2;DP=88;QD=35.39	GT:AD:DP:GQ:PL:VF:GQX	1/1:0,88:89:99:3147,244,0:1.000:99
gi_33591275_ref_NC_002929.2_	868360	.	T	G	196.13	LowVariantFreq;LowGQ	AC=2;AF=1.0;AN=2;DP=89;QD=2.20	GT:AD:DP:GQ:PL:VF:GQX	1/1:82,7:89:18.06:229,18,0:0.079:18
gi_33591275_ref_NC_002929.2_	868944	.	T	G	2077	PASS	AC=2;AF=1.0;AN=2;DP=99;QD=20.98	GT:AD:DP:GQ:PL:VF:GQX	1/1:34,65:99:99:2110,104,0:0.657:99
gi_33591275_ref_NC_002929.2_	868945	.	C	T	2228	PASS	AC=2;AF=1.0;AN=2;DP=97;QD=22.97	GT:AD:DP:GQ:PL:VF:GQX	1/1:32,65:97:99:2261,181,0:0.670:99
gi_33591275_ref_NC_002929.2_	876478	.	T	C	2915	PASS	AC=2;AF=1.0;AN=2;DP=83;QD=35.12	GT:AD:DP:GQ:PL:VF:GQX	1/1:0,83:83:99:2948,226,0:1.000:99
gi_33591275_ref_NC_002929.2_	883816	.	C	T	3993.01	PASS	AC=2;AF=1.0;AN=2;DP=102;QD=39.15	GT:AD:DP:GQ:PL:VF:GQX	1/1:0,102:102:99:3993,298,0:1.000:99
gi_33591275_ref_NC_002929.2_	896887	.	T	C	2650	PASS	AC=2;AF=1.0;AN=2;DP=72;QD=36.81	GT:AD:DP:GQ:PL:VF:GQX	1/1:0,72:72:99:2683,205,0:1.000:99
gi_33591275_ref_NC_002929.2_	902214	.	A	C	200.13	LowVariantFreq;LowGQ	AC=2;AF=1.0;AN=2;DP=81;QD=2.47	GT:AD:DP:GQ:PL:VF:GQX	1/1:73,8:81:18.06:233,18,0:0.099:18
gi_33591275_ref_NC_002929.2_	907217	.	C	A	2060	PASS	AC=2;AF=1.0;AN=2;DP=104;QD=19.81	GT:AD:DP:GQ:PL:VF:GQX	1/1:44,60:104:99:2093,131,0:0.577:99
gi_33591275_ref_NC_002929.2_	907697	.	C	T	33.01	LowVariantFreq;LowGQ	AC=1;AF=0.5;AN=2;DP=122;QD=0.27	GT:AD:DP:GQ:PL:VF:GQX	0/1:120,2:122:28.77:63,0,29:0.016:28
gi_33591275_ref_NC_002929.2_	907801	.	C	A	188.13	LowVariantFreq;LowGQ	AC=2;AF=1.0;AN=2;DP=124;QD=1.52	GT:AD:DP:GQ:PL:VF:GQX	1/1:118,6:126:18.05:221,18,0:0.048:18
gi_33591275_ref_NC_002929.2_	919013	.	CCGCGCCGG	C	5302	PASS	AC=2;AF=1.0;AN=2;DP=77;QD=68.86	GT:AD:DP:GQ:PL:VF:GQX	1/1:26,51:77:99:5302,160,0:0.662:99
gi_33591275_ref_NC_002929.2_	925252	.	T	C	2929	PASS	AC=2;AF=1.0;AN=2;DP=78;QD=37.55	GT:AD:DP:GQ:PL:VF:GQX	1/1:0,78:79:99:2962,226,0:1.000:99
gi_33591275_ref_NC_002929.2_	926293	.	T	C	4144.01	PASS	AC=2;AF=1.0;AN=2;DP=109;QD=38.02	GT:AD:DP:GQ:PL:VF:GQX	1/1:0,109:109:99:4144,316,0:1.000:99
gi_33591275_ref_NC_002929.2_	928922	.	A	G	2030.64	LowGQ;LowGQX	AC=1;AF=0.5;AN=2;DP=86;QD=23.61	GT:AD:DP:GQ:PL:VF:GQX	0/1:28,58:86:4.97:2060,0,5:0.674:4
gi_33591275_ref_NC_002929.2_	928923	.	C	A	1959.79	LowGQ;LowGQX	AC=1;AF=0.5;AN=2;DP=86;QD=22.79	GT:AD:DP:GQ:PL:VF:GQX	0/1:29,57:86:4.05:1989,0,4:0.663:4
gi_33591275_ref_NC_002929.2_	929666	.	G	A	1097	PASS	AC=2;AF=1.0;AN=2;DP=35;QD=31.34	GT:AD:DP:GQ:PL:VF:GQX	1/1:7,28:35:84.28:1130,84,0:0.800:84
gi_33591275_ref_NC_002929.2_	939561	.	T	C	3866.01	PASS	AC=2;AF=1.0;AN=2;DP=100;QD=38.66	GT:AD:DP:GQ:PL:VF:GQX	1/1:0,100:100:99:3866,292,0:1.000:99
gi_33591275_ref_NC_002929.2_	975362	.	G	A	49.76	LowVariantFreq;LowGQ;LowGQX	AC=2;AF=1.0;AN=2;DP=78;QD=0.64	GT:AD:DP:GQ:PL:VF:GQX	1/1:75,3:78:6.02:81,6,0:0.038:6
gi_33591275_ref_NC_002929.2_	997017	.	G	A	3377.01	PASS	AC=2;AF=1.0;AN=2;DP=93;QD=36.31	GT:AD:DP:GQ:PL:VF:GQX	1/1:1,92:93:99:3377,229,0:0.989:99
gi_33591275_ref_NC_002929.2_	1005224	.	CTGCTGGTGCTGG	C	7736	PASS	AC=2;AF=1.0;AN=2;DP=85;QD=91.01	GT:AD:DP:GQ:PL:VF:GQX	1/1:30,55:86:99:7736,169,0:0.647:99
gi_33591275_ref_NC_002929.2_	1013535	.	T	C	3233.06	PASS	AC=2;AF=1.0;AN=2;DP=89;QD=36.33	GT:AD:DP:GQ:PL:VF:GQX	1/1:0,89:89:99:3267,247,0:1.000:99
gi_33591275_ref_NC_002929.2_	1015609	.	C	T	1206.01	PASS	AC=1;AF=0.5;AN=2;DP=88;QD=13.70	GT:AD:DP:GQ:PL:VF:GQX	0/1:50,38:88:99:1236,0,1533:0.432:99
gi_33591275_ref_NC_002929.2_	1017702	.	G	A	797	PASS	AC=2;AF=1.0;AN=2;DP=64;QD=12.45	GT:AD:DP:GQ:PL:VF:GQX	1/1:39,25:64:63.19:830,63,0:0.391:63
gi_33591275_ref_NC_002929.2_	1026116	.	C	T	3315.01	PASS	AC=2;AF=1.0;AN=2;DP=86;QD=38.55	GT:AD:DP:GQ:PL:VF:GQX	1/1:0,86:86:99:3315,250,0:1.000:99
gi_33591275_ref_NC_002929.2_	1042015	.	T	G	320.01	LowVariantFreq;LowGQ	AC=2;AF=1.0;AN=2;DP=91;QD=3.52	GT:AD:DP:GQ:PL:VF:GQX	1/1:81,10:91:27.09:353,27,0:0.110:27
gi_33591275_ref_NC_002929.2_	1055337	.	G	A	1848	PASS	AC=2;AF=1.0;AN=2;DP=79;QD=23.39	GT:AD:DP:GQ:PL:VF:GQX	1/1:25,54:79:99:1881,144,0:0.684:99
gi_33591275_ref_NC_002929.2_	1055340	.	G	T	1878	PASS	AC=2;AF=1.0;AN=2;DP=79;QD=23.77	GT:AD:DP:GQ:PL:VF:GQX	1/1:24,55:79:99:1911,147,0:0.696:99
gi_33591275_ref_NC_002929.2_	1059382	.	C	T	2731	PASS	AC=2;AF=1.0;AN=2;DP=78;QD=35.01	GT:AD:DP:GQ:PL:VF:GQX	1/1:1,77:78:99:2764,211,0:0.987:99
gi_33591275_ref_NC_002929.2_	1063386	.	A	G	3667.01	PASS	AC=2;AF=1.0;AN=2;DP=95;QD=38.60	GT:AD:DP:GQ:PL:VF:GQX	1/1:0,95:95:99:3667,277,0:1.000:99
gi_33591275_ref_NC_002929.2_	1076759	.	A	T	2441	PASS	AC=2;AF=1.0;AN=2;DP=81;QD=30.14	GT:AD:DP:GQ:PL:VF:GQX	1/1:16,65:81:99:2474,187,0:0.802:99
gi_33591275_ref_NC_002929.2_	1077189	.	C	A	39.76	LowVariantFreq;LowGQ;LowGQX	AC=2;AF=1.0;AN=2;DP=26;QD=1.53	GT:AD:DP:GQ:PL:VF:GQX	1/1:24,2:26:6.02:71,6,0:0.077:6
gi_33591275_ref_NC_002929.2_	1077844	.	C	T	2002	PASS	AC=2;AF=1.0;AN=2;DP=73;QD=27.42	GT:AD:DP:GQ:PL:VF:GQX	1/1:17,56:73:99:2035,156,0:0.767:99
gi_33591275_ref_NC_002929.2_	1080117	.	CT	C	3429	PASS	AC=2;AF=1.0;AN=2;DP=76;QD=45.12	GT:AD:DP:GQ:PL:VF:GQX	1/1:2,74:76:99:3429,229,0:0.974:99
gi_33591275_ref_NC_002929.2_	1080686	.	T	C	3629.01	PASS	AC=2;AF=1.0;AN=2;DP=99;QD=36.66	GT:AD:DP:GQ:PL:VF:GQX	1/1:0,99:99:99:3629,277,0:1.000:99
gi_33591275_ref_NC_002929.2_	1082960	.	G	A	3312.01	PASS	AC=2;AF=1.0;AN=2;DP=87;QD=38.07	GT:AD:DP:GQ:PL:VF:GQX	1/1:0,87:88:99:3312,250,0:1.000:99
gi_33591275_ref_NC_002929.2_	1086126	.	A	T	1892	PASS	AC=2;AF=1.0;AN=2;DP=72;QD=26.28	GT:AD:DP:GQ:PL:VF:GQX	1/1:16,56:72:99:1925,147,0:0.778:99
gi_33591275_ref_NC_002929.2_	1086556	.	C	A	114.51	LowVariantFreq;LowGQ	AC=2;AF=1.0;AN=2;DP=26;QD=4.40	GT:AD:DP:GQ:PL:VF:GQX	1/1:22,4:26:12.03:147,12,0:0.154:12
gi_33591275_ref_NC_002929.2_	1086961	.	G	A	800	PASS	AC=2;AF=1.0;AN=2;DP=65;QD=12.31	GT:AD:DP:GQ:PL:VF:GQX	1/1:42,23:65:63.21:833,63,0:0.354:63
gi_33591275_ref_NC_002929.2_	1087344	.	T	TA	2471.96	PASS	AC=2;AF=1.0;AN=2;DP=80;QD=30.90	GT:AD:DP:GQ:PL:VF:GQX	1/1:4,76:80:99:2514,235,0:0.950:99
gi_33591275_ref_NC_002929.2_	1096598	.	A	C	51.01	PASS	AC=1;AF=0.5;AN=2;DP=85;QD=0.60	GT:AD:DP:GQ:PL:VF:GQX	0/1:58,27:85:81.03:81,0,1058:0.318:51
gi_33591275_ref_NC_002929.2_	1096866	.	T	C	459	PASS	AC=2;AF=1.0;AN=2;DP=55;QD=8.35	GT:AD:DP:GQ:PL:VF:GQX	1/1:38,17:55:39.12:492,39,0:0.309:39
gi_33591275_ref_NC_002929.2_	1098920	.	G	GC	2212.96	PASS	AC=2;AF=1.0;AN=2;DP=54;QD=40.98	GT:AD:DP:GQ:PL:VF:GQX	1/1:8,46:55:99:2255,165,0:0.852:99
gi_33591275_ref_NC_002929.2_	1098922	.	G	T	1361.01	PASS	AC=1;AF=0.5;AN=2;DP=54;QD=25.20	GT:AD:DP:GQ:PL:VF:GQX	0/1:8,46:55:99:1391,0,102:0.852:99
gi_33591275_ref_NC_002929.2_	1098925	.	GT	G	1856.96	PASS	AC=2;AF=1.0;AN=2;DP=57;QD=32.58	GT:AD:DP:GQ:PL:VF:GQX	1/1:28,29:57:99:1899,170,0:0.509:99
gi_33591275_ref_NC_002929.2_	1098926	.	T	TCCCGGCGGCTTCGG	5136	PASS	AC=2;AF=1.0;AN=2;DP=57;QD=90.11	GT:AD:DP:GQ:PL:VF:GQX	1/1:38,19:57:99:5136,171,0:0.333:99
gi_33591275_ref_NC_002929.2_	1110946	.	C	G	49.76	LowGQ;LowGQX	AC=2;AF=1.0;AN=2;DP=86;QD=0.58	GT:AD:DP:GQ:PL:VF:GQX	1/1:52,34:86:6.02:81,6,0:0.395:6
gi_33591275_ref_NC_002929.2_	1110960	.	A	G	89.97	LowGQ;LowGQX	AC=2;AF=1.0;AN=2;DP=83;QD=1.08	GT:AD:DP:GQ:PL:VF:GQX	1/1:48,35:83:9.03:122,9,0:0.422:9
gi_33591275_ref_NC_002929.2_	1111023	.	C	G	387	PASS	AC=2;AF=1.0;AN=2;DP=81;QD=4.78	GT:AD:DP:GQ:PL:VF:GQX	1/1:43,38:81:33.08:420,33,0:0.469:33
gi_33591275_ref_NC_002929.2_	1111044	.	T	C	491	PASS	AC=2;AF=1.0;AN=2;DP=79;QD=6.22	GT:AD:DP:GQ:PL:VF:GQX	1/1:40,39:79:39.13:524,39,0:0.494:39
gi_33591275_ref_NC_002929.2_	1111047	.	A	C	448	PASS	AC=2;AF=1.0;AN=2;DP=78;QD=5.74	GT:AD:DP:GQ:PL:VF:GQX	1/1:41,37:79:36.12:481,36,0:0.474:36
gi_33591275_ref_NC_002929.2_	1111074	.	G	A	535	PASS	AC=2;AF=1.0;AN=2;DP=73;QD=7.33	GT:AD:DP:GQ:PL:VF:GQX	1/1:36,37:74:45.14:568,45,0:0.507:45
gi_33591275_ref_NC_002929.2_	1111103	.	A	G	760	PASS	AC=2;AF=1.0;AN=2;DP=73;QD=10.41	GT:AD:DP:GQ:PL:VF:GQX	1/1:31,42:73:63.20:793,63,0:0.575:63
gi_33591275_ref_NC_002929.2_	1111111	.	G	A	768	PASS	AC=2;AF=1.0;AN=2;DP=75;QD=10.24	GT:AD:DP:GQ:PL:VF:GQX	1/1:33,42:75:60.20:801,60,0:0.560:60
gi_33591275_ref_NC_002929.2_	1111112	.	G	A	771	PASS	AC=2;AF=1.0;AN=2;DP=75;QD=10.28	GT:AD:DP:GQ:PL:VF:GQX	1/1:33,42:75:63.17:804,63,0:0.560:63
gi_33591275_ref_NC_002929.2_	1111149	.	C	T	1056	PASS	AC=2;AF=1.0;AN=2;DP=78;QD=13.54	GT:AD:DP:GQ:PL:VF:GQX	1/1:30,48:78:81.27:1089,81,0:0.615:81
gi_33591275_ref_NC_002929.2_	1111156	.	T	A	1010	PASS	AC=2;AF=1.0;AN=2;DP=72;QD=14.03	GT:AD:DP:GQ:PL:VF:GQX	1/1:28,44:73:81.25:1043,81,0:0.611:81
gi_33591275_ref_NC_002929.2_	1111158	.	G	C	888	PASS	AC=2;AF=1.0;AN=2;DP=70;QD=12.69	GT:AD:DP:GQ:PL:VF:GQX	1/1:28,42:71:69.23:921,69,0:0.600:69
gi_33591275_ref_NC_002929.2_	1111173	.	G	T	1084	PASS	AC=2;AF=1.0;AN=2;DP=72;QD=15.06	GT:AD:DP:GQ:PL:VF:GQX	1/1:27,45:72:84.25:1117,84,0:0.625:84
gi_33591275_ref_NC_002929.2_	1111190	.	A	G	905	PASS	AC=2;AF=1.0;AN=2;DP=69;QD=13.12	GT:AD:DP:GQ:PL:VF:GQX	1/1:29,40:69:72.23:938,72,0:0.580:72
gi_33591275_ref_NC_002929.2_	1111200	.	G	A	888	PASS	AC=2;AF=1.0;AN=2;DP=68;QD=13.06	GT:AD:DP:GQ:PL:VF:GQX	1/1:30,38:68:69.22:921,69,0:0.559:69
gi_33591275_ref_NC_002929.2_	1111205	.	T	TACG	1207.96	PASS	AC=2;AF=1.0;AN=2;DP=52;QD=23.23	GT:AD:DP:GQ:PL:VF:GQX	1/1:28,24:23:69.23:1250,69,0:0.462:69
gi_33591275_ref_NC_002929.2_	1111207	.	A	G	477	PASS	AC=2;AF=1.0;AN=2;DP=52;QD=9.17	GT:AD:DP:GQ:PL:VF:GQX	1/1:28,24:52:39.13:510,39,0:0.462:39
gi_33591275_ref_NC_002929.2_	1111209	.	C	G	518	PASS	AC=2;AF=1.0;AN=2;DP=53;QD=9.77	GT:AD:DP:GQ:PL:VF:GQX	1/1:29,24:53:42.14:551,42,0:0.453:42
gi_33591275_ref_NC_002929.2_	1111212	.	CCAG	C	786.96	PASS	AC=2;AF=1.0;AN=2;DP=51;QD=15.43	GT:AD:DP:GQ:PL:VF:GQX	1/1:27,24:14:42.14:829,42,0:0.471:42
gi_33591275_ref_NC_002929.2_	1111218	.	C	G	507	PASS	AC=2;AF=1.0;AN=2;DP=50;QD=10.14	GT:AD:DP:GQ:PL:VF:GQX	1/1:26,24:50:42.13:540,42,0:0.480:42
gi_33591275_ref_NC_002929.2_	1111223	.	G	A	480	PASS	AC=2;AF=1.0;AN=2;DP=50;QD=9.60	GT:AD:DP:GQ:PL:VF:GQX	1/1:26,24:50:39.12:513,39,0:0.480:39
gi_33591275_ref_NC_002929.2_	1111224	.	C	G	509	PASS	AC=2;AF=1.0;AN=2;DP=50;QD=10.18	GT:AD:DP:GQ:PL:VF:GQX	1/1:26,24:50:42.13:542,42,0:0.480:42
gi_33591275_ref_NC_002929.2_	1111260	.	C	G	1005	PASS	AC=2;AF=1.0;AN=2;DP=54;QD=18.61	GT:AD:DP:GQ:PL:VF:GQX	1/1:20,34:54:78.26:1038,78,0:0.630:78
gi_33591275_ref_NC_002929.2_	1111261	.	C	T	966	PASS	AC=2;AF=1.0;AN=2;DP=54;QD=17.89	GT:AD:DP:GQ:PL:VF:GQX	1/1:20,34:54:75.25:999,75,0:0.630:75
gi_33591275_ref_NC_002929.2_	1111269	.	A	G	902	PASS	AC=2;AF=1.0;AN=2;DP=50;QD=18.04	GT:AD:DP:GQ:PL:VF:GQX	1/1:16,34:51:72.23:935,72,0:0.680:72
gi_33591275_ref_NC_002929.2_	1111270	.	T	G	945	PASS	AC=2;AF=1.0;AN=2;DP=51;QD=18.53	GT:AD:DP:GQ:PL:VF:GQX	1/1:17,34:51:75.24:978,75,0:0.667:75
gi_33591275_ref_NC_002929.2_	1111285	.	C	A	567	PASS	AC=2;AF=1.0;AN=2;DP=33;QD=17.18	GT:AD:DP:GQ:PL:VF:GQX	1/1:16,17:33:45.15:600,45,0:0.515:45
gi_33591275_ref_NC_002929.2_	1111287	.	G	C	532	PASS	AC=2;AF=1.0;AN=2;DP=32;QD=16.62	GT:AD:DP:GQ:PL:VF:GQX	1/1:16,16:32:42.14:565,42,0:0.500:42
gi_33591275_ref_NC_002929.2_	1111292	.	C	CGTCGT	1044.96	PASS	AC=2;AF=1.0;AN=2;DP=29;QD=36.03	GT:AD:DP:GQ:PL:VF:GQX	1/1:14,15:15:42.14:1087,42,0:0.517:42
gi_33591275_ref_NC_002929.2_	1111294	.	G	C	486	PASS	AC=2;AF=1.0;AN=2;DP=29;QD=16.76	GT:AD:DP:GQ:PL:VF:GQX	1/1:14,15:29:39.13:519,39,0:0.517:39
gi_33591275_ref_NC_002929.2_	1111297	.	T	G	531	PASS	AC=2;AF=1.0;AN=2;DP=29;QD=18.31	GT:AD:DP:GQ:PL:VF:GQX	1/1:14,15:29:42.14:564,42,0:0.517:42
gi_33591275_ref_NC_002929.2_	1111300	.	CCCCTG	C	1097.96	PASS	AC=2;AF=1.0;AN=2;DP=29;QD=37.86	GT:AD:DP:GQ:PL:VF:GQX	1/1:14,15:14:42.14:1140,42,0:0.517:42
gi_33591275_ref_NC_002929.2_	1111311	.	T	G	515	PASS	AC=2;AF=1.0;AN=2;DP=29;QD=17.76	GT:AD:DP:GQ:PL:VF:GQX	1/1:14,15:29:42.14:548,42,0:0.517:42
gi_33591275_ref_NC_002929.2_	1111312	.	T	G	528	PASS	AC=2;AF=1.0;AN=2;DP=29;QD=18.21	GT:AD:DP:GQ:PL:VF:GQX	1/1:14,15:29:42.14:561,42,0:0.517:42
gi_33591275_ref_NC_002929.2_	1111313	.	C	A	511	PASS	AC=2;AF=1.0;AN=2;DP=31;QD=16.48	GT:AD:DP:GQ:PL:VF:GQX	1/1:15,16:31:42.14:544,42,0:0.516:42
gi_33591275_ref_NC_002929.2_	1113320	.	G	A	2433	PASS	AC=2;AF=1.0;AN=2;DP=114;QD=21.34	GT:AD:DP:GQ:PL:VF:GQX	1/1:48,66:115:99:2466,187,0:0.579:99
gi_33591275_ref_NC_002929.2_	1117897	.	A	G	3534.01	PASS	AC=2;AF=1.0;AN=2;DP=97;QD=36.43	GT:AD:DP:GQ:PL:VF:GQX	1/1:0,97:97:99:3534,271,0:1.000:99
gi_33591275_ref_NC_002929.2_	1129389	.	C	A	2022	PASS	AC=2;AF=1.0;AN=2;DP=105;QD=19.26	GT:AD:DP:GQ:PL:VF:GQX	1/1:43,62:105:99:2055,145,0:0.590:99
gi_33591275_ref_NC_002929.2_	1129488	.	T	C	1184	PASS	AC=2;AF=1.0;AN=2;DP=45;QD=26.31	GT:AD:DP:GQ:PL:VF:GQX	1/1:12,33:45:99:1217,99,0:0.733:99
gi_33591275_ref_NC_002929.2_	1129974	.	A	C	59.97	LowGQ;LowGQX	AC=2;AF=1.0;AN=2;DP=21;QD=2.86	GT:AD:DP:GQ:PL:VF:GQX	1/1:16,5:21:9.02:92,9,0:0.238:9
gi_33591275_ref_NC_002929.2_	1129990	.	T	C	59.97	LowGQ;LowGQX	AC=2;AF=1.0;AN=2;DP=17;QD=3.53	GT:AD:DP:GQ:PL:VF:GQX	1/1:13,4:17:9.02:92,9,0:0.235:9
gi_33591275_ref_NC_002929.2_	1134238	.	C	A	2133	PASS	AC=2;AF=1.0;AN=2;DP=75;QD=28.44	GT:AD:DP:GQ:PL:VF:GQX	1/1:14,61:77:99:2166,166,0:0.813:99
gi_33591275_ref_NC_002929.2_	1135135	.	T	G	2148	PASS	AC=2;AF=1.0;AN=2;DP=96;QD=22.37	GT:AD:DP:GQ:PL:VF:GQX	1/1:36,60:96:99:2181,169,0:0.625:99
gi_33591275_ref_NC_002929.2_	1137841	.	C	A	2849	PASS	AC=2;AF=1.0;AN=2;DP=78;QD=36.53	GT:AD:DP:GQ:PL:VF:GQX	1/1:0,78:78:99:2882,217,0:1.000:99
gi_33591275_ref_NC_002929.2_	1143340	.	A	C	131.51	LowVariantFreq;LowGQ	AC=2;AF=1.0;AN=2;DP=89;QD=1.48	GT:AD:DP:GQ:PL:VF:GQX	1/1:81,8:89:12.04:164,12,0:0.090:12
gi_33591275_ref_NC_002929.2_	1170424	.	A	G	1418	PASS	AC=2;AF=1.0;AN=2;DP=76;QD=18.66	GT:AD:DP:GQ:PL:VF:GQX	1/1:30,46:76:99:1451,111,0:0.605:99
gi_33591275_ref_NC_002929.2_	1170425	.	C	A	1492	PASS	AC=2;AF=1.0;AN=2;DP=77;QD=19.38	GT:AD:DP:GQ:PL:VF:GQX	1/1:31,46:77:99:1525,120,0:0.597:99
gi_33591275_ref_NC_002929.2_	1175785	.	G	T	2280	PASS	AC=2;AF=1.0;AN=2;DP=90;QD=25.33	GT:AD:DP:GQ:PL:VF:GQX	1/1:24,66:90:99:2313,181,0:0.733:99
gi_33591275_ref_NC_002929.2_	1176539	.	GGGGGGGA	G	6608	PASS	AC=2;AF=1.0;AN=2;DP=76;QD=86.95	GT:AD:DP:GQ:PL:VF:GQX	1/1:6,70:77:99:6608,211,0:0.921:99
gi_33591275_ref_NC_002929.2_	1184203	.	G	GGC	3772	PASS	AC=2;AF=1.0;AN=2;DP=87;QD=43.36	GT:AD:DP:GQ:PL:VF:GQX	1/1:10,77:88:99:3772,244,0:0.885:99
gi_33591275_ref_NC_002929.2_	1190758	.	C	T	2752	PASS	AC=2;AF=1.0;AN=2;DP=79;QD=34.84	GT:AD:DP:GQ:PL:VF:GQX	1/1:0,79:79:99:2785,214,0:1.000:99
gi_33591275_ref_NC_002929.2_	1194527	.	G	T	2664	PASS	AC=2;AF=1.0;AN=2;DP=119;QD=22.39	GT:AD:DP:GQ:PL:VF:GQX	1/1:40,79:119:99:2697,177,0:0.664:99
gi_33591275_ref_NC_002929.2_	1206067	.	C	A	1174	PASS	AC=2;AF=1.0;AN=2;DP=75;QD=15.65	GT:AD:DP:GQ:PL:VF:GQX	1/1:44,31:75:65.72:1207,66,0:0.413:65
gi_33591275_ref_NC_002929.2_	1206068	.	A	T	1171	PASS	AC=2;AF=1.0;AN=2;DP=75;QD=15.61	GT:AD:DP:GQ:PL:VF:GQX	1/1:44,31:75:90.29:1204,90,0:0.413:90
gi_33591275_ref_NC_002929.2_	1206069	.	G	C	1140	PASS	AC=2;AF=1.0;AN=2;DP=74;QD=15.41	GT:AD:DP:GQ:PL:VF:GQX	1/1:43,31:74:87.29:1173,87,0:0.419:87
gi_33591275_ref_NC_002929.2_	1222400	.	A	C	1994	PASS	AC=2;AF=1.0;AN=2;DP=78;QD=25.56	GT:AD:DP:GQ:PL:VF:GQX	1/1:21,57:78:99:2027,156,0:0.731:99
gi_33591275_ref_NC_002929.2_	1222709	.	C	T	287.03	LowVariantFreq;LowGQ	AC=2;AF=1.0;AN=2;DP=85;QD=3.38	GT:AD:DP:GQ:PL:VF:GQX	1/1:76,9:85:24.08:320,24,0:0.106:24
gi_33591275_ref_NC_002929.2_	1234866	.	G	C	2827	PASS	AC=2;AF=1.0;AN=2;DP=77;QD=36.71	GT:AD:DP:GQ:PL:VF:GQX	1/1:0,77:77:99:2860,220,0:1.000:99
gi_33591275_ref_NC_002929.2_	1243083	.	C	T	1821	PASS	AC=2;AF=1.0;AN=2;DP=122;QD=14.93	GT:AD:DP:GQ:PL:VF:GQX	1/1:71,51:122:99:1854,138,0:0.418:99
gi_33591275_ref_NC_002929.2_	1262168	.	C	A	164.26	LowVariantFreq;LowGQ	AC=2;AF=1.0;AN=2;DP=124;QD=1.32	GT:AD:DP:GQ:PL:VF:GQX	1/1:118,6:124:15.05:197,15,0:0.048:15
gi_33591275_ref_NC_002929.2_	1264340	.	T	C	4129.01	PASS	AC=2;AF=1.0;AN=2;DP=111;QD=37.20	GT:AD:DP:GQ:PL:VF:GQX	1/1:0,111:111:99:4129,313,0:1.000:99
gi_33591275_ref_NC_002929.2_	1275983	.	T	C	3204	PASS	AC=2;AF=1.0;AN=2;DP=82;QD=39.07	GT:AD:DP:GQ:PL:VF:GQX	1/1:0,82:82:99:3237,247,0:1.000:99
gi_33591275_ref_NC_002929.2_	1286707	.	C	T	1979	PASS	AC=2;AF=1.0;AN=2;DP=107;QD=18.50	GT:AD:DP:GQ:PL:VF:GQX	1/1:48,59:108:99:2012,153,0:0.551:99
gi_33591275_ref_NC_002929.2_	1287021	.	G	A	130.51	LowVariantFreq;LowGQ	AC=2;AF=1.0;AN=2;DP=97;QD=1.35	GT:AD:DP:GQ:PL:VF:GQX	1/1:93,4:99:12.04:163,12,0:0.041:12
gi_33591275_ref_NC_002929.2_	1290405	.	G	A	2625	PASS	AC=2;AF=1.0;AN=2;DP=71;QD=36.97	GT:AD:DP:GQ:PL:VF:GQX	1/1:1,70:71:99:2658,208,0:0.986:99
gi_33591275_ref_NC_002929.2_	1327960	.	C	T	3707.01	PASS	AC=2;AF=1.0;AN=2;DP=97;QD=38.22	GT:AD:DP:GQ:PL:VF:GQX	1/1:0,97:97:99:3707,280,0:1.000:99
gi_33591275_ref_NC_002929.2_	1331840	.	G	A	2164	PASS	AC=2;AF=1.0;AN=2;DP=77;QD=28.10	GT:AD:DP:GQ:PL:VF:GQX	1/1:0,77:90:99:2197,172,0:1.000:99
gi_33591275_ref_NC_002929.2_	1343336	.	A	G	928	PASS	AC=2;AF=1.0;AN=2;DP=76;QD=12.21	GT:AD:DP:GQ:PL:VF:GQX	1/1:22,54:76:40.61:961,41,0:0.711:40
gi_33591275_ref_NC_002929.2_	1343337	.	T	G	1110	PASS	AC=2;AF=1.0;AN=2;DP=76;QD=14.61	GT:AD:DP:GQ:PL:VF:GQX	1/1:21,55:76:90.26:1143,90,0:0.724:90
gi_33591275_ref_NC_002929.2_	1343338	.	C	T	1130	PASS	AC=2;AF=1.0;AN=2;DP=75;QD=15.07	GT:AD:DP:GQ:PL:VF:GQX	1/1:20,55:75:96.24:1163,96,0:0.733:96
gi_33591275_ref_NC_002929.2_	1353438	.	C	T	3096	PASS	AC=2;AF=1.0;AN=2;DP=83;QD=37.30	GT:AD:DP:GQ:PL:VF:GQX	1/1:0,83:84:99:3129,238,0:1.000:99
gi_33591275_ref_NC_002929.2_	1359190	.	T	G	152.01	LowVariantFreq	AC=1;AF=0.5;AN=2;DP=60;QD=2.53	GT:AD:DP:GQ:PL:VF:GQX	0/1:50,10:60:99:182,0,1634:0.167:99
gi_33591275_ref_NC_002929.2_	1360456	.	A	C	1623	PASS	AC=2;AF=1.0;AN=2;DP=76;QD=21.36	GT:AD:DP:GQ:PL:VF:GQX	1/1:27,49:76:96.11:1656,96,0:0.645:96
gi_33591275_ref_NC_002929.2_	1360936	.	T	C	11.34	LowVariantFreq;LowGQ;LowGQX	AC=2;AF=1.0;AN=2;DP=65;QD=0.17	GT:AD:DP:GQ:PL:VF:GQX	1/1:63,2:65:3.01:41,3,0:0.031:3
gi_33591275_ref_NC_002929.2_	1361333	.	C	T	1626	PASS	AC=2;AF=1.0;AN=2;DP=89;QD=18.27	GT:AD:DP:GQ:PL:VF:GQX	1/1:40,49:89:99:1659,123,0:0.551:99
gi_33591275_ref_NC_002929.2_	1377700	.	G	T	1847	PASS	AC=2;AF=1.0;AN=2;DP=93;QD=19.86	GT:AD:DP:GQ:PL:VF:GQX	1/1:39,54:93:78.88:1880,79,0:0.581:78
gi_33591275_ref_NC_002929.2_	1377701	.	T	C	1837	PASS	AC=2;AF=1.0;AN=2;DP=92;QD=19.97	GT:AD:DP:GQ:PL:VF:GQX	1/1:39,53:93:94:1870,94,0:0.576:94
gi_33591275_ref_NC_002929.2_	1381251	.	C	G	2719	PASS	AC=2;AF=1.0;AN=2;DP=80;QD=33.99	GT:AD:DP:GQ:PL:VF:GQX	1/1:0,80:80:99:2752,214,0:1.000:99
gi_33591275_ref_NC_002929.2_	1410779	.	G	A	2228	PASS	AC=2;AF=1.0;AN=2;DP=96;QD=23.21	GT:AD:DP:GQ:PL:VF:GQX	1/1:32,64:96:99:2261,172,0:0.667:99
gi_33591275_ref_NC_002929.2_	1426476	.	GA	G	2879.96	PASS	AC=2;AF=1.0;AN=2;DP=78;QD=36.92	GT:AD:DP:GQ:PL:VF:GQX	1/1:2,76:79:99:2922,229,0:0.974:99
gi_33591275_ref_NC_002929.2_	1430754	.	A	G	3588.01	PASS	AC=2;AF=1.0;AN=2;DP=96;QD=37.38	GT:AD:DP:GQ:PL:VF:GQX	1/1:0,96:96:99:3588,274,0:1.000:99
gi_33591275_ref_NC_002929.2_	1440389	.	C	T	112.01	LowVariantFreq	AC=1;AF=0.5;AN=2;DP=107;QD=1.05	GT:AD:DP:GQ:PL:VF:GQX	0/1:94,13:107:99:142,0,3336:0.121:99
gi_33591275_ref_NC_002929.2_	1440413	.	C	T	129.01	LowVariantFreq	AC=1;AF=0.5;AN=2;DP=114;QD=1.13	GT:AD:DP:GQ:PL:VF:GQX	0/1:100,14:114:99:159,0,3181:0.123:99
gi_33591275_ref_NC_002929.2_	1440419	.	T	C	113.01	LowVariantFreq	AC=1;AF=0.5;AN=2;DP=113;QD=1.00	GT:AD:DP:GQ:PL:VF:GQX	0/1:98,15:113:99:143,0,3294:0.133:99
gi_33591275_ref_NC_002929.2_	1440421	.	C	T	102.01	LowVariantFreq	AC=1;AF=0.5;AN=2;DP=108;QD=0.94	GT:AD:DP:GQ:PL:VF:GQX	0/1:94,14:108:99:132,0,3011:0.130:99
gi_33591275_ref_NC_002929.2_	1440515	.	A	T	2136	PASS	AC=2;AF=1.0;AN=2;DP=78;QD=27.38	GT:AD:DP:GQ:PL:VF:GQX	1/1:20,58:78:99:2169,163,0:0.744:99
gi_33591275_ref_NC_002929.2_	1441337	.	G	A	274.01	PASS	AC=1;AF=0.5;AN=2;DP=82;QD=3.34	GT:AD:DP:GQ:PL:VF:GQX	0/1:65,17:83:99:304,0,1136:0.207:99
gi_33591275_ref_NC_002929.2_	1441350	.	G	A	294.01	PASS	AC=1;AF=0.5;AN=2;DP=83;QD=3.54	GT:AD:DP:GQ:PL:VF:GQX	0/1:64,19:83:99:324,0,999:0.229:99
gi_33591275_ref_NC_002929.2_	1464175	.	A	AG	3461	PASS	AC=2;AF=1.0;AN=2;DP=83;QD=41.70	GT:AD:DP:GQ:PL:VF:GQX	1/1:5,78:84:99:3461,247,0:0.940:99
gi_33591275_ref_NC_002929.2_	1464181	.	C	CG	3380	PASS	AC=2;AF=1.0;AN=2;DP=81;QD=41.73	GT:AD:DP:GQ:PL:VF:GQX	1/1:3,78:81:99:3380,241,0:0.963:99
gi_33591275_ref_NC_002929.2_	1472314	.	T	G	1654	PASS	AC=2;AF=1.0;AN=2;DP=73;QD=22.66	GT:AD:DP:GQ:PL:VF:GQX	1/1:24,49:73:99:1687,110,0:0.671:99
gi_33591275_ref_NC_002929.2_	1472315	.	C	T	1675	PASS	AC=2;AF=1.0;AN=2;DP=71;QD=23.59	GT:AD:DP:GQ:PL:VF:GQX	1/1:22,49:72:99:1708,138,0:0.690:99
gi_33591275_ref_NC_002929.2_	1519199	.	G	T	2563	PASS	AC=2;AF=1.0;AN=2;DP=68;QD=37.69	GT:AD:DP:GQ:PL:VF:GQX	1/1:0,68:68:99:2596,199,0:1.000:99
gi_33591275_ref_NC_002929.2_	1524346	.	C	T	111.51	LowVariantFreq;LowGQ	AC=2;AF=1.0;AN=2;DP=102;QD=1.09	GT:AD:DP:GQ:PL:VF:GQX	1/1:98,4:102:12.02:144,12,0:0.039:12
gi_33591275_ref_NC_002929.2_	1547488	.	A	G	3152	PASS	AC=2;AF=1.0;AN=2;DP=83;QD=37.98	GT:AD:DP:GQ:PL:VF:GQX	1/1:0,83:83:99:3185,241,0:1.000:99
gi_33591275_ref_NC_002929.2_	1565529	.	G	A	3059	PASS	AC=2;AF=1.0;AN=2;DP=83;QD=36.86	GT:AD:DP:GQ:PL:VF:GQX	1/1:0,83:83:99:3092,232,0:1.000:99
gi_33591275_ref_NC_002929.2_	1587949	.	C	A	149.64	LowVariantFreq;LowGQ;LowGQX	AC=1;AF=0.5;AN=2;DP=150;QD=1.00	GT:AD:DP:GQ:PL:VF:GQX	0/1:144,6:150:4.64:179,0,5:0.040:4
gi_33591275_ref_NC_002929.2_	1613367	.	T	G	3000	PASS	AC=2;AF=1.0;AN=2;DP=84;QD=35.71	GT:AD:DP:GQ:PL:VF:GQX	1/1:0,84:84:99:3033,235,0:1.000:99
gi_33591275_ref_NC_002929.2_	1615665	.	C	T	2385	PASS	AC=2;AF=1.0;AN=2;DP=66;QD=36.14	GT:AD:DP:GQ:PL:VF:GQX	1/1:0,66:67:99:2418,187,0:1.000:99
gi_33591275_ref_NC_002929.2_	1616945	.	C	A	166.26	LowVariantFreq;LowGQ	AC=2;AF=1.0;AN=2;DP=106;QD=1.57	GT:AD:DP:GQ:PL:VF:GQX	1/1:100,6:106:15.05:199,15,0:0.057:15
gi_33591275_ref_NC_002929.2_	1623068	.	T	C	3302.01	PASS	AC=2;AF=1.0;AN=2;DP=87;QD=37.95	GT:AD:DP:GQ:PL:VF:GQX	1/1:0,87:87:99:3302,247,0:1.000:99
gi_33591275_ref_NC_002929.2_	1626880	.	G	C	3745.01	PASS	AC=2;AF=1.0;AN=2;DP=108;QD=34.68	GT:AD:DP:GQ:PL:VF:GQX	1/1:0,108:108:99:3745,286,0:1.000:99
gi_33591275_ref_NC_002929.2_	1635654	.	T	G	1492.64	LowGQ;LowGQX	AC=1;AF=0.5;AN=2;DP=102;QD=14.63	GT:AD:DP:GQ:PL:VF:GQX	0/1:53,49:102:4.81:1522,0,5:0.480:4
gi_33591275_ref_NC_002929.2_	1635655	.	C	T	1548	PASS	AC=2;AF=1.0;AN=2;DP=97;QD=15.96	GT:AD:DP:GQ:PL:VF:GQX	1/1:49,48:98:99:1581,126,0:0.495:99
gi_33591275_ref_NC_002929.2_	1647526	.	G	GCCC	375.97	LowVariantFreq;R8	AC=1;AF=0.5;AN=2;DP=31;QD=12.13	GT:AD:DP:GQ:PL:VF:GQX	0/1:27,4:41:48.54:415,0,49:0.129:48
gi_33591275_ref_NC_002929.2_	1647861	.	C	A	2482	PASS	AC=2;AF=1.0;AN=2;DP=69;QD=35.97	GT:AD:DP:GQ:PL:VF:GQX	1/1:0,69:69:99:2515,193,0:1.000:99
gi_33591275_ref_NC_002929.2_	1648852	.	A	G	67.01	LowVariantFreq	AC=1;AF=0.5;AN=2;DP=71;QD=0.94	GT:AD:DP:GQ:PL:VF:GQX	0/1:60,11:71:97.03:97,0,2090:0.155:67
gi_33591275_ref_NC_002929.2_	1649623	.	T	C	3160	PASS	AC=2;AF=1.0;AN=2;DP=89;QD=35.51	GT:AD:DP:GQ:PL:VF:GQX	1/1:0,89:90:99:3193,247,0:1.000:99
gi_33591275_ref_NC_002929.2_	1651520	.	C	T	155.26	LowVariantFreq;LowGQ	AC=2;AF=1.0;AN=2;DP=82;QD=1.89	GT:AD:DP:GQ:PL:VF:GQX	1/1:74,8:82:15.04:188,15,0:0.098:15
gi_33591275_ref_NC_002929.2_	1652163	.	G	A	3160	PASS	AC=2;AF=1.0;AN=2;DP=106;QD=29.81	GT:AD:DP:GQ:PL:VF:GQX	1/1:24,82:107:99:3193,241,0:0.774:99
gi_33591275_ref_NC_002929.2_	1652706	.	T	C	2624	PASS	AC=2;AF=1.0;AN=2;DP=72;QD=36.44	GT:AD:DP:GQ:PL:VF:GQX	1/1:0,72:72:99:2657,199,0:1.000:99
gi_33591275_ref_NC_002929.2_	1670288	.	T	G	3233.06	PASS	AC=2;AF=1.0;AN=2;DP=88;QD=36.74	GT:AD:DP:GQ:PL:VF:GQX	1/1:0,88:88:99:3266,250,0:1.000:99
gi_33591275_ref_NC_002929.2_	1672513	.	CG	C	1608.96	PASS	AC=2;AF=1.0;AN=2;DP=51;QD=31.55	GT:AD:DP:GQ:PL:VF:GQX	1/1:5,46:51:99:1651,142,0:0.902:99
gi_33591275_ref_NC_002929.2_	1672516	.	C	A	1407.22	LowGQ	AC=1;AF=0.5;AN=2;DP=51;QD=27.59	GT:AD:DP:GQ:PL:VF:GQX	0/1:5,46:51:10.28:1437,0,10:0.902:10
gi_33591275_ref_NC_002929.2_	1673100	.	C	A	253.06	LowVariantFreq;LowGQ	AC=2;AF=1.0;AN=2;DP=133;QD=1.90	GT:AD:DP:GQ:PL:VF:GQX	1/1:126,7:133:21.07:286,21,0:0.053:21
gi_33591275_ref_NC_002929.2_	1682748	.	G	A	1823	PASS	AC=2;AF=1.0;AN=2;DP=81;QD=22.51	GT:AD:DP:GQ:PL:VF:GQX	1/1:28,53:81:99:1856,116,0:0.654:99
gi_33591275_ref_NC_002929.2_	1682752	.	C	T	1996	PASS	AC=2;AF=1.0;AN=2;DP=82;QD=24.34	GT:AD:DP:GQ:PL:VF:GQX	1/1:27,55:82:99:2029,153,0:0.671:99
gi_33591275_ref_NC_002929.2_	1707618	.	GCGCGCC	G	6655	PASS	AC=2;AF=1.0;AN=2;DP=95;QD=70.05	GT:AD:DP:GQ:PL:VF:GQX	1/1:15,80:95:99:6655,247,0:0.842:99
gi_33591275_ref_NC_002929.2_	1727091	.	T	C	1944	PASS	AC=2;AF=1.0;AN=2;DP=61;QD=31.87	GT:AD:DP:GQ:PL:VF:GQX	1/1:0,61:62:99:1977,156,0:1.000:99
gi_33591275_ref_NC_002929.2_	1739396	.	G	A	1718	PASS	AC=2;AF=1.0;AN=2;DP=71;QD=24.20	GT:AD:DP:GQ:PL:VF:GQX	1/1:24,47:71:99:1751,132,0:0.662:99
gi_33591275_ref_NC_002929.2_	1739400	.	C	T	1470	PASS	AC=2;AF=1.0;AN=2;DP=70;QD=21.00	GT:AD:DP:GQ:PL:VF:GQX	1/1:26,44:70:99:1503,114,0:0.629:99
gi_33591275_ref_NC_002929.2_	1740455	.	T	C	2880	PASS	AC=2;AF=1.0;AN=2;DP=80;QD=36.00	GT:AD:DP:GQ:PL:VF:GQX	1/1:0,80:81:99:2913,226,0:1.000:99
gi_33591275_ref_NC_002929.2_	1743738	.	T	C	1701	PASS	AC=2;AF=1.0;AN=2;DP=77;QD=22.09	GT:AD:DP:GQ:PL:VF:GQX	1/1:26,51:77:99:1734,132,0:0.662:99
gi_33591275_ref_NC_002929.2_	1748290	.	C	G	1942	PASS	AC=2;AF=1.0;AN=2;DP=60;QD=32.37	GT:AD:DP:GQ:PL:VF:GQX	1/1:1,59:60:99:1975,156,0:0.983:99
gi_33591275_ref_NC_002929.2_	1748294	.	A	G	2197	PASS	AC=2;AF=1.0;AN=2;DP=61;QD=36.02	GT:AD:DP:GQ:PL:VF:GQX	1/1:0,61:61:99:2230,175,0:1.000:99
gi_33591275_ref_NC_002929.2_	1750584	.	T	C	2606	PASS	AC=2;AF=1.0;AN=2;DP=77;QD=33.84	GT:AD:DP:GQ:PL:VF:GQX	1/1:0,77:77:99:2639,202,0:1.000:99
gi_33591275_ref_NC_002929.2_	1764999	.	A	G	46.76	LowVariantFreq;LowGQ;LowGQX	AC=2;AF=1.0;AN=2;DP=45;QD=1.04	GT:AD:DP:GQ:PL:VF:GQX	1/1:42,3:45:6.02:78,6,0:0.067:6
gi_33591275_ref_NC_002929.2_	1765164	.	C	T	116.51	LowVariantFreq;LowGQ	AC=2;AF=1.0;AN=2;DP=69;QD=1.69	GT:AD:DP:GQ:PL:VF:GQX	1/1:64,5:69:12.03:149,12,0:0.072:12
gi_33591275_ref_NC_002929.2_	1777467	.	T	C	2957	PASS	AC=2;AF=1.0;AN=2;DP=80;QD=36.96	GT:AD:DP:GQ:PL:VF:GQX	1/1:0,80:80:99:2990,229,0:1.000:99
gi_33591275_ref_NC_002929.2_	1795894	.	C	A	1533	PASS	AC=2;AF=1.0;AN=2;DP=69;QD=22.22	GT:AD:DP:GQ:PL:VF:GQX	1/1:16,53:69:99:1566,123,0:0.768:99
gi_33591275_ref_NC_002929.2_	1796009	.	C	T	864	PASS	AC=2;AF=1.0;AN=2;DP=63;QD=13.71	GT:AD:DP:GQ:PL:VF:GQX	1/1:28,35:63:75.20:897,75,0:0.556:75
gi_33591275_ref_NC_002929.2_	1796018	.	A	G	728	PASS	AC=2;AF=1.0;AN=2;DP=53;QD=13.74	GT:AD:DP:GQ:PL:VF:GQX	1/1:21,32:53:63.18:761,63,0:0.604:63
gi_33591275_ref_NC_002929.2_	1802731	.	G	A	676	PASS	AC=2;AF=1.0;AN=2;DP=48;QD=14.08	GT:AD:DP:GQ:PL:VF:GQX	1/1:29,19:49:54.17:709,54,0:0.396:54
gi_33591275_ref_NC_002929.2_	1804767	.	T	C	2928	PASS	AC=2;AF=1.0;AN=2;DP=78;QD=37.54	GT:AD:DP:GQ:PL:VF:GQX	1/1:0,78:78:99:2961,226,0:1.000:99
gi_33591275_ref_NC_002929.2_	1806314	.	C	T	2596	PASS	AC=2;AF=1.0;AN=2;DP=69;QD=37.62	GT:AD:DP:GQ:PL:VF:GQX	1/1:0,69:69:99:2629,202,0:1.000:99
gi_33591275_ref_NC_002929.2_	1818781	.	A	C	1888	PASS	AC=2;AF=1.0;AN=2;DP=88;QD=21.45	GT:AD:DP:GQ:PL:VF:GQX	1/1:31,57:88:99:1921,153,0:0.648:99
gi_33591275_ref_NC_002929.2_	1818782	.	A	C	2003	PASS	AC=2;AF=1.0;AN=2;DP=89;QD=22.51	GT:AD:DP:GQ:PL:VF:GQX	1/1:32,57:89:99:2036,163,0:0.640:99
gi_33591275_ref_NC_002929.2_	1827556	.	G	A	3557.01	PASS	AC=2;AF=1.0;AN=2;DP=92;QD=38.66	GT:AD:DP:GQ:PL:VF:GQX	1/1:0,92:92:99:3557,265,0:1.000:99
gi_33591275_ref_NC_002929.2_	1854401	.	C	T	2735	PASS	AC=2;AF=1.0;AN=2;DP=76;QD=35.99	GT:AD:DP:GQ:PL:VF:GQX	1/1:0,76:77:99:2768,211,0:1.000:99
gi_33591275_ref_NC_002929.2_	1861522	.	A	G	3655.01	PASS	AC=2;AF=1.0;AN=2;DP=99;QD=36.92	GT:AD:DP:GQ:PL:VF:GQX	1/1:0,99:99:99:3655,277,0:1.000:99
gi_33591275_ref_NC_002929.2_	1880238	.	G	T	2891	PASS	AC=2;AF=1.0;AN=2;DP=77;QD=37.55	GT:AD:DP:GQ:PL:VF:GQX	1/1:0,77:77:99:2924,226,0:1.000:99
gi_33591275_ref_NC_002929.2_	1881728	.	C	T	1329	PASS	AC=2;AF=1.0;AN=2;DP=95;QD=13.99	GT:AD:DP:GQ:PL:VF:GQX	1/1:55,40:95:99:1362,105,0:0.421:99
gi_33591275_ref_NC_002929.2_	1885417	.	G	T	2936	PASS	AC=2;AF=1.0;AN=2;DP=83;QD=35.37	GT:AD:DP:GQ:PL:VF:GQX	1/1:0,83:83:99:2969,226,0:1.000:99
gi_33591275_ref_NC_002929.2_	1898141	.	C	T	86.97	LowVariantFreq;LowGQ;LowGQX	AC=2;AF=1.0;AN=2;DP=63;QD=1.38	GT:AD:DP:GQ:PL:VF:GQX	1/1:59,4:64:9.03:119,9,0:0.063:9
gi_33591275_ref_NC_002929.2_	1898809	.	G	T	404.01	PASS	AC=1;AF=0.5;AN=2;DP=180;QD=2.24	GT:AD:DP:GQ:PL:VF:GQX	0/1:137,43:184:99:434,0,2097:0.239:99
gi_33591275_ref_NC_002929.2_	1898814	.	G	C	691.01	PASS	AC=1;AF=0.5;AN=2;DP=160;QD=4.32	GT:AD:DP:GQ:PL:VF:GQX	0/1:103,57:171:99:721,0,1272:0.356:99
gi_33591275_ref_NC_002929.2_	1898880	.	G	A	302.01	PASS	AC=1;AF=0.5;AN=2;DP=53;QD=5.70	GT:AD:DP:GQ:PL:VF:GQX	0/1:24,29:53:71.56:332,0,72:0.547:71
gi_33591275_ref_NC_002929.2_	1898881	.	A	C	86.01	LowVariantFreq	AC=1;AF=0.5;AN=2;DP=54;QD=1.59	GT:AD:DP:GQ:PL:VF:GQX	0/1:50,4:54:99:116,0,297:0.074:86
gi_33591275_ref_NC_002929.2_	1898882	.	T	C	277.52	LowGQ;LowGQX	AC=1;AF=0.5;AN=2;DP=54;QD=5.14	GT:AD:DP:GQ:PL:VF:GQX	0/1:9,45:54:6.27:307,0,6:0.833:6
gi_33591275_ref_NC_002929.2_	1898953	.	A	C	114.01	LowVariantFreq	AC=1;AF=0.5;AN=2;DP=80;QD=1.43	GT:AD:DP:GQ:PL:VF:GQX	0/1:68,12:81:99:144,0,680:0.150:99
gi_33591275_ref_NC_002929.2_	1898996	.	T	C	208.01	LowVariantFreq	AC=1;AF=0.5;AN=2;DP=101;QD=2.06	GT:AD:DP:GQ:PL:VF:GQX	0/1:85,16:101:99:238,0,812:0.158:99
gi_33591275_ref_NC_002929.2_	1931433	.	A	G	2735	PASS	AC=2;AF=1.0;AN=2;DP=73;QD=37.47	GT:AD:DP:GQ:PL:VF:GQX	1/1:0,73:73:99:2768,214,0:1.000:99
gi_33591275_ref_NC_002929.2_	1932067	.	A	G	2631	PASS	AC=2;AF=1.0;AN=2;DP=71;QD=37.06	GT:AD:DP:GQ:PL:VF:GQX	1/1:0,71:71:99:2664,205,0:1.000:99
gi_33591275_ref_NC_002929.2_	1935460	.	G	T	227.06	LowVariantFreq;LowGQ	AC=2;AF=1.0;AN=2;DP=91;QD=2.50	GT:AD:DP:GQ:PL:VF:GQX	1/1:84,7:91:21.06:260,21,0:0.077:21
gi_33591275_ref_NC_002929.2_	1936041	.	G	A	1800	PASS	AC=2;AF=1.0;AN=2;DP=78;QD=23.08	GT:AD:DP:GQ:PL:VF:GQX	1/1:25,53:78:99:1833,138,0:0.679:99
gi_33591275_ref_NC_002929.2_	1936044	.	G	T	1809	PASS	AC=2;AF=1.0;AN=2;DP=78;QD=23.19	GT:AD:DP:GQ:PL:VF:GQX	1/1:26,52:78:99:1842,141,0:0.667:99
gi_33591275_ref_NC_002929.2_	1954336	.	A	G	2147	PASS	AC=2;AF=1.0;AN=2;DP=57;QD=37.67	GT:AD:DP:GQ:PL:VF:GQX	1/1:0,57:57:99:2180,166,0:1.000:99
gi_33591275_ref_NC_002929.2_	1965604	.	T	C	3396.01	PASS	AC=2;AF=1.0;AN=2;DP=96;QD=35.38	GT:AD:DP:GQ:PL:VF:GQX	1/1:0,96:96:99:3396,256,0:1.000:99
gi_33591275_ref_NC_002929.2_	1979196	.	GAAGCCC	G	5659	PASS	AC=2;AF=1.0;AN=2;DP=85;QD=66.58	GT:AD:DP:GQ:PL:VF:GQX	1/1:16,69:86:99:5659,208,0:0.812:99
gi_33591275_ref_NC_002929.2_	1984103	.	T	C	3378.01	PASS	AC=2;AF=1.0;AN=2;DP=89;QD=37.96	GT:AD:DP:GQ:PL:VF:GQX	1/1:0,89:89:99:3378,259,0:1.000:99
gi_33591275_ref_NC_002929.2_	2013896	.	C	G	519	PASS	AC=2;AF=1.0;AN=2;DP=18;QD=28.83	GT:AD:DP:GQ:PL:VF:GQX	1/1:3,15:18:42.14:552,42,0:0.833:42
gi_33591275_ref_NC_002929.2_	2025071	.	T	A	2480	PASS	AC=2;AF=1.0;AN=2;DP=74;QD=33.51	GT:AD:DP:GQ:PL:VF:GQX	1/1:0,74:74:99:2513,190,0:1.000:99
gi_33591275_ref_NC_002929.2_	2080049	.	T	C	4037.01	PASS	AC=2;AF=1.0;AN=2;DP=106;QD=38.08	GT:AD:DP:GQ:PL:VF:GQX	1/1:0,106:106:99:4037,307,0:1.000:99
gi_33591275_ref_NC_002929.2_	2101691	.	G	T	2615	PASS	AC=2;AF=1.0;AN=2;DP=69;QD=37.90	GT:AD:DP:GQ:PL:VF:GQX	1/1:0,69:69:99:2648,199,0:1.000:99
gi_33591275_ref_NC_002929.2_	2102498	.	A	G	3679.01	PASS	AC=2;AF=1.0;AN=2;DP=99;QD=37.16	GT:AD:DP:GQ:PL:VF:GQX	1/1:0,99:99:99:3679,277,0:1.000:99
gi_33591275_ref_NC_002929.2_	2111898	.	G	GC	3705	PASS	AC=2;AF=1.0;AN=2;DP=94;QD=39.41	GT:AD:DP:GQ:PL:VF:GQX	1/1:7,87:94:99:3705,277,0:0.926:99
gi_33591275_ref_NC_002929.2_	2132544	.	G	T	250.06	LowVariantFreq;LowGQ	AC=2;AF=1.0;AN=2;DP=137;QD=1.83	GT:AD:DP:GQ:PL:VF:GQX	1/1:129,8:137:21.07:283,21,0:0.058:21
gi_33591275_ref_NC_002929.2_	2141172	.	T	A	2628	PASS	AC=2;AF=1.0;AN=2;DP=70;QD=37.54	GT:AD:DP:GQ:PL:VF:GQX	1/1:0,70:70:99:2661,202,0:1.000:99
gi_33591275_ref_NC_002929.2_	2173452	.	G	A	946	PASS	AC=2;AF=1.0;AN=2;DP=63;QD=15.02	GT:AD:DP:GQ:PL:VF:GQX	1/1:24,39:63:78.24:979,78,0:0.619:78
gi_33591275_ref_NC_002929.2_	2173453	.	A	C	937	PASS	AC=2;AF=1.0;AN=2;DP=64;QD=14.64	GT:AD:DP:GQ:PL:VF:GQX	1/1:25,39:64:75.24:970,75,0:0.609:75
gi_33591275_ref_NC_002929.2_	2173454	.	T	C	1063	PASS	AC=2;AF=1.0;AN=2;DP=64;QD=16.61	GT:AD:DP:GQ:PL:VF:GQX	1/1:25,39:64:84.27:1096,84,0:0.609:84
gi_33591275_ref_NC_002929.2_	2185065	.	T	C	2471	PASS	AC=2;AF=1.0;AN=2;DP=71;QD=34.80	GT:AD:DP:GQ:PL:VF:GQX	1/1:0,71:72:99:2504,193,0:1.000:99
gi_33591275_ref_NC_002929.2_	2194726	.	A	G	931.01	PASS	AC=1;AF=0.5;AN=2;DP=59;QD=15.78	GT:AD:DP:GQ:PL:VF:GQX	0/1:26,33:61:99:961,0,553:0.559:99
gi_33591275_ref_NC_002929.2_	2194741	.	A	G	816.01	PASS	AC=1;AF=0.5;AN=2;DP=57;QD=14.32	GT:AD:DP:GQ:PL:VF:GQX	0/1:26,31:57:99:846,0,727:0.544:99
gi_33591275_ref_NC_002929.2_	2198097	.	A	G	2695	PASS	AC=2;AF=1.0;AN=2;DP=77;QD=35.00	GT:AD:DP:GQ:PL:VF:GQX	1/1:0,77:77:99:2728,211,0:1.000:99
gi_33591275_ref_NC_002929.2_	2221410	.	A	G	3085	PASS	AC=2;AF=1.0;AN=2;DP=87;QD=35.46	GT:AD:DP:GQ:PL:VF:GQX	1/1:0,87:87:99:3118,238,0:1.000:99
gi_33591275_ref_NC_002929.2_	2229163	.	A	C	2085	PASS	AC=2;AF=1.0;AN=2;DP=106;QD=19.67	GT:AD:DP:GQ:PL:VF:GQX	1/1:43,63:106:99:2118,129,0:0.594:99
gi_33591275_ref_NC_002929.2_	2229278	.	T	C	781.45	LowGQ;LowGQX	AC=2;AF=1.0;AN=2;DP=94;QD=8.31	GT:AD:DP:GQ:PL:VF:GQX	1/1:67,27:94:7.15:813,7,0:0.287:7
gi_33591275_ref_NC_002929.2_	2238633	.	G	A	2106	PASS	AC=2;AF=1.0;AN=2;DP=60;QD=35.10	GT:AD:DP:GQ:PL:VF:GQX	1/1:0,60:60:99:2139,163,0:1.000:99
gi_33591275_ref_NC_002929.2_	2241646	.	T	TGTGAACTGTC	9695	PASS	AC=2;AF=1.0;AN=2;DP=61;QD=158.93	GT:AD:DP:GQ:PL:VF:GQX	1/1:1,60:74:99:9695,223,0:0.984:99
gi_33591275_ref_NC_002929.2_	2242609	.	G	A	1897	PASS	AC=2;AF=1.0;AN=2;DP=82;QD=23.13	GT:AD:DP:GQ:PL:VF:GQX	1/1:29,53:82:99:1930,150,0:0.646:99
gi_33591275_ref_NC_002929.2_	2242612	.	G	T	1810	PASS	AC=2;AF=1.0;AN=2;DP=82;QD=22.07	GT:AD:DP:GQ:PL:VF:GQX	1/1:28,54:82:99:1843,147,0:0.659:99
gi_33591275_ref_NC_002929.2_	2244171	.	G	A	3228.29	PASS	AC=2;AF=1.0;AN=2;DP=88;QD=36.69	GT:AD:DP:GQ:PL:VF:GQX	1/1:0,88:89:99:3261,250,0:1.000:99
gi_33591275_ref_NC_002929.2_	2244503	.	A	C	25.02	PASS	AC=1;AF=0.5;AN=2;DP=74;QD=0.34	GT:AD:DP:GQ:PL:VF:GQX	0/1:52,22:74:54.60:55,0,1574:0.297:25
gi_33591275_ref_NC_002929.2_	2258898	.	C	T	2392	PASS	AC=2;AF=1.0;AN=2;DP=80;QD=29.90	GT:AD:DP:GQ:PL:VF:GQX	1/1:15,65:82:99:2425,181,0:0.813:99
gi_33591275_ref_NC_002929.2_	2259917	.	G	C	2643	PASS	AC=2;AF=1.0;AN=2;DP=80;QD=33.04	GT:AD:DP:GQ:PL:VF:GQX	1/1:10,70:80:99:2676,202,0:0.875:99
gi_33591275_ref_NC_002929.2_	2265235	.	C	CCCTGGT	6265	PASS	AC=2;AF=1.0;AN=2;DP=79;QD=79.30	GT:AD:DP:GQ:PL:VF:GQX	1/1:13,66:79:99:6265,232,0:0.835:99
gi_33591275_ref_NC_002929.2_	2265240	.	A	G	135.01	LowVariantFreq	AC=1;AF=0.5;AN=2;DP=82;QD=1.65	GT:AD:DP:GQ:PL:VF:GQX	0/1:72,10:82:99:165,0,2438:0.122:99
gi_33591275_ref_NC_002929.2_	2265313	.	T	C	2843	PASS	AC=2;AF=1.0;AN=2;DP=78;QD=36.45	GT:AD:DP:GQ:PL:VF:GQX	1/1:0,78:78:99:2876,220,0:1.000:99
gi_33591275_ref_NC_002929.2_	2281927	.	A	G	979	PASS	AC=2;AF=1.0;AN=2;DP=100;QD=9.79	GT:AD:DP:GQ:PL:VF:GQX	1/1:71,29:101:75.25:1012,75,0:0.290:75
gi_33591275_ref_NC_002929.2_	2282042	.	G	T	1529.19	LowGQ;LowGQX	AC=2;AF=1.0;AN=2;DP=98;QD=15.60	GT:AD:DP:GQ:PL:VF:GQX	1/1:50,48:98:8.42:1561,8,0:0.490:8
gi_33591275_ref_NC_002929.2_	2282043	.	T	C	1573.03	LowGQ	AC=2;AF=1.0;AN=2;DP=97;QD=16.22	GT:AD:DP:GQ:PL:VF:GQX	1/1:49,48:98:24.02:1606,24,0:0.495:24
gi_33591275_ref_NC_002929.2_	2330640	.	T	C	376	LowVariantFreq	AC=2;AF=1.0;AN=2;DP=107;QD=3.51	GT:AD:DP:GQ:PL:VF:GQX	1/1:95,12:107:30.10:409,30,0:0.112:30
gi_33591275_ref_NC_002929.2_	2338182	.	G	T	211.13	LowVariantFreq;LowGQ	AC=2;AF=1.0;AN=2;DP=120;QD=1.76	GT:AD:DP:GQ:PL:VF:GQX	1/1:114,6:120:18.06:244,18,0:0.050:18
gi_33591275_ref_NC_002929.2_	2338651	.	G	A	1343	PASS	AC=2;AF=1.0;AN=2;DP=91;QD=14.76	GT:AD:DP:GQ:PL:VF:GQX	1/1:52,39:91:99:1376,108,0:0.429:99
gi_33591275_ref_NC_002929.2_	2338766	.	G	T	2311	PASS	AC=2;AF=1.0;AN=2;DP=100;QD=23.11	GT:AD:DP:GQ:PL:VF:GQX	1/1:34,66:100:99:2344,184,0:0.660:99
gi_33591275_ref_NC_002929.2_	2353874	.	G	A	3496.01	PASS	AC=2;AF=1.0;AN=2;DP=93;QD=37.59	GT:AD:DP:GQ:PL:VF:GQX	1/1:0,93:93:99:3496,268,0:1.000:99
gi_33591275_ref_NC_002929.2_	2356411	.	T	C	2698	PASS	AC=2;AF=1.0;AN=2;DP=74;QD=36.46	GT:AD:DP:GQ:PL:VF:GQX	1/1:0,74:74:99:2731,208,0:1.000:99
gi_33591275_ref_NC_002929.2_	2356417	.	T	C	2690	PASS	AC=2;AF=1.0;AN=2;DP=75;QD=35.87	GT:AD:DP:GQ:PL:VF:GQX	1/1:0,75:75:99:2723,205,0:1.000:99
gi_33591275_ref_NC_002929.2_	2359892	.	A	G	3325.01	PASS	AC=2;AF=1.0;AN=2;DP=90;QD=36.94	GT:AD:DP:GQ:PL:VF:GQX	1/1:0,90:90:99:3325,253,0:1.000:99
gi_33591275_ref_NC_002929.2_	2361165	.	CT	C	3609	PASS	AC=2;AF=1.0;AN=2;DP=80;QD=45.11	GT:AD:DP:GQ:PL:VF:GQX	1/1:3,77:80:99:3609,241,0:0.963:99
gi_33591275_ref_NC_002929.2_	2374322	.	T	C	3209.99	PASS	AC=2;AF=1.0;AN=2;DP=85;QD=37.76	GT:AD:DP:GQ:PL:VF:GQX	1/1:0,85:85:99:3243,244,0:1.000:99
gi_33591275_ref_NC_002929.2_	2387078	.	A	C	274.03	LowVariantFreq;LowGQ	AC=2;AF=1.0;AN=2;DP=84;QD=3.26	GT:AD:DP:GQ:PL:VF:GQX	1/1:75,9:85:24.07:307,24,0:0.107:24
gi_33591275_ref_NC_002929.2_	2390341	.	T	A	3147	PASS	AC=2;AF=1.0;AN=2;DP=85;QD=37.02	GT:AD:DP:GQ:PL:VF:GQX	1/1:0,85:86:99:3180,244,0:1.000:99
gi_33591275_ref_NC_002929.2_	2392797	.	G	A	3409.01	PASS	AC=2;AF=1.0;AN=2;DP=89;QD=38.30	GT:AD:DP:GQ:PL:VF:GQX	1/1:0,89:89:99:3409,256,0:1.000:99
gi_33591275_ref_NC_002929.2_	2393637	.	G	C	3439.01	PASS	AC=2;AF=1.0;AN=2;DP=92;QD=37.38	GT:AD:DP:GQ:PL:VF:GQX	1/1:2,90:92:99:3439,256,0:0.978:99
gi_33591275_ref_NC_002929.2_	2394030	.	T	G	91.97	LowVariantFreq;LowGQ;LowGQX	AC=2;AF=1.0;AN=2;DP=69;QD=1.33	GT:AD:DP:GQ:PL:VF:GQX	1/1:66,3:69:9.03:124,9,0:0.043:9
gi_33591275_ref_NC_002929.2_	2394614	.	T	G	1545	PASS	AC=2;AF=1.0;AN=2;DP=79;QD=19.56	GT:AD:DP:GQ:PL:VF:GQX	1/1:31,48:79:99:1578,126,0:0.608:99
gi_33591275_ref_NC_002929.2_	2394615	.	C	T	1614	PASS	AC=2;AF=1.0;AN=2;DP=78;QD=20.69	GT:AD:DP:GQ:PL:VF:GQX	1/1:31,47:79:99:1647,135,0:0.603:99
gi_33591275_ref_NC_002929.2_	2398173	.	C	A	2363	PASS	AC=2;AF=1.0;AN=2;DP=67;QD=35.27	GT:AD:DP:GQ:PL:VF:GQX	1/1:1,66:67:99:2396,184,0:0.985:99
gi_33591275_ref_NC_002929.2_	2421479	.	T	G	1673	PASS	AC=2;AF=1.0;AN=2;DP=75;QD=22.31	GT:AD:DP:GQ:PL:VF:GQX	1/1:27,48:75:99:1706,132,0:0.640:99
gi_33591275_ref_NC_002929.2_	2435672	.	A	C	68.01	PASS	AC=1;AF=0.5;AN=2;DP=49;QD=1.39	GT:AD:DP:GQ:PL:VF:GQX	0/1:38,11:49:97.57:98,0,1065:0.224:68
gi_33591275_ref_NC_002929.2_	2451520	.	CCG	C	1578.97	PASS	AC=1;AF=0.5;AN=2;DP=67;QD=23.57	GT:AD:DP:GQ:PL:VF:GQX	0/1:28,39:70:99:1618,0,949:0.582:99
gi_33591275_ref_NC_002929.2_	2471200	.	C	A	2485	PASS	AC=2;AF=1.0;AN=2;DP=66;QD=37.65	GT:AD:DP:GQ:PL:VF:GQX	1/1:0,66:66:99:2518,193,0:1.000:99
gi_33591275_ref_NC_002929.2_	2488085	.	T	C	2775	PASS	AC=2;AF=1.0;AN=2;DP=81;QD=34.26	GT:AD:DP:GQ:PL:VF:GQX	1/1:0,81:81:99:2808,217,0:1.000:99
gi_33591275_ref_NC_002929.2_	2492505	.	A	G	3095	PASS	AC=2;AF=1.0;AN=2;DP=91;QD=34.01	GT:AD:DP:GQ:PL:VF:GQX	1/1:0,91:91:99:3128,241,0:1.000:99
gi_33591275_ref_NC_002929.2_	2495631	.	A	C	311.01	LowVariantFreq;LowGQ	AC=2;AF=1.0;AN=2;DP=98;QD=3.17	GT:AD:DP:GQ:PL:VF:GQX	1/1:87,11:98:27.08:344,27,0:0.112:27
gi_33591275_ref_NC_002929.2_	2495944	.	G	T	2480	PASS	AC=2;AF=1.0;AN=2;DP=76;QD=32.63	GT:AD:DP:GQ:PL:VF:GQX	1/1:11,65:76:99:2513,187,0:0.855:99
gi_33591275_ref_NC_002929.2_	2497937	.	C	A	4168.01	PASS	AC=2;AF=1.0;AN=2;DP=106;QD=39.32	GT:AD:DP:GQ:PL:VF:GQX	1/1:0,106:106:99:4168,313,0:1.000:99
gi_33591275_ref_NC_002929.2_	2505238	.	T	C	2628	PASS	AC=2;AF=1.0;AN=2;DP=75;QD=35.04	GT:AD:DP:GQ:PL:VF:GQX	1/1:0,75:75:99:2661,202,0:1.000:99
gi_33591275_ref_NC_002929.2_	2528786	.	G	T	168.13	LowVariantFreq;LowGQ	AC=2;AF=1.0;AN=2;DP=51;QD=3.30	GT:AD:DP:GQ:PL:VF:GQX	1/1:45,6:51:18.01:201,18,0:0.118:18
gi_33591275_ref_NC_002929.2_	2528840	.	C	T	53.97	LowGQ;LowGQX	AC=2;AF=1.0;AN=2;DP=18;QD=3.00	GT:AD:DP:GQ:PL:VF:GQX	1/1:14,4:18:8.98:86,9,0:0.222:8
gi_33591275_ref_NC_002929.2_	2529255	.	G	A	1268	PASS	AC=2;AF=1.0;AN=2;DP=98;QD=12.94	GT:AD:DP:GQ:PL:VF:GQX	1/1:61,37:98:99:1301,99,0:0.378:99
gi_33591275_ref_NC_002929.2_	2558163	.	C	A	3272.01	PASS	AC=2;AF=1.0;AN=2;DP=87;QD=37.61	GT:AD:DP:GQ:PL:VF:GQX	1/1:2,85:87:99:3272,247,0:0.977:99
gi_33591275_ref_NC_002929.2_	2571395	.	G	A	3477.01	PASS	AC=2;AF=1.0;AN=2;DP=95;QD=36.60	GT:AD:DP:GQ:PL:VF:GQX	1/1:0,95:95:99:3477,262,0:1.000:99
gi_33591275_ref_NC_002929.2_	2581557	.	T	C	2603	PASS	AC=2;AF=1.0;AN=2;DP=69;QD=37.72	GT:AD:DP:GQ:PL:VF:GQX	1/1:0,69:69:99:2636,199,0:1.000:99
gi_33591275_ref_NC_002929.2_	2590095	.	T	G	489.01	PASS	AC=1;AF=0.5;AN=2;DP=99;QD=4.94	GT:AD:DP:GQ:PL:VF:GQX	0/1:77,22:99:99:519,0,2431:0.222:99
gi_33591275_ref_NC_002929.2_	2618783	.	A	G	22.03	LowVariantFreq	AC=1;AF=0.5;AN=2;DP=101;QD=0.22	GT:AD:DP:GQ:PL:VF:GQX	0/1:91,10:101:51.66:52,0,3145:0.099:22
gi_33591275_ref_NC_002929.2_	2618973	.	A	G	1444.01	PASS	AC=1;AF=0.5;AN=2;DP=139;QD=10.39	GT:AD:DP:GQ:PL:VF:GQX	0/1:90,49:139:99:1474,0,3044:0.353:99
gi_33591275_ref_NC_002929.2_	2619006	.	C	T	1209.01	PASS	AC=1;AF=0.5;AN=2;DP=140;QD=8.64	GT:AD:DP:GQ:PL:VF:GQX	0/1:96,44:140:99:1239,0,3377:0.314:99
gi_33591275_ref_NC_002929.2_	2620617	.	A	G	1590.01	PASS	AC=1;AF=0.5;AN=2;DP=90;QD=17.67	GT:AD:DP:GQ:PL:VF:GQX	0/1:37,53:91:67.79:1620,0,68:0.589:67
gi_33591275_ref_NC_002929.2_	2620618	.	C	A	1649.01	PASS	AC=1;AF=0.5;AN=2;DP=91;QD=18.12	GT:AD:DP:GQ:PL:VF:GQX	0/1:37,54:91:66.23:1679,0,66:0.593:66
gi_33591275_ref_NC_002929.2_	2628946	.	T	C	2814	PASS	AC=2;AF=1.0;AN=2;DP=81;QD=34.74	GT:AD:DP:GQ:PL:VF:GQX	1/1:1,80:83:99:2847,220,0:0.988:99
gi_33591275_ref_NC_002929.2_	2632107	.	A	C	59.01	PASS	AC=1;AF=0.5;AN=2;DP=73;QD=0.81	GT:AD:DP:GQ:PL:VF:GQX	0/1:50,23:73:89.43:89,0,1467:0.315:59
gi_33591275_ref_NC_002929.2_	2632911	.	C	A	1860	PASS	AC=2;AF=1.0;AN=2;DP=66;QD=28.18	GT:AD:DP:GQ:PL:VF:GQX	1/1:13,53:66:99:1893,141,0:0.803:99
gi_33591275_ref_NC_002929.2_	2639235	.	A	G	1172	PASS	AC=2;AF=1.0;AN=2;DP=76;QD=15.42	GT:AD:DP:GQ:PL:VF:GQX	1/1:26,50:76:93.28:1205,93,0:0.658:93
gi_33591275_ref_NC_002929.2_	2639236	.	C	A	1087	PASS	AC=2;AF=1.0;AN=2;DP=76;QD=14.30	GT:AD:DP:GQ:PL:VF:GQX	1/1:27,49:76:87.26:1120,87,0:0.645:87
gi_33591275_ref_NC_002929.2_	2639237	.	C	T	1047	PASS	AC=2;AF=1.0;AN=2;DP=77;QD=13.60	GT:AD:DP:GQ:PL:VF:GQX	1/1:28,49:77:84.25:1080,84,0:0.636:84
gi_33591275_ref_NC_002929.2_	2639551	.	G	A	42.76	LowVariantFreq;LowGQ;LowGQX	AC=2;AF=1.0;AN=2;DP=78;QD=0.55	GT:AD:DP:GQ:PL:VF:GQX	1/1:76,2:78:6.02:74,6,0:0.026:6
gi_33591275_ref_NC_002929.2_	2647458	.	AGCCGCCGCCCATGCCGCCGCCCAT	A	7507	PASS	AC=2;AF=1.0;AN=2;DP=68;QD=110.40	GT:AD:DP:GQ:PL:VF:GQX	1/1:39,29:70:87.30:7507,87,0:0.426:87
gi_33591275_ref_NC_002929.2_	2651008	.	G	A	2403	PASS	AC=2;AF=1.0;AN=2;DP=73;QD=32.92	GT:AD:DP:GQ:PL:VF:GQX	1/1:0,73:73:99:2436,190,0:1.000:99
gi_33591275_ref_NC_002929.2_	2662594	.	T	G	3573.01	PASS	AC=2;AF=1.0;AN=2;DP=99;QD=36.09	GT:AD:DP:GQ:PL:VF:GQX	1/1:0,99:99:99:3573,271,0:1.000:99
gi_33591275_ref_NC_002929.2_	2729385	.	A	G	11.34	LowVariantFreq;LowGQ;LowGQX	AC=2;AF=1.0;AN=2;DP=62;QD=0.18	GT:AD:DP:GQ:PL:VF:GQX	1/1:60,2:62:3.01:41,3,0:0.032:3
gi_33591275_ref_NC_002929.2_	2730872	.	G	T	164.26	LowVariantFreq;LowGQ	AC=2;AF=1.0;AN=2;DP=126;QD=1.30	GT:AD:DP:GQ:PL:VF:GQX	1/1:121,5:127:15.05:197,15,0:0.040:15
gi_33591275_ref_NC_002929.2_	2731525	.	G	T	2461	PASS	AC=2;AF=1.0;AN=2;DP=77;QD=31.96	GT:AD:DP:GQ:PL:VF:GQX	1/1:2,75:77:99:2494,190,0:0.974:99
gi_33591275_ref_NC_002929.2_	2736088	.	G	A	2320	PASS	AC=2;AF=1.0;AN=2;DP=70;QD=33.14	GT:AD:DP:GQ:PL:VF:GQX	1/1:1,69:71:99:2353,187,0:0.986:99
gi_33591275_ref_NC_002929.2_	2786083	.	T	G	130.51	LowVariantFreq;LowGQ	AC=2;AF=1.0;AN=2;DP=102;QD=1.28	GT:AD:DP:GQ:PL:VF:GQX	1/1:98,4:102:12.04:163,12,0:0.039:12
gi_33591275_ref_NC_002929.2_	2790710	.	G	C	3384.01	PASS	AC=2;AF=1.0;AN=2;DP=91;QD=37.19	GT:AD:DP:GQ:PL:VF:GQX	1/1:0,91:91:99:3384,259,0:1.000:99
gi_33591275_ref_NC_002929.2_	2849677	.	A	G	2555	PASS	AC=2;AF=1.0;AN=2;DP=74;QD=34.53	GT:AD:DP:GQ:PL:VF:GQX	1/1:0,74:74:99:2588,196,0:1.000:99
gi_33591275_ref_NC_002929.2_	2854457	.	T	C	2131	PASS	AC=2;AF=1.0;AN=2;DP=59;QD=36.12	GT:AD:DP:GQ:PL:VF:GQX	1/1:0,59:59:99:2164,165,0:1.000:99
gi_33591275_ref_NC_002929.2_	2879950	.	G	A	3458.01	PASS	AC=2;AF=1.0;AN=2;DP=93;QD=37.18	GT:AD:DP:GQ:PL:VF:GQX	1/1:0,93:93:99:3458,259,0:1.000:99
gi_33591275_ref_NC_002929.2_	2881290	.	C	T	2772	PASS	AC=2;AF=1.0;AN=2;DP=80;QD=34.65	GT:AD:DP:GQ:PL:VF:GQX	1/1:1,79:80:99:2805,217,0:0.988:99
gi_33591275_ref_NC_002929.2_	2891938	.	A	G	2780	PASS	AC=2;AF=1.0;AN=2;DP=109;QD=25.50	GT:AD:DP:GQ:PL:VF:GQX	1/1:36,73:109:99:2813,211,0:0.670:99
gi_33591275_ref_NC_002929.2_	2907993	.	A	AG	414.97	R8	AC=1;AF=0.5;AN=2;DP=57;QD=7.28	GT:AD:DP:GQ:PL:VF:GQX	0/1:37,20:57:99:454,0,176:0.351:99
gi_33591275_ref_NC_002929.2_	2921561	.	T	G	2867	PASS	AC=2;AF=1.0;AN=2;DP=81;QD=35.40	GT:AD:DP:GQ:PL:VF:GQX	1/1:0,81:82:99:2900,223,0:1.000:99
gi_33591275_ref_NC_002929.2_	2941125	.	G	T	125.51	LowVariantFreq;LowGQ	AC=2;AF=1.0;AN=2;DP=105;QD=1.20	GT:AD:DP:GQ:PL:VF:GQX	1/1:99,6:106:12.04:158,12,0:0.057:12
gi_33591275_ref_NC_002929.2_	2941500	.	T	G	671	PASS	AC=2;AF=1.0;AN=2;DP=44;QD=15.25	GT:AD:DP:GQ:PL:VF:GQX	1/1:25,19:44:54.17:704,54,0:0.432:54
gi_33591275_ref_NC_002929.2_	2956225	.	G	T	125.51	LowVariantFreq;LowGQ	AC=2;AF=1.0;AN=2;DP=105;QD=1.20	GT:AD:DP:GQ:PL:VF:GQX	1/1:100,5:105:12.04:158,12,0:0.048:12
gi_33591275_ref_NC_002929.2_	2963939	.	C	T	2884	PASS	AC=2;AF=1.0;AN=2;DP=75;QD=38.45	GT:AD:DP:GQ:PL:VF:GQX	1/1:0,75:75:99:2917,220,0:1.000:99
gi_33591275_ref_NC_002929.2_	2973877	.	A	C	3276.01	PASS	AC=2;AF=1.0;AN=2;DP=90;QD=36.40	GT:AD:DP:GQ:PL:VF:GQX	1/1:0,90:90:99:3276,250,0:1.000:99
gi_33591275_ref_NC_002929.2_	2987831	.	T	C	54.01	LowVariantFreq	AC=1;AF=0.5;AN=2;DP=241;QD=0.22	GT:AD:DP:GQ:PL:VF:GQX	0/1:235,6:241:83.65:84,0,459:0.025:54
gi_33591275_ref_NC_002929.2_	2998921	.	C	T	2603	PASS	AC=2;AF=1.0;AN=2;DP=69;QD=37.72	GT:AD:DP:GQ:PL:VF:GQX	1/1:0,69:70:99:2636,199,0:1.000:99
gi_33591275_ref_NC_002929.2_	2999508	.	G	T	235.06	LowVariantFreq;LowGQ	AC=2;AF=1.0;AN=2;DP=127;QD=1.85	GT:AD:DP:GQ:PL:VF:GQX	1/1:119,8:127:21.07:268,21,0:0.063:21
gi_33591275_ref_NC_002929.2_	3008968	.	A	G	2999	PASS	AC=2;AF=1.0;AN=2;DP=80;QD=37.49	GT:AD:DP:GQ:PL:VF:GQX	1/1:0,80:80:99:3032,232,0:1.000:99
gi_33591275_ref_NC_002929.2_	3022349	.	T	G	1415	PASS	AC=2;AF=1.0;AN=2;DP=84;QD=16.85	GT:AD:DP:GQ:PL:VF:GQX	1/1:43,41:84:99:1448,111,0:0.488:99
gi_33591275_ref_NC_002929.2_	3023386	.	G	A	3438.01	PASS	AC=2;AF=1.0;AN=2;DP=98;QD=35.08	GT:AD:DP:GQ:PL:VF:GQX	1/1:0,98:99:99:3438,262,0:1.000:99
gi_33591275_ref_NC_002929.2_	3024421	.	T	C	1394	PASS	AC=2;AF=1.0;AN=2;DP=57;QD=24.46	GT:AD:DP:GQ:PL:VF:GQX	1/1:19,38:57:99:1427,108,0:0.667:99
gi_33591275_ref_NC_002929.2_	3027750	.	T	C	3125	PASS	AC=2;AF=1.0;AN=2;DP=92;QD=33.97	GT:AD:DP:GQ:PL:VF:GQX	1/1:0,92:92:99:3158,241,0:1.000:99
gi_33591275_ref_NC_002929.2_	3030524	.	T	C	2530	PASS	AC=2;AF=1.0;AN=2;DP=70;QD=36.14	GT:AD:DP:GQ:PL:VF:GQX	1/1:0,70:71:99:2563,199,0:1.000:99
gi_33591275_ref_NC_002929.2_	3034945	.	A	G	3032	PASS	AC=2;AF=1.0;AN=2;DP=86;QD=35.26	GT:AD:DP:GQ:PL:VF:GQX	1/1:1,85:86:99:3065,238,0:0.988:99
gi_33591275_ref_NC_002929.2_	3039407	.	C	G	2242	PASS	AC=2;AF=1.0;AN=2;DP=71;QD=31.58	GT:AD:DP:GQ:PL:VF:GQX	1/1:10,61:71:99:2275,175,0:0.859:99
gi_33591275_ref_NC_002929.2_	3039408	.	T	A	2068	PASS	AC=2;AF=1.0;AN=2;DP=71;QD=29.13	GT:AD:DP:GQ:PL:VF:GQX	1/1:10,61:71:99:2101,159,0:0.859:99
gi_33591275_ref_NC_002929.2_	3039409	.	G	T	2190	PASS	AC=2;AF=1.0;AN=2;DP=70;QD=31.29	GT:AD:DP:GQ:PL:VF:GQX	1/1:10,60:71:99:2223,172,0:0.857:99
gi_33591275_ref_NC_002929.2_	3041130	.	G	GA	2430.96	R8	AC=2;AF=1.0;AN=2;DP=93;QD=26.14	GT:AD:DP:GQ:PL:VF:GQX	1/1:13,80:93:99:2473,252,0:0.860:99
gi_33591275_ref_NC_002929.2_	3060324	.	T	C	2673	PASS	AC=2;AF=1.0;AN=2;DP=73;QD=36.62	GT:AD:DP:GQ:PL:VF:GQX	1/1:0,73:74:99:2706,205,0:1.000:99
gi_33591275_ref_NC_002929.2_	3070796	.	T	C	3176	PASS	AC=2;AF=1.0;AN=2;DP=84;QD=37.81	GT:AD:DP:GQ:PL:VF:GQX	1/1:0,84:84:99:3209,244,0:1.000:99
gi_33591275_ref_NC_002929.2_	3074606	.	C	CCA	5319	PASS	AC=2;AF=1.0;AN=2;DP=101;QD=52.66	GT:AD:DP:GQ:PL:VF:GQX	1/1:3,98:105:99:5319,307,0:0.970:99
gi_33591275_ref_NC_002929.2_	3117316	.	TGCGGCGC	T	5274	PASS	AC=2;AF=1.0;AN=2;DP=65;QD=81.14	GT:AD:DP:GQ:PL:VF:GQX	1/1:10,55:65:99:5274,172,0:0.846:99
gi_33591275_ref_NC_002929.2_	3122367	.	T	C	3593.01	PASS	AC=2;AF=1.0;AN=2;DP=91;QD=39.48	GT:AD:DP:GQ:PL:VF:GQX	1/1:0,91:91:99:3593,271,0:1.000:99
gi_33591275_ref_NC_002929.2_	3123720	.	C	A	3161	PASS	AC=2;AF=1.0;AN=2;DP=85;QD=37.19	GT:AD:DP:GQ:PL:VF:GQX	1/1:0,85:85:99:3194,244,0:1.000:99
gi_33591275_ref_NC_002929.2_	3125619	.	G	A	2562	PASS	AC=2;AF=1.0;AN=2;DP=68;QD=37.68	GT:AD:DP:GQ:PL:VF:GQX	1/1:0,68:69:99:2595,196,0:1.000:99
gi_33591275_ref_NC_002929.2_	3125620	.	A	G	2476	PASS	AC=2;AF=1.0;AN=2;DP=69;QD=35.88	GT:AD:DP:GQ:PL:VF:GQX	1/1:0,69:69:99:2509,190,0:1.000:99
gi_33591275_ref_NC_002929.2_	3134427	.	CCGCCCGCACCTGGGCGGCGCGCTGGGCGCGG	C	13588	PASS	AC=2;AF=1.0;AN=2;DP=58;QD=234.28	GT:AD:DP:GQ:PL:VF:GQX	1/1:18,40:58:99:13588,123,0:0.690:99
gi_33591275_ref_NC_002929.2_	3161770	.	C	T	3343.01	PASS	AC=2;AF=1.0;AN=2;DP=91;QD=36.74	GT:AD:DP:GQ:PL:VF:GQX	1/1:0,91:92:99:3343,253,0:1.000:99
gi_33591275_ref_NC_002929.2_	3162546	.	A	C	1908	PASS	AC=2;AF=1.0;AN=2;DP=85;QD=22.45	GT:AD:DP:GQ:PL:VF:GQX	1/1:30,55:85:99:1941,150,0:0.647:99
gi_33591275_ref_NC_002929.2_	3181172	.	C	A	2570	PASS	AC=2;AF=1.0;AN=2;DP=75;QD=34.27	GT:AD:DP:GQ:PL:VF:GQX	1/1:0,75:75:99:2603,196,0:1.000:99
gi_33591275_ref_NC_002929.2_	3193746	.	A	G	3276.01	PASS	AC=2;AF=1.0;AN=2;DP=97;QD=33.77	GT:AD:DP:GQ:PL:VF:GQX	1/1:0,97:97:99:3276,253,0:1.000:99
gi_33591275_ref_NC_002929.2_	3196522	.	T	C	2400	PASS	AC=2;AF=1.0;AN=2;DP=106;QD=22.64	GT:AD:DP:GQ:PL:VF:GQX	1/1:36,70:106:99:2433,187,0:0.660:99
gi_33591275_ref_NC_002929.2_	3197103	.	C	A	448	LowVariantFreq	AC=2;AF=1.0;AN=2;DP=129;QD=3.47	GT:AD:DP:GQ:PL:VF:GQX	1/1:117,12:130:36.12:481,36,0:0.093:36
gi_33591275_ref_NC_002929.2_	3232343	.	T	C	59.01	LowVariantFreq	AC=1;AF=0.5;AN=2;DP=76;QD=0.78	GT:AD:DP:GQ:PL:VF:GQX	0/1:66,10:76:89.39:89,0,1568:0.132:59
gi_33591275_ref_NC_002929.2_	3232343	.	T	TC	772.97	R8	AC=1;AF=0.5;AN=2;DP=75;QD=10.31	GT:AD:DP:GQ:PL:VF:GQX	0/1:45,30:76:71.93:812,0,72:0.400:71
gi_33591275_ref_NC_002929.2_	3239465	.	T	C	3098	PASS	AC=2;AF=1.0;AN=2;DP=83;QD=37.33	GT:AD:DP:GQ:PL:VF:GQX	1/1:0,83:83:99:3131,238,0:1.000:99
gi_33591275_ref_NC_002929.2_	3241138	.	T	G	4200.01	PASS	AC=2;AF=1.0;AN=2;DP=109;QD=38.53	GT:AD:DP:GQ:PL:VF:GQX	1/1:0,109:109:99:4200,316,0:1.000:99
gi_33591275_ref_NC_002929.2_	3248011	.	C	G	2048	PASS	AC=2;AF=1.0;AN=2;DP=133;QD=15.40	GT:AD:DP:GQ:PL:VF:GQX	1/1:74,59:133:99:2081,165,0:0.444:99
gi_33591275_ref_NC_002929.2_	3248012	.	C	A	2063	PASS	AC=2;AF=1.0;AN=2;DP=132;QD=15.63	GT:AD:DP:GQ:PL:VF:GQX	1/1:74,58:132:99:2096,168,0:0.439:99
gi_33591275_ref_NC_002929.2_	3248596	.	C	A	189.13	LowVariantFreq;LowGQ	AC=2;AF=1.0;AN=2;DP=125;QD=1.51	GT:AD:DP:GQ:PL:VF:GQX	1/1:119,6:125:18.06:222,18,0:0.048:18
gi_33591275_ref_NC_002929.2_	3255439	.	G	T	1102	PASS	AC=2;AF=1.0;AN=2;DP=84;QD=13.12	GT:AD:DP:GQ:PL:VF:GQX	1/1:55,29:85:84.28:1135,84,0:0.345:84
gi_33591275_ref_NC_002929.2_	3260282	.	C	T	3170	PASS	AC=2;AF=1.0;AN=2;DP=84;QD=37.74	GT:AD:DP:GQ:PL:VF:GQX	1/1:0,84:84:99:3203,244,0:1.000:99
gi_33591275_ref_NC_002929.2_	3263622	.	A	C	3460.01	PASS	AC=2;AF=1.0;AN=2;DP=94;QD=36.81	GT:AD:DP:GQ:PL:VF:GQX	1/1:0,94:94:99:3460,265,0:1.000:99
gi_33591275_ref_NC_002929.2_	3268291	.	G	T	1926	PASS	AC=2;AF=1.0;AN=2;DP=91;QD=21.16	GT:AD:DP:GQ:PL:VF:GQX	1/1:32,59:91:89.93:1959,90,0:0.648:89
gi_33591275_ref_NC_002929.2_	3268292	.	T	C	2026	PASS	AC=2;AF=1.0;AN=2;DP=92;QD=22.02	GT:AD:DP:GQ:PL:VF:GQX	1/1:32,60:92:96.10:2059,96,0:0.652:96
gi_33591275_ref_NC_002929.2_	3280274	.	A	C	14.18	PASS	AC=1;AF=0.5;AN=2;DP=67;QD=0.21	GT:AD:DP:GQ:PL:VF:GQX	0/1:47,20:67:44.28:44,0,843:0.299:14
gi_33591275_ref_NC_002929.2_	3291143	.	C	CCCGG	4417	PASS	AC=2;AF=1.0;AN=2;DP=80;QD=55.21	GT:AD:DP:GQ:PL:VF:GQX	1/1:11,69:77:99:4417,208,0:0.863:99
gi_33591275_ref_NC_002929.2_	3291226	.	A	G	1396	PASS	AC=2;AF=1.0;AN=2;DP=118;QD=11.83	GT:AD:DP:GQ:PL:VF:GQX	1/1:73,45:118:33.13:1429,33,0:0.381:33
gi_33591275_ref_NC_002929.2_	3291227	.	C	A	1285.02	LowGQ	AC=2;AF=1.0;AN=2;DP=116;QD=11.08	GT:AD:DP:GQ:PL:VF:GQX	1/1:73,43:116:26.33:1318,26,0:0.371:26
gi_33591275_ref_NC_002929.2_	3292800	.	G	A	2696	PASS	AC=2;AF=1.0;AN=2;DP=75;QD=35.95	GT:AD:DP:GQ:PL:VF:GQX	1/1:1,74:76:99:2729,184,0:0.987:99
gi_33591275_ref_NC_002929.2_	3312605	.	G	A	3756.01	PASS	AC=2;AF=1.0;AN=2;DP=106;QD=35.43	GT:AD:DP:GQ:PL:VF:GQX	1/1:0,106:106:99:3756,289,0:1.000:99
gi_33591275_ref_NC_002929.2_	3313138	.	G	A	3918.01	PASS	AC=2;AF=1.0;AN=2;DP=102;QD=38.41	GT:AD:DP:GQ:PL:VF:GQX	1/1:0,102:102:99:3918,292,0:1.000:99
gi_33591275_ref_NC_002929.2_	3347952	.	C	T	2060	PASS	AC=2;AF=1.0;AN=2;DP=62;QD=33.23	GT:AD:DP:GQ:PL:VF:GQX	1/1:1,61:63:99:2093,162,0:0.984:99
gi_33591275_ref_NC_002929.2_	3370669	.	A	G	2014	PASS	AC=2;AF=1.0;AN=2;DP=67;QD=30.06	GT:AD:DP:GQ:PL:VF:GQX	1/1:0,67:67:99:2047,165,0:1.000:99
gi_33591275_ref_NC_002929.2_	3378062	.	A	C	50.76	LowVariantFreq;LowGQ;LowGQX	AC=2;AF=1.0;AN=2;DP=92;QD=0.55	GT:AD:DP:GQ:PL:VF:GQX	1/1:89,3:93:6.02:82,6,0:0.033:6
gi_33591275_ref_NC_002929.2_	3397768	.	G	T	366	LowVariantFreq	AC=2;AF=1.0;AN=2;DP=121;QD=3.02	GT:AD:DP:GQ:PL:VF:GQX	1/1:110,11:121:30.10:399,30,0:0.091:30
gi_33591275_ref_NC_002929.2_	3401673	.	A	C	4195.01	PASS	AC=2;AF=1.0;AN=2;DP=109;QD=38.49	GT:AD:DP:GQ:PL:VF:GQX	1/1:1,108:109:99:4195,319,0:0.991:99
gi_33591275_ref_NC_002929.2_	3404606	.	A	G	4184.01	PASS	AC=2;AF=1.0;AN=2;DP=114;QD=36.70	GT:AD:DP:GQ:PL:VF:GQX	1/1:0,114:114:99:4184,319,0:1.000:99
gi_33591275_ref_NC_002929.2_	3410596	.	C	G	2629	PASS	AC=2;AF=1.0;AN=2;DP=73;QD=36.01	GT:AD:DP:GQ:PL:VF:GQX	1/1:0,73:73:99:2662,205,0:1.000:99
gi_33591275_ref_NC_002929.2_	3414715	.	T	G	206.13	LowVariantFreq;LowGQ	AC=2;AF=1.0;AN=2;DP=87;QD=2.37	GT:AD:DP:GQ:PL:VF:GQX	1/1:80,7:87:18.06:239,18,0:0.080:18
gi_33591275_ref_NC_002929.2_	3421372	.	G	A	2737	PASS	AC=2;AF=1.0;AN=2;DP=76;QD=36.01	GT:AD:DP:GQ:PL:VF:GQX	1/1:0,76:76:99:2770,208,0:1.000:99
gi_33591275_ref_NC_002929.2_	3427748	.	C	T	2498	PASS	AC=2;AF=1.0;AN=2;DP=91;QD=27.45	GT:AD:DP:GQ:PL:VF:GQX	1/1:3,88:91:99:2531,199,0:0.967:99
gi_33591275_ref_NC_002929.2_	3428732	.	G	A	1356	PASS	AC=2;AF=1.0;AN=2;DP=66;QD=20.55	GT:AD:DP:GQ:PL:VF:GQX	1/1:25,41:66:99:1389,105,0:0.621:99
gi_33591275_ref_NC_002929.2_	3432214	.	A	G	1330	PASS	AC=2;AF=1.0;AN=2;DP=70;QD=19.00	GT:AD:DP:GQ:PL:VF:GQX	1/1:35,35:70:99:1363,102,0:0.500:99
gi_33591275_ref_NC_002929.2_	3436723	.	A	AC	2669.96	R8	AC=2;AF=1.0;AN=2;DP=105;QD=25.43	GT:AD:DP:GQ:PL:VF:GQX	1/1:18,87:105:99:2712,222,0:0.829:99
gi_33591275_ref_NC_002929.2_	3436869	.	A	G	3940.01	PASS	AC=2;AF=1.0;AN=2;DP=110;QD=35.82	GT:AD:DP:GQ:PL:VF:GQX	1/1:1,109:110:99:3940,301,0:0.991:99
gi_33591275_ref_NC_002929.2_	3442544	.	T	A	2425	PASS	AC=2;AF=1.0;AN=2;DP=149;QD=16.28	GT:AD:DP:GQ:PL:VF:GQX	1/1:82,67:149:99:2458,184,0:0.450:99
gi_33591275_ref_NC_002929.2_	3462181	.	T	A	1094	PASS	AC=2;AF=1.0;AN=2;DP=59;QD=18.54	GT:AD:DP:GQ:PL:VF:GQX	1/1:20,39:59:87.26:1127,87,0:0.661:87
gi_33591275_ref_NC_002929.2_	3462275	.	G	A	1127	PASS	AC=2;AF=1.0;AN=2;DP=48;QD=23.48	GT:AD:DP:GQ:PL:VF:GQX	1/1:7,41:48:90.27:1160,90,0:0.854:90
gi_33591275_ref_NC_002929.2_	3462277	.	A	G	1139	PASS	AC=2;AF=1.0;AN=2;DP=48;QD=23.73	GT:AD:DP:GQ:PL:VF:GQX	1/1:7,41:48:90.27:1172,90,0:0.854:90
gi_33591275_ref_NC_002929.2_	3462283	.	G	A	1023	PASS	AC=2;AF=1.0;AN=2;DP=45;QD=22.73	GT:AD:DP:GQ:PL:VF:GQX	1/1:5,40:45:84.24:1056,84,0:0.889:84
gi_33591275_ref_NC_002929.2_	3462288	.	CGCCTGCAAGATTTCATGGCGTCTGCCCGTGCGTGT	C	8339	PASS	AC=2;AF=1.0;AN=2;DP=45;QD=185.31	GT:AD:DP:GQ:PL:VF:GQX	1/1:22,23:29:69.24:8339,69,0:0.511:69
gi_33591275_ref_NC_002929.2_	3476167	.	C	CTAG	5205	PASS	AC=2;AF=1.0;AN=2;DP=90;QD=57.83	GT:AD:DP:GQ:PL:VF:GQX	1/1:8,82:84:99:5205,253,0:0.911:99
gi_33591275_ref_NC_002929.2_	3477794	.	T	C	2071	PASS	AC=2;AF=1.0;AN=2;DP=100;QD=20.71	GT:AD:DP:GQ:PL:VF:GQX	1/1:39,61:100:99:2104,160,0:0.610:99
gi_33591275_ref_NC_002929.2_	3478103	.	G	T	359	LowVariantFreq	AC=2;AF=1.0;AN=2;DP=104;QD=3.45	GT:AD:DP:GQ:PL:VF:GQX	1/1:91,13:104:30.10:392,30,0:0.125:30
gi_33591275_ref_NC_002929.2_	3497503	.	C	A	86.97	LowVariantFreq;LowGQ;LowGQX	AC=2;AF=1.0;AN=2;DP=97;QD=0.90	GT:AD:DP:GQ:PL:VF:GQX	1/1:94,3:97:9.03:119,9,0:0.031:9
gi_33591275_ref_NC_002929.2_	3497812	.	A	G	1761	PASS	AC=2;AF=1.0;AN=2;DP=75;QD=23.48	GT:AD:DP:GQ:PL:VF:GQX	1/1:26,49:75:99:1794,105,0:0.653:99
gi_33591275_ref_NC_002929.2_	3497813	.	G	A	1773	PASS	AC=2;AF=1.0;AN=2;DP=73;QD=24.29	GT:AD:DP:GQ:PL:VF:GQX	1/1:25,48:74:99:1806,138,0:0.658:99
gi_33591275_ref_NC_002929.2_	3531412	.	G	A	225.18	LowGQ	AC=1;AF=0.5;AN=2;DP=96;QD=2.35	GT:AD:DP:GQ:PL:VF:GQX	0/1:61,35:96:10.76:255,0,11:0.365:10
gi_33591275_ref_NC_002929.2_	3531713	.	A	G	44.01	LowVariantFreq	AC=1;AF=0.5;AN=2;DP=85;QD=0.52	GT:AD:DP:GQ:PL:VF:GQX	0/1:78,7:86:74.23:74,0,2115:0.082:44
gi_33591275_ref_NC_002929.2_	3587622	.	A	G	3417.01	PASS	AC=2;AF=1.0;AN=2;DP=87;QD=39.28	GT:AD:DP:GQ:PL:VF:GQX	1/1:0,87:87:99:3417,256,0:1.000:99
gi_33591275_ref_NC_002929.2_	3591185	.	T	C	1571	PASS	AC=2;AF=1.0;AN=2;DP=43;QD=36.53	GT:AD:DP:GQ:PL:VF:GQX	1/1:1,42:43:99:1604,120,0:0.977:99
gi_33591275_ref_NC_002929.2_	3596916	.	A	G	4259.01	PASS	AC=2;AF=1.0;AN=2;DP=112;QD=38.03	GT:AD:DP:GQ:PL:VF:GQX	1/1:0,112:112:99:4259,322,0:1.000:99
gi_33591275_ref_NC_002929.2_	3598602	.	G	A	2500	PASS	AC=2;AF=1.0;AN=2;DP=106;QD=23.58	GT:AD:DP:GQ:PL:VF:GQX	1/1:31,75:107:99:2533,196,0:0.708:99
gi_33591275_ref_NC_002929.2_	3598606	.	C	T	2863	PASS	AC=2;AF=1.0;AN=2;DP=108;QD=26.51	GT:AD:DP:GQ:PL:VF:GQX	1/1:30,78:108:99:2896,220,0:0.722:99
gi_33591275_ref_NC_002929.2_	3602441	.	G	T	1855	PASS	AC=2;AF=1.0;AN=2;DP=74;QD=25.07	GT:AD:DP:GQ:PL:VF:GQX	1/1:23,51:74:99:1888,114,0:0.689:99
gi_33591275_ref_NC_002929.2_	3602442	.	T	C	1961	PASS	AC=2;AF=1.0;AN=2;DP=76;QD=25.80	GT:AD:DP:GQ:PL:VF:GQX	1/1:23,53:76:99:1994,123,0:0.697:99
gi_33591275_ref_NC_002929.2_	3617315	.	C	G	10.42	LowVariantFreq;LowGQ;LowGQX	AC=2;AF=1.0;AN=2;DP=8;QD=1.30	GT:AD:DP:GQ:PL:VF:GQX	1/1:7,1:8:3.01:40,3,0:0.125:3
gi_33591275_ref_NC_002929.2_	3617317	.	G	A	10.42	LowVariantFreq;LowGQ;LowGQX	AC=2;AF=1.0;AN=2;DP=7;QD=1.49	GT:AD:DP:GQ:PL:VF:GQX	1/1:6,1:7:3.01:40,3,0:0.143:3
gi_33591275_ref_NC_002929.2_	3619407	.	T	C	3368.01	PASS	AC=2;AF=1.0;AN=2;DP=87;QD=38.71	GT:AD:DP:GQ:PL:VF:GQX	1/1:0,87:87:99:3368,250,0:1.000:99
gi_33591275_ref_NC_002929.2_	3632285	.	T	G	280.03	LowVariantFreq;LowGQ	AC=2;AF=1.0;AN=2;DP=75;QD=3.73	GT:AD:DP:GQ:PL:VF:GQX	1/1:67,8:75:24.08:313,24,0:0.107:24
gi_33591275_ref_NC_002929.2_	3645025	.	T	C	2976	PASS	AC=2;AF=1.0;AN=2;DP=79;QD=37.67	GT:AD:DP:GQ:PL:VF:GQX	1/1:0,79:79:99:3009,235,0:1.000:99
gi_33591275_ref_NC_002929.2_	3665863	.	A	G	77.01	LowVariantFreq	AC=1;AF=0.5;AN=2;DP=57;QD=1.35	GT:AD:DP:GQ:PL:VF:GQX	0/1:51,6:58:99:107,0,631:0.105:77
gi_33591275_ref_NC_002929.2_	3665863	.	A	AG	2020.96	PASS	AC=2;AF=1.0;AN=2;DP=60;QD=33.68	GT:AD:DP:GQ:PL:VF:GQX	1/1:14,46:61:99:2063,172,0:0.767:99
gi_33591275_ref_NC_002929.2_	3688153	.	C	CG,CGG	589.94	R8	AC=1,1;AF=0.5,0.5;AN=2;DP=48;QD=12.29	GT:AD:DP:GQ:PL:VF:GQX	1/2:25,6,17:48:76.86:668,381,332,105,0,77:0.479:76
gi_33591275_ref_NC_002929.2_	3690872	.	A	C	81.97	LowVariantFreq;LowGQ;LowGQX	AC=2;AF=1.0;AN=2;DP=18;QD=4.55	GT:AD:DP:GQ:PL:VF:GQX	1/1:15,3:18:9.03:114,9,0:0.167:9
gi_33591275_ref_NC_002929.2_	3712939	.	A	C	21.04	LowVariantFreq	AC=1;AF=0.5;AN=2;DP=110;QD=0.19	GT:AD:DP:GQ:PL:VF:GQX	0/1:99,11:110:51.10:51,0,3313:0.100:21
gi_33591275_ref_NC_002929.2_	3712943	.	G	A	144.01	LowVariantFreq	AC=1;AF=0.5;AN=2;DP=112;QD=1.29	GT:AD:DP:GQ:PL:VF:GQX	0/1:98,14:112:99:174,0,3469:0.125:99
gi_33591275_ref_NC_002929.2_	3712949	.	A	G	241.01	LowVariantFreq	AC=1;AF=0.5;AN=2;DP=113;QD=2.13	GT:AD:DP:GQ:PL:VF:GQX	0/1:97,16:113:99:271,0,3296:0.142:99
gi_33591275_ref_NC_002929.2_	3712964	.	G	C	227.01	LowVariantFreq	AC=1;AF=0.5;AN=2;DP=119;QD=1.91	GT:AD:DP:GQ:PL:VF:GQX	0/1:102,17:120:99:257,0,3625:0.143:99
gi_33591275_ref_NC_002929.2_	3712967	.	C	G	266.01	LowVariantFreq	AC=1;AF=0.5;AN=2;DP=121;QD=2.20	GT:AD:DP:GQ:PL:VF:GQX	0/1:104,17:121:99:296,0,3637:0.140:99
gi_33591275_ref_NC_002929.2_	3712968	.	T	C	233.01	LowVariantFreq	AC=1;AF=0.5;AN=2;DP=121;QD=1.93	GT:AD:DP:GQ:PL:VF:GQX	0/1:104,17:121:99:263,0,3587:0.140:99
gi_33591275_ref_NC_002929.2_	3712979	.	G	T	265.01	LowVariantFreq	AC=1;AF=0.5;AN=2;DP=123;QD=2.15	GT:AD:DP:GQ:PL:VF:GQX	0/1:104,19:123:99:295,0,3726:0.154:99
gi_33591275_ref_NC_002929.2_	3712982	.	A	G	279.01	LowVariantFreq	AC=1;AF=0.5;AN=2;DP=121;QD=2.31	GT:AD:DP:GQ:PL:VF:GQX	0/1:104,17:121:99:309,0,3529:0.140:99
gi_33591275_ref_NC_002929.2_	3712987	.	T	C	288.01	LowVariantFreq	AC=1;AF=0.5;AN=2;DP=116;QD=2.48	GT:AD:DP:GQ:PL:VF:GQX	0/1:98,18:116:99:318,0,3475:0.155:99
gi_33591275_ref_NC_002929.2_	3712988	.	G	C	273.01	LowVariantFreq	AC=1;AF=0.5;AN=2;DP=117;QD=2.33	GT:AD:DP:GQ:PL:VF:GQX	0/1:100,17:117:99:303,0,3560:0.145:99
gi_33591275_ref_NC_002929.2_	3712996	.	C	T	280.01	LowVariantFreq	AC=1;AF=0.5;AN=2;DP=118;QD=2.37	GT:AD:DP:GQ:PL:VF:GQX	0/1:101,17:118:99:310,0,3408:0.144:99
gi_33591275_ref_NC_002929.2_	3712997	.	G	C	281.01	LowVariantFreq	AC=1;AF=0.5;AN=2;DP=119;QD=2.36	GT:AD:DP:GQ:PL:VF:GQX	0/1:101,18:119:99:311,0,3415:0.151:99
gi_33591275_ref_NC_002929.2_	3713000	.	A	T	291.01	LowVariantFreq	AC=1;AF=0.5;AN=2;DP=119;QD=2.45	GT:AD:DP:GQ:PL:VF:GQX	0/1:102,17:120:99:321,0,3327:0.143:99
gi_33591275_ref_NC_002929.2_	3713002	.	A	T	282.01	LowVariantFreq	AC=1;AF=0.5;AN=2;DP=119;QD=2.37	GT:AD:DP:GQ:PL:VF:GQX	0/1:102,17:120:99:312,0,3506:0.143:99
gi_33591275_ref_NC_002929.2_	3713009	.	A	G	1205.01	PASS	AC=1;AF=0.5;AN=2;DP=149;QD=8.09	GT:AD:DP:GQ:PL:VF:GQX	0/1:104,45:149:99:1235,0,3550:0.302:99
gi_33591275_ref_NC_002929.2_	3713027	.	G	C	1489.01	PASS	AC=1;AF=0.5;AN=2;DP=163;QD=9.14	GT:AD:DP:GQ:PL:VF:GQX	0/1:110,53:163:99:1519,0,3572:0.325:99
gi_33591275_ref_NC_002929.2_	3713040	.	C	T	1479.01	PASS	AC=1;AF=0.5;AN=2;DP=154;QD=9.60	GT:AD:DP:GQ:PL:VF:GQX	0/1:102,52:154:99:1509,0,3450:0.338:99
gi_33591275_ref_NC_002929.2_	3713041	.	G	T	1587.01	PASS	AC=1;AF=0.5;AN=2;DP=154;QD=10.31	GT:AD:DP:GQ:PL:VF:GQX	0/1:102,52:154:99:1617,0,3212:0.338:99
gi_33591275_ref_NC_002929.2_	3713044	.	C	T	1534.01	PASS	AC=1;AF=0.5;AN=2;DP=157;QD=9.77	GT:AD:DP:GQ:PL:VF:GQX	0/1:104,53:157:99:1564,0,3459:0.338:99
gi_33591275_ref_NC_002929.2_	3713081	.	G	A	1518.01	PASS	AC=1;AF=0.5;AN=2;DP=147;QD=10.33	GT:AD:DP:GQ:PL:VF:GQX	0/1:94,53:147:99:1548,0,3095:0.361:99
gi_33591275_ref_NC_002929.2_	3713084	.	T	C	1538.01	PASS	AC=1;AF=0.5;AN=2;DP=144;QD=10.68	GT:AD:DP:GQ:PL:VF:GQX	0/1:92,52:145:99:1568,0,3068:0.361:99
gi_33591275_ref_NC_002929.2_	3713093	.	T	G	1301.01	PASS	AC=1;AF=0.5;AN=2;DP=139;QD=9.36	GT:AD:DP:GQ:PL:VF:GQX	0/1:93,46:139:99:1331,0,2939:0.331:99
gi_33591275_ref_NC_002929.2_	3728681	.	T	G	235.06	LowVariantFreq;LowGQ	AC=2;AF=1.0;AN=2;DP=116;QD=2.03	GT:AD:DP:GQ:PL:VF:GQX	1/1:107,9:116:21.07:268,21,0:0.078:21
gi_33591275_ref_NC_002929.2_	3729332	.	G	C	448	PASS	AC=2;AF=1.0;AN=2;DP=93;QD=4.82	GT:AD:DP:GQ:PL:VF:GQX	1/1:53,40:94:45.06:481,45,0:0.430:45
gi_33591275_ref_NC_002929.2_	3729337	.	G	A	258.01	PASS	AC=1;AF=0.5;AN=2;DP=68;QD=3.79	GT:AD:DP:GQ:PL:VF:GQX	0/1:37,31:91:99:288,0,256:0.456:99
gi_33591275_ref_NC_002929.2_	3729362	.	C	T	274.01	LowVariantFreq	AC=1;AF=0.5;AN=2;DP=118;QD=2.32	GT:AD:DP:GQ:PL:VF:GQX	0/1:107,11:120:99:304,0,278:0.093:99
gi_33591275_ref_NC_002929.2_	3753863	.	T	G	2211	PASS	AC=2;AF=1.0;AN=2;DP=64;QD=34.55	GT:AD:DP:GQ:PL:VF:GQX	1/1:1,63:64:99:2244,138,0:0.984:99
gi_33591275_ref_NC_002929.2_	3757929	.	A	G	3473.01	PASS	AC=2;AF=1.0;AN=2;DP=97;QD=35.80	GT:AD:DP:GQ:PL:VF:GQX	1/1:0,97:99:99:3473,268,0:1.000:99
gi_33591275_ref_NC_002929.2_	3793608	.	C	CGGA	6487	PASS	AC=2;AF=1.0;AN=2;DP=99;QD=65.53	GT:AD:DP:GQ:PL:VF:GQX	1/1:6,93:100:99:6487,301,0:0.939:99
gi_33591275_ref_NC_002929.2_	3806689	.	G	A	1890	PASS	AC=2;AF=1.0;AN=2;DP=82;QD=23.05	GT:AD:DP:GQ:PL:VF:GQX	1/1:26,56:82:99:1923,147,0:0.683:99
gi_33591275_ref_NC_002929.2_	3806693	.	C	T	1736	PASS	AC=2;AF=1.0;AN=2;DP=84;QD=20.67	GT:AD:DP:GQ:PL:VF:GQX	1/1:30,54:84:99:1769,138,0:0.643:99
gi_33591275_ref_NC_002929.2_	3807274	.	A	C	84.97	LowVariantFreq;LowGQ;LowGQX	AC=2;AF=1.0;AN=2;DP=102;QD=0.83	GT:AD:DP:GQ:PL:VF:GQX	1/1:98,4:102:9.03:117,9,0:0.039:9
gi_33591275_ref_NC_002929.2_	3824045	.	T	G	210.13	LowVariantFreq;LowGQ	AC=2;AF=1.0;AN=2;DP=113;QD=1.86	GT:AD:DP:GQ:PL:VF:GQX	1/1:106,7:114:18.06:243,18,0:0.062:18
gi_33591275_ref_NC_002929.2_	3824628	.	G	A	2117	PASS	AC=2;AF=1.0;AN=2;DP=88;QD=24.06	GT:AD:DP:GQ:PL:VF:GQX	1/1:26,62:88:99:2150,166,0:0.705:99
gi_33591275_ref_NC_002929.2_	3840411	.	G	A	3961.01	PASS	AC=2;AF=1.0;AN=2;DP=99;QD=40.01	GT:AD:DP:GQ:PL:VF:GQX	1/1:0,99:100:99:3961,298,0:1.000:99
gi_33591275_ref_NC_002929.2_	3843034	.	A	G	3508.01	PASS	AC=2;AF=1.0;AN=2;DP=92;QD=38.13	GT:AD:DP:GQ:PL:VF:GQX	1/1:0,92:93:99:3508,265,0:1.000:99
gi_33591275_ref_NC_002929.2_	3846122	.	C	CG	3907	PASS	AC=2;AF=1.0;AN=2;DP=83;QD=47.07	GT:AD:DP:GQ:PL:VF:GQX	1/1:0,83:87:99:3907,259,0:1.000:99
gi_33591275_ref_NC_002929.2_	3846833	.	G	A	3273.01	PASS	AC=2;AF=1.0;AN=2;DP=87;QD=37.62	GT:AD:DP:GQ:PL:VF:GQX	1/1:0,87:88:99:3273,253,0:1.000:99
gi_33591275_ref_NC_002929.2_	3848209	.	G	A	17.09	PASS	AC=1;AF=0.5;AN=2;DP=88;QD=0.19	GT:AD:DP:GQ:PL:VF:GQX	0/1:69,19:89:47.45:47,0,1984:0.216:17
gi_33591275_ref_NC_002929.2_	3864908	.	G	A	28.01	LowVariantFreq	AC=1;AF=0.5;AN=2;DP=74;QD=0.38	GT:AD:DP:GQ:PL:VF:GQX	0/1:61,13:74:57.70:58,0,2056:0.176:28
gi_33591275_ref_NC_002929.2_	3890915	.	A	G	3392.01	PASS	AC=2;AF=1.0;AN=2;DP=96;QD=35.33	GT:AD:DP:GQ:PL:VF:GQX	1/1:1,95:96:99:3392,225,0:0.990:99
gi_33591275_ref_NC_002929.2_	3898039	.	T	G	127.51	LowVariantFreq;LowGQ	AC=2;AF=1.0;AN=2;DP=96;QD=1.33	GT:AD:DP:GQ:PL:VF:GQX	1/1:90,6:96:12.04:160,12,0:0.063:12
gi_33591275_ref_NC_002929.2_	3938341	.	C	T	3492.01	PASS	AC=2;AF=1.0;AN=2;DP=94;QD=37.15	GT:AD:DP:GQ:PL:VF:GQX	1/1:0,94:94:99:3492,268,0:1.000:99
gi_33591275_ref_NC_002929.2_	3950021	.	A	G	2809	PASS	AC=2;AF=1.0;AN=2;DP=74;QD=37.96	GT:AD:DP:GQ:PL:VF:GQX	1/1:0,74:74:99:2842,214,0:1.000:99
gi_33591275_ref_NC_002929.2_	3957159	.	C	T	3627.01	PASS	AC=2;AF=1.0;AN=2;DP=99;QD=36.64	GT:AD:DP:GQ:PL:VF:GQX	1/1:0,99:99:99:3627,277,0:1.000:99
gi_33591275_ref_NC_002929.2_	3974871	.	GC	G	2494.96	PASS	AC=2;AF=1.0;AN=2;DP=83;QD=30.06	GT:AD:DP:GQ:PL:VF:GQX	1/1:8,75:83:99:2537,209,0:0.904:99
gi_33591275_ref_NC_002929.2_	3988168	.	G	A	3453.01	PASS	AC=2;AF=1.0;AN=2;DP=91;QD=37.95	GT:AD:DP:GQ:PL:VF:GQX	1/1:0,91:91:99:3453,265,0:1.000:99
gi_33591275_ref_NC_002929.2_	3988941	.	G	A	3575.01	PASS	AC=2;AF=1.0;AN=2;DP=98;QD=36.48	GT:AD:DP:GQ:PL:VF:GQX	1/1:0,98:98:99:3575,274,0:1.000:99
gi_33591275_ref_NC_002929.2_	3989239	.	G	A	3769.01	PASS	AC=2;AF=1.0;AN=2;DP=104;QD=36.24	GT:AD:DP:GQ:PL:VF:GQX	1/1:1,103:105:99:3769,286,0:0.990:99
gi_33591275_ref_NC_002929.2_	3991376	.	C	T	4188.01	PASS	AC=2;AF=1.0;AN=2;DP=110;QD=38.07	GT:AD:DP:GQ:PL:VF:GQX	1/1:0,110:110:99:4188,316,0:1.000:99
gi_33591275_ref_NC_002929.2_	4007734	.	T	C	3215	PASS	AC=2;AF=1.0;AN=2;DP=88;QD=36.53	GT:AD:DP:GQ:PL:VF:GQX	1/1:0,88:89:99:3248,250,0:1.000:99
gi_33591275_ref_NC_002929.2_	4010389	.	G	A	2033	PASS	AC=2;AF=1.0;AN=2;DP=90;QD=22.59	GT:AD:DP:GQ:PL:VF:GQX	1/1:29,61:90:99:2066,156,0:0.678:99
gi_33591275_ref_NC_002929.2_	4014746	.	G	A	1146.01	PASS	AC=1;AF=0.5;AN=2;DP=149;QD=7.69	GT:AD:DP:GQ:PL:VF:GQX	0/1:94,55:150:99:1176,0,1461:0.369:99
gi_33591275_ref_NC_002929.2_	4014896	.	A	C	1901.01	PASS	AC=1;AF=0.5;AN=2;DP=152;QD=12.51	GT:AD:DP:GQ:PL:VF:GQX	0/1:81,71:152:99:1931,0,1620:0.467:99
gi_33591275_ref_NC_002929.2_	4014898	.	C	T	1570.01	PASS	AC=1;AF=0.5;AN=2;DP=152;QD=10.33	GT:AD:DP:GQ:PL:VF:GQX	0/1:97,55:152:99:1600,0,1840:0.362:99
gi_33591275_ref_NC_002929.2_	4014968	.	C	A	185.01	LowVariantFreq	AC=1;AF=0.5;AN=2;DP=84;QD=2.20	GT:AD:DP:GQ:PL:VF:GQX	0/1:73,11:84:99:215,0,669:0.131:99
gi_33591275_ref_NC_002929.2_	4015340	.	T	C	84.97	LowGQ;LowGQX	AC=2;AF=1.0;AN=2;DP=9;QD=9.44	GT:AD:DP:GQ:PL:VF:GQX	1/1:5,4:9:9.03:117,9,0:0.444:9
gi_33591275_ref_NC_002929.2_	4015848	.	G	A	2783	PASS	AC=2;AF=1.0;AN=2;DP=90;QD=30.92	GT:AD:DP:GQ:PL:VF:GQX	1/1:16,74:90:99:2816,211,0:0.822:99
gi_33591275_ref_NC_002929.2_	4044275	.	T	C	3316.01	PASS	AC=2;AF=1.0;AN=2;DP=97;QD=34.19	GT:AD:DP:GQ:PL:VF:GQX	1/1:0,97:98:99:3316,256,0:1.000:99
gi_33591275_ref_NC_002929.2_	4049188	.	A	C	1979	PASS	AC=2;AF=1.0;AN=2;DP=98;QD=20.19	GT:AD:DP:GQ:PL:VF:GQX	1/1:39,59:98:99:2012,159,0:0.602:99
gi_33591275_ref_NC_002929.2_	4049190	.	T	C	1995	PASS	AC=2;AF=1.0;AN=2;DP=98;QD=20.36	GT:AD:DP:GQ:PL:VF:GQX	1/1:39,59:98:99:2028,159,0:0.602:99
gi_33591275_ref_NC_002929.2_	4049772	.	A	C	366	LowVariantFreq	AC=2;AF=1.0;AN=2;DP=113;QD=3.24	GT:AD:DP:GQ:PL:VF:GQX	1/1:103,10:113:30.10:399,30,0:0.088:30
gi_33591275_ref_NC_002929.2_	4068047	.	C	T	3570.01	PASS	AC=2;AF=1.0;AN=2;DP=97;QD=36.80	GT:AD:DP:GQ:PL:VF:GQX	1/1:1,96:98:99:3570,265,0:0.990:99
gi_33591275_ref_NC_002929.2_	4068650	.	C	T	2446	PASS	AC=2;AF=1.0;AN=2;DP=67;QD=36.51	GT:AD:DP:GQ:PL:VF:GQX	1/1:0,67:67:99:2479,190,0:1.000:99
gi_33591275_ref_NC_002929.2_	4071996	.	G	A	3434.01	PASS	AC=2;AF=1.0;AN=2;DP=90;QD=38.16	GT:AD:DP:GQ:PL:VF:GQX	1/1:0,90:90:99:3434,256,0:1.000:99

## Sheet: Sub-nanomolar 420
#CHROM	POS	ID	REF	ALT	QUAL	FILTER	INFO	FORMAT	420
gi_33591275_ref_NC_002929.2_	10764	.	T	C	3566.01	PASS	AC=2;AF=1.0;AN=2;DP=96;QD=37.15	GT:AD:DP:GQ:PL:VF:GQX	1/1:0,96:96:99:3566,271,0:1.000:99
gi_33591275_ref_NC_002929.2_	27680	.	T	G	150.26	LowVariantFreq;LowGQ	AC=2;AF=1.0;AN=2;DP=96;QD=1.57	GT:AD:DP:GQ:PL:VF:GQX	1/1:90,6:97:15.04:183,15,0:0.063:15
gi_33591275_ref_NC_002929.2_	36857	.	A	G	2310	PASS	AC=2;AF=1.0;AN=2;DP=65;QD=35.54	GT:AD:DP:GQ:PL:VF:GQX	1/1:0,65:66:99:2343,178,0:1.000:99
gi_33591275_ref_NC_002929.2_	37215	.	A	C	56.01	PASS	AC=1;AF=0.5;AN=2;DP=66;QD=0.85	GT:AD:DP:GQ:PL:VF:GQX	0/1:46,20:66:85.62:86,0,1241:0.303:56
gi_33591275_ref_NC_002929.2_	37390	.	A	G	2944	PASS	AC=2;AF=1.0;AN=2;DP=83;QD=35.47	GT:AD:DP:GQ:PL:VF:GQX	1/1:0,83:84:99:2977,226,0:1.000:99
gi_33591275_ref_NC_002929.2_	42578	.	A	G	3029	PASS	AC=2;AF=1.0;AN=2;DP=89;QD=34.03	GT:AD:DP:GQ:PL:VF:GQX	1/1:0,89:89:99:3062,238,0:1.000:99
gi_33591275_ref_NC_002929.2_	50044	.	C	G	2931	PASS	AC=2;AF=1.0;AN=2;DP=89;QD=32.93	GT:AD:DP:GQ:PL:VF:GQX	1/1:4,85:89:99:2964,223,0:0.955:99
gi_33591275_ref_NC_002929.2_	50111	.	C	A	2168	PASS	AC=2;AF=1.0;AN=2;DP=98;QD=22.12	GT:AD:DP:GQ:PL:VF:GQX	1/1:32,66:98:99:2201,178,0:0.673:99
gi_33591275_ref_NC_002929.2_	50660	.	A	C	55.97	LowGQ;LowGQX	AC=2;AF=1.0;AN=2;DP=8;QD=7.00	GT:AD:DP:GQ:PL:VF:GQX	1/1:5,3:8:9.01:88,9,0:0.375:9
gi_33591275_ref_NC_002929.2_	50695	.	C	A	95.51	LowVariantFreq;LowGQ	AC=2;AF=1.0;AN=2;DP=29;QD=3.29	GT:AD:DP:GQ:PL:VF:GQX	1/1:24,5:29:12.02:128,12,0:0.172:12
gi_33591275_ref_NC_002929.2_	52491	.	A	G	2842	PASS	AC=2;AF=1.0;AN=2;DP=80;QD=35.52	GT:AD:DP:GQ:PL:VF:GQX	1/1:0,80:80:99:2875,223,0:1.000:99
gi_33591275_ref_NC_002929.2_	69639	.	A	C	244.06	LowVariantFreq;LowGQ	AC=2;AF=1.0;AN=2;DP=75;QD=3.25	GT:AD:DP:GQ:PL:VF:GQX	1/1:67,8:75:21.07:277,21,0:0.107:21
gi_33591275_ref_NC_002929.2_	108100	.	A	G	155.26	LowVariantFreq;LowGQ	AC=2;AF=1.0;AN=2;DP=109;QD=1.42	GT:AD:DP:GQ:PL:VF:GQX	1/1:104,5:109:15.05:188,15,0:0.046:15
gi_33591275_ref_NC_002929.2_	108923	.	T	C	2733	PASS	AC=2;AF=1.0;AN=2;DP=78;QD=35.04	GT:AD:DP:GQ:PL:VF:GQX	1/1:0,78:78:99:2766,214,0:1.000:99
gi_33591275_ref_NC_002929.2_	115891	.	T	A	1930	PASS	AC=2;AF=1.0;AN=2;DP=67;QD=28.81	GT:AD:DP:GQ:PL:VF:GQX	1/1:13,54:67:99:1963,147,0:0.806:99
gi_33591275_ref_NC_002929.2_	122101	.	G	A	2333	PASS	AC=2;AF=1.0;AN=2;DP=110;QD=21.21	GT:AD:DP:GQ:PL:VF:GQX	1/1:39,71:111:99:2366,181,0:0.645:99
gi_33591275_ref_NC_002929.2_	122105	.	C	T	2704	PASS	AC=2;AF=1.0;AN=2;DP=112;QD=24.14	GT:AD:DP:GQ:PL:VF:GQX	1/1:39,73:112:99:2737,211,0:0.652:99
gi_33591275_ref_NC_002929.2_	147885	.	T	TG	115.97	LowVariantFreq;R8	AC=1;AF=0.5;AN=2;DP=39;QD=2.97	GT:AD:DP:GQ:PL:VF:GQX	0/1:32,7:41:57.89:155,0,58:0.179:57
gi_33591275_ref_NC_002929.2_	153714	.	AG	A	550.96	R8	AC=2;AF=1.0;AN=2;DP=38;QD=14.50	GT:AD:DP:GQ:PL:VF:GQX	1/1:23,15:39:77.69:593,78,0:0.395:77
gi_33591275_ref_NC_002929.2_	167167	.	T	A	124.01	PASS	AC=1;AF=0.5;AN=2;DP=89;QD=1.39	GT:AD:DP:GQ:PL:VF:GQX	0/1:71,18:89:99:154,0,2216:0.202:99
gi_33591275_ref_NC_002929.2_	167272	.	C	CG	2354.96	PASS	AC=2;AF=1.0;AN=2;DP=58;QD=40.60	GT:AD:DP:GQ:PL:VF:GQX	1/1:3,55:59:99:2397,172,0:0.948:99
gi_33591275_ref_NC_002929.2_	167280	.	A	AG	2341.96	PASS	AC=2;AF=1.0;AN=2;DP=57;QD=41.09	GT:AD:DP:GQ:PL:VF:GQX	1/1:6,51:58:99:2384,175,0:0.895:99
gi_33591275_ref_NC_002929.2_	174270	.	C	A	1406	PASS	AC=2;AF=1.0;AN=2;DP=74;QD=19.00	GT:AD:DP:GQ:PL:VF:GQX	1/1:33,41:74:99:1439,114,0:0.554:99
gi_33591275_ref_NC_002929.2_	174273	.	C	T	1318	PASS	AC=2;AF=1.0;AN=2;DP=72;QD=18.31	GT:AD:DP:GQ:PL:VF:GQX	1/1:33,39:72:99:1351,105,0:0.542:99
gi_33591275_ref_NC_002929.2_	174854	.	A	C	172.26	LowVariantFreq;LowGQ	AC=2;AF=1.0;AN=2;DP=103;QD=1.67	GT:AD:DP:GQ:PL:VF:GQX	1/1:98,5:104:15.05:205,15,0:0.049:15
gi_33591275_ref_NC_002929.2_	182366	.	G	C	2830	PASS	AC=2;AF=1.0;AN=2;DP=85;QD=33.29	GT:AD:DP:GQ:PL:VF:GQX	1/1:0,85:85:99:2863,229,0:1.000:99
gi_33591275_ref_NC_002929.2_	185129	.	C	T	130.01	LowVariantFreq	AC=1;AF=0.5;AN=2;DP=52;QD=2.50	GT:AD:DP:GQ:PL:VF:GQX	0/1:43,9:53:99:160,0,1483:0.173:99
gi_33591275_ref_NC_002929.2_	185405	.	G	A	2204	PASS	AC=2;AF=1.0;AN=2;DP=66;QD=33.39	GT:AD:DP:GQ:PL:VF:GQX	1/1:0,66:66:99:2237,175,0:1.000:99
gi_33591275_ref_NC_002929.2_	193157	.	C	T	3226.07	PASS	AC=2;AF=1.0;AN=2;DP=88;QD=36.66	GT:AD:DP:GQ:PL:VF:GQX	1/1:0,88:89:99:3259,250,0:1.000:99
gi_33591275_ref_NC_002929.2_	194982	.	A	C	90.97	LowVariantFreq;LowGQ;LowGQX	AC=2;AF=1.0;AN=2;DP=80;QD=1.14	GT:AD:DP:GQ:PL:VF:GQX	1/1:77,3:82:9.03:123,9,0:0.038:9
gi_33591275_ref_NC_002929.2_	196307	.	T	C	3331.01	PASS	AC=2;AF=1.0;AN=2;DP=93;QD=35.82	GT:AD:DP:GQ:PL:VF:GQX	1/1:1,92:93:99:3331,256,0:0.989:99
gi_33591275_ref_NC_002929.2_	214663	.	A	G	3224.03	PASS	AC=2;AF=1.0;AN=2;DP=91;QD=35.43	GT:AD:DP:GQ:PL:VF:GQX	1/1:0,91:91:99:3257,250,0:1.000:99
gi_33591275_ref_NC_002929.2_	215580	.	G	C	810	PASS	AC=2;AF=1.0;AN=2;DP=44;QD=18.41	GT:AD:DP:GQ:PL:VF:GQX	1/1:11,33:44:69.19:843,69,0:0.750:69
gi_33591275_ref_NC_002929.2_	215581	.	A	C	785	PASS	AC=2;AF=1.0;AN=2;DP=44;QD=17.84	GT:AD:DP:GQ:PL:VF:GQX	1/1:10,34:44:66.18:818,66,0:0.773:66
gi_33591275_ref_NC_002929.2_	215582	.	T	C	887	PASS	AC=2;AF=1.0;AN=2;DP=44;QD=20.16	GT:AD:DP:GQ:PL:VF:GQX	1/1:10,34:44:75.21:920,75,0:0.773:75
gi_33591275_ref_NC_002929.2_	215696	.	T	C	890	PASS	AC=2;AF=1.0;AN=2;DP=70;QD=12.71	GT:AD:DP:GQ:PL:VF:GQX	1/1:45,25:71:69.22:923,69,0:0.357:69
gi_33591275_ref_NC_002929.2_	216558	.	G	C	146.01	LowVariantFreq	AC=1;AF=0.5;AN=2;DP=284;QD=0.51	GT:AD:DP:GQ:PL:VF:GQX	0/1:252,32:287:99:176,0,4848:0.113:99
gi_33591275_ref_NC_002929.2_	216563	.	G	C	1925.01	PASS	AC=1;AF=0.5;AN=2;DP=268;QD=7.18	GT:AD:DP:GQ:PL:VF:GQX	0/1:152,116:290:99:1955,0,3193:0.433:99
gi_33591275_ref_NC_002929.2_	216629	.	A	AC	1261.97	LowVariantFreq	AC=1;AF=0.5;AN=2;DP=309;QD=4.08	GT:AD:DP:GQ:PL:VF:GQX	0/1:252,57:197:99:1301,0,3866:0.184:99
gi_33591275_ref_NC_002929.2_	216630	.	C	A	606.01	PASS	AC=1;AF=0.5;AN=2;DP=312;QD=1.94	GT:AD:DP:GQ:PL:VF:GQX	0/1:245,67:312:99:636,0,4330:0.215:99
gi_33591275_ref_NC_002929.2_	220937	.	G	A	3136	PASS	AC=2;AF=1.0;AN=2;DP=84;QD=37.33	GT:AD:DP:GQ:PL:VF:GQX	1/1:0,84:84:99:3169,241,0:1.000:99
gi_33591275_ref_NC_002929.2_	235876	.	T	G	156.26	LowVariantFreq;LowGQ	AC=2;AF=1.0;AN=2;DP=85;QD=1.84	GT:AD:DP:GQ:PL:VF:GQX	1/1:80,5:86:15.05:189,15,0:0.059:15
gi_33591275_ref_NC_002929.2_	236345	.	G	A	1290	PASS	AC=2;AF=1.0;AN=2;DP=81;QD=15.93	GT:AD:DP:GQ:PL:VF:GQX	1/1:47,34:81:99:1323,102,0:0.420:99
gi_33591275_ref_NC_002929.2_	278278	.	A	G	978	PASS	AC=2;AF=1.0;AN=2;DP=82;QD=11.93	GT:AD:DP:GQ:PL:VF:GQX	1/1:34,48:82:84.19:1011,84,0:0.585:84
gi_33591275_ref_NC_002929.2_	278280	.	T	G	797	PASS	AC=2;AF=1.0;AN=2;DP=80;QD=9.96	GT:AD:DP:GQ:PL:VF:GQX	1/1:34,46:81:41.73:830,42,0:0.575:41
gi_33591275_ref_NC_002929.2_	278281	.	T	G	822	PASS	AC=2;AF=1.0;AN=2;DP=80;QD=10.27	GT:AD:DP:GQ:PL:VF:GQX	1/1:33,47:80:72.16:855,72,0:0.588:72
gi_33591275_ref_NC_002929.2_	285033	.	T	C	2554	PASS	AC=2;AF=1.0;AN=2;DP=69;QD=37.01	GT:AD:DP:GQ:PL:VF:GQX	1/1:0,69:69:99:2587,199,0:1.000:99
gi_33591275_ref_NC_002929.2_	299559	.	C	T	3347.01	PASS	AC=2;AF=1.0;AN=2;DP=93;QD=35.99	GT:AD:DP:GQ:PL:VF:GQX	1/1:0,93:94:99:3347,259,0:1.000:99
gi_33591275_ref_NC_002929.2_	301692	.	G	T	1234	PASS	AC=2;AF=1.0;AN=2;DP=99;QD=12.46	GT:AD:DP:GQ:PL:VF:GQX	1/1:59,40:100:99:1267,99,0:0.404:99
gi_33591275_ref_NC_002929.2_	301693	.	T	C	1316	PASS	AC=2;AF=1.0;AN=2;DP=100;QD=13.16	GT:AD:DP:GQ:PL:VF:GQX	1/1:59,41:101:99:1349,105,0:0.410:99
gi_33591275_ref_NC_002929.2_	302198	.	A	C	1403	PASS	AC=2;AF=1.0;AN=2;DP=79;QD=17.76	GT:AD:DP:GQ:PL:VF:GQX	1/1:31,48:79:99:1436,111,0:0.608:99
gi_33591275_ref_NC_002929.2_	302201	.	T	C	1389	PASS	AC=2;AF=1.0;AN=2;DP=78;QD=17.81	GT:AD:DP:GQ:PL:VF:GQX	1/1:32,46:78:99:1422,111,0:0.590:99
gi_33591275_ref_NC_002929.2_	302313	.	C	T	1228	PASS	AC=2;AF=1.0;AN=2;DP=109;QD=11.27	GT:AD:DP:GQ:PL:VF:GQX	1/1:70,39:110:96.28:1261,96,0:0.358:96
gi_33591275_ref_NC_002929.2_	353070	.	C	T	10.42	PASS	AC=1;AF=0.5;AN=2;DP=14;QD=0.74	GT:AD:DP:GQ:PL:VF:GQX	0/1:9,5:14:39.99:40,0,284:0.357:10
gi_33591275_ref_NC_002929.2_	353076	.	T	A	44.01	PASS	AC=1;AF=0.5;AN=2;DP=12;QD=3.67	GT:AD:DP:GQ:PL:VF:GQX	0/1:8,4:12:74:74,0,209:0.333:44
gi_33591275_ref_NC_002929.2_	353096	.	T	G	37.01	PASS	AC=1;AF=0.5;AN=2;DP=21;QD=1.76	GT:AD:DP:GQ:PL:VF:GQX	0/1:10,11:21:66.77:67,0,136:0.524:37
gi_33591275_ref_NC_002929.2_	355746	.	C	A	147.26	LowVariantFreq;LowGQ	AC=2;AF=1.0;AN=2;DP=100;QD=1.47	GT:AD:DP:GQ:PL:VF:GQX	1/1:94,6:101:15.04:180,15,0:0.060:15
gi_33591275_ref_NC_002929.2_	365461	.	GC	G	3363	PASS	AC=2;AF=1.0;AN=2;DP=75;QD=44.84	GT:AD:DP:GQ:PL:VF:GQX	1/1:1,74:75:99:3363,223,0:0.987:99
gi_33591275_ref_NC_002929.2_	372931	.	A	G	2461	PASS	AC=2;AF=1.0;AN=2;DP=75;QD=32.81	GT:AD:DP:GQ:PL:VF:GQX	1/1:0,75:75:99:2494,193,0:1.000:99
gi_33591275_ref_NC_002929.2_	377646	.	C	T	2761	PASS	AC=2;AF=1.0;AN=2;DP=75;QD=36.81	GT:AD:DP:GQ:PL:VF:GQX	1/1:0,75:75:99:2794,211,0:1.000:99
gi_33591275_ref_NC_002929.2_	405322	.	G	C	4139.01	PASS	AC=2;AF=1.0;AN=2;DP=113;QD=36.63	GT:AD:DP:GQ:PL:VF:GQX	1/1:0,113:113:99:4139,322,0:1.000:99
gi_33591275_ref_NC_002929.2_	417496	.	A	C	3212.98	PASS	AC=2;AF=1.0;AN=2;DP=93;QD=34.55	GT:AD:DP:GQ:PL:VF:GQX	1/1:0,93:93:99:3246,250,0:1.000:99
gi_33591275_ref_NC_002929.2_	426718	.	G	A	28.77	LowVariantFreq;LowGQ;LowGQX	AC=2;AF=1.0;AN=2;DP=87;QD=0.33	GT:AD:DP:GQ:PL:VF:GQX	1/1:83,4:87:6:60,6,0:0.046:6
gi_33591275_ref_NC_002929.2_	427027	.	T	G	1572	PASS	AC=2;AF=1.0;AN=2;DP=75;QD=20.96	GT:AD:DP:GQ:PL:VF:GQX	1/1:24,51:76:99:1605,126,0:0.680:99
gi_33591275_ref_NC_002929.2_	443453	.	G	A	1608	PASS	AC=2;AF=1.0;AN=2;DP=73;QD=22.03	GT:AD:DP:GQ:PL:VF:GQX	1/1:27,46:73:99:1641,126,0:0.630:99
gi_33591275_ref_NC_002929.2_	443934	.	T	C	48.76	LowVariantFreq;LowGQ;LowGQX	AC=2;AF=1.0;AN=2;DP=40;QD=1.22	GT:AD:DP:GQ:PL:VF:GQX	1/1:37,3:40:6.02:80,6,0:0.075:6
gi_33591275_ref_NC_002929.2_	444764	.	T	C	3025	PASS	AC=2;AF=1.0;AN=2;DP=80;QD=37.81	GT:AD:DP:GQ:PL:VF:GQX	1/1:0,80:80:99:3058,232,0:1.000:99
gi_33591275_ref_NC_002929.2_	447501	.	G	A	1000	PASS	AC=2;AF=1.0;AN=2;DP=68;QD=14.71	GT:AD:DP:GQ:PL:VF:GQX	1/1:28,40:68:78.25:1033,78,0:0.588:78
gi_33591275_ref_NC_002929.2_	447502	.	G	T	993	PASS	AC=2;AF=1.0;AN=2;DP=68;QD=14.60	GT:AD:DP:GQ:PL:VF:GQX	1/1:28,40:68:78.25:1026,78,0:0.588:78
gi_33591275_ref_NC_002929.2_	447503	.	T	C	960	PASS	AC=2;AF=1.0;AN=2;DP=68;QD=14.12	GT:AD:DP:GQ:PL:VF:GQX	1/1:27,41:68:75.24:993,75,0:0.603:75
gi_33591275_ref_NC_002929.2_	479535	.	G	A	3079	PASS	AC=2;AF=1.0;AN=2;DP=84;QD=36.65	GT:AD:DP:GQ:PL:VF:GQX	1/1:0,84:84:99:3112,235,0:1.000:99
gi_33591275_ref_NC_002929.2_	486005	.	G	A	2306	PASS	AC=2;AF=1.0;AN=2;DP=66;QD=34.94	GT:AD:DP:GQ:PL:VF:GQX	1/1:0,66:67:99:2339,181,0:1.000:99
gi_33591275_ref_NC_002929.2_	511992	.	A	G	2394	PASS	AC=2;AF=1.0;AN=2;DP=68;QD=35.21	GT:AD:DP:GQ:PL:VF:GQX	1/1:0,68:68:99:2427,187,0:1.000:99
gi_33591275_ref_NC_002929.2_	514171	.	G	A	2705	PASS	AC=2;AF=1.0;AN=2;DP=75;QD=36.07	GT:AD:DP:GQ:PL:VF:GQX	1/1:0,75:75:99:2738,208,0:1.000:99
gi_33591275_ref_NC_002929.2_	517207	.	G	T	3115	PASS	AC=2;AF=1.0;AN=2;DP=79;QD=39.43	GT:AD:DP:GQ:PL:VF:GQX	1/1:0,79:79:99:3148,235,0:1.000:99
gi_33591275_ref_NC_002929.2_	518837	.	T	C	3125	PASS	AC=2;AF=1.0;AN=2;DP=85;QD=36.76	GT:AD:DP:GQ:PL:VF:GQX	1/1:0,85:85:99:3158,244,0:1.000:99
gi_33591275_ref_NC_002929.2_	524248	.	A	G	2252	PASS	AC=2;AF=1.0;AN=2;DP=82;QD=27.46	GT:AD:DP:GQ:PL:VF:GQX	1/1:16,66:82:99:2285,172,0:0.805:99
gi_33591275_ref_NC_002929.2_	525132	.	T	C	1843	PASS	AC=2;AF=1.0;AN=2;DP=85;QD=21.68	GT:AD:DP:GQ:PL:VF:GQX	1/1:32,53:87:99:1876,144,0:0.624:99
gi_33591275_ref_NC_002929.2_	525420	.	G	C	2933	PASS	AC=2;AF=1.0;AN=2;DP=78;QD=37.60	GT:AD:DP:GQ:PL:VF:GQX	1/1:0,78:78:99:2966,223,0:1.000:99
gi_33591275_ref_NC_002929.2_	545732	.	C	T	38.76	LowVariantFreq;LowGQ;LowGQX	AC=2;AF=1.0;AN=2;DP=78;QD=0.50	GT:AD:DP:GQ:PL:VF:GQX	1/1:74,4:79:6.02:70,6,0:0.051:6
gi_33591275_ref_NC_002929.2_	560519	.	C	T	2670	PASS	AC=2;AF=1.0;AN=2;DP=73;QD=36.58	GT:AD:DP:GQ:PL:VF:GQX	1/1:0,73:73:99:2703,205,0:1.000:99
gi_33591275_ref_NC_002929.2_	560753	.	T	C	2257	PASS	AC=2;AF=1.0;AN=2;DP=68;QD=33.19	GT:AD:DP:GQ:PL:VF:GQX	1/1:0,68:68:99:2290,181,0:1.000:99
gi_33591275_ref_NC_002929.2_	617082	.	A	G	840	PASS	AC=2;AF=1.0;AN=2;DP=59;QD=14.24	GT:AD:DP:GQ:PL:VF:GQX	1/1:14,45:59:69.21:873,69,0:0.763:69
gi_33591275_ref_NC_002929.2_	617083	.	T	G	881	PASS	AC=2;AF=1.0;AN=2;DP=59;QD=14.93	GT:AD:DP:GQ:PL:VF:GQX	1/1:14,45:59:72.22:914,72,0:0.763:72
gi_33591275_ref_NC_002929.2_	617084	.	C	T	838	PASS	AC=2;AF=1.0;AN=2;DP=58;QD=14.45	GT:AD:DP:GQ:PL:VF:GQX	1/1:14,44:60:72.21:871,72,0:0.759:72
gi_33591275_ref_NC_002929.2_	617175	.	C	CG	2826.96	PASS	AC=2;AF=1.0;AN=2;DP=70;QD=40.39	GT:AD:DP:GQ:PL:VF:GQX	1/1:5,65:69:99:2869,208,0:0.929:99
gi_33591275_ref_NC_002929.2_	617196	.	G	GC	742.18	LowGQ;R8	AC=1;AF=0.5;AN=2;DP=69;QD=10.76	GT:AD:DP:GQ:PL:VF:GQX	0/1:38,31:70:10.11:781,0,10:0.449:10
gi_33591275_ref_NC_002929.2_	626401	.	C	A	128.01	LowVariantFreq	AC=1;AF=0.5;AN=2;DP=87;QD=1.47	GT:AD:DP:GQ:PL:VF:GQX	0/1:77,10:87:99:158,0,2579:0.115:99
gi_33591275_ref_NC_002929.2_	626414	.	C	G	32.01	LowVariantFreq	AC=1;AF=0.5;AN=2;DP=89;QD=0.36	GT:AD:DP:GQ:PL:VF:GQX	0/1:81,8:89:61.82:62,0,2869:0.090:32
gi_33591275_ref_NC_002929.2_	626418	.	C	T	24.02	LowVariantFreq	AC=1;AF=0.5;AN=2;DP=91;QD=0.26	GT:AD:DP:GQ:PL:VF:GQX	0/1:83,8:91:53.63:54,0,2961:0.088:24
gi_33591275_ref_NC_002929.2_	653200	.	C	G	4866.01	PASS	AC=2;AF=1.0;AN=2;DP=352;QD=13.82	GT:AD:DP:GQ:PL:VF:GQX	1/1:82,270:359:73.53:4866,74,0:0.767:73
gi_33591275_ref_NC_002929.2_	653205	.	C	A	201.01	LowVariantFreq	AC=1;AF=0.5;AN=2;DP=338;QD=0.59	GT:AD:DP:GQ:PL:VF:GQX	0/1:279,59:368:99:231,0,4692:0.175:99
gi_33591275_ref_NC_002929.2_	653272	.	A	C	45.01	LowVariantFreq	AC=1;AF=0.5;AN=2;DP=344;QD=0.13	GT:AD:DP:GQ:PL:VF:GQX	0/1:282,62:344:74.71:75,0,3899:0.180:45
gi_33591275_ref_NC_002929.2_	653275	.	C	T	982.01	LowVariantFreq	AC=1;AF=0.5;AN=2;DP=334;QD=2.94	GT:AD:DP:GQ:PL:VF:GQX	0/1:278,56:335:99:1012,0,2801:0.168:99
gi_33591275_ref_NC_002929.2_	654224	.	G	A	3345.01	PASS	AC=2;AF=1.0;AN=2;DP=92;QD=36.36	GT:AD:DP:GQ:PL:VF:GQX	1/1:7,85:92:99:3345,250,0:0.924:99
gi_33591275_ref_NC_002929.2_	662740	.	T	C	3001	PASS	AC=2;AF=1.0;AN=2;DP=81;QD=37.05	GT:AD:DP:GQ:PL:VF:GQX	1/1:0,81:81:99:3034,232,0:1.000:99
gi_33591275_ref_NC_002929.2_	691452	.	T	C	2756	PASS	AC=2;AF=1.0;AN=2;DP=95;QD=29.01	GT:AD:DP:GQ:PL:VF:GQX	1/1:15,80:95:99:2789,214,0:0.842:99
gi_33591275_ref_NC_002929.2_	694521	.	A	G	2759	PASS	AC=2;AF=1.0;AN=2;DP=82;QD=33.65	GT:AD:DP:GQ:PL:VF:GQX	1/1:0,82:82:99:2792,214,0:1.000:99
gi_33591275_ref_NC_002929.2_	700292	.	G	T	1554	PASS	AC=2;AF=1.0;AN=2;DP=60;QD=25.90	GT:AD:DP:GQ:PL:VF:GQX	1/1:0,60:60:99:1587,126,0:1.000:99
gi_33591275_ref_NC_002929.2_	713901	.	A	C	2837	PASS	AC=2;AF=1.0;AN=2;DP=76;QD=37.33	GT:AD:DP:GQ:PL:VF:GQX	1/1:0,76:76:99:2870,220,0:1.000:99
gi_33591275_ref_NC_002929.2_	733144	.	C	T	2613	PASS	AC=2;AF=1.0;AN=2;DP=70;QD=37.33	GT:AD:DP:GQ:PL:VF:GQX	1/1:0,70:70:99:2646,199,0:1.000:99
gi_33591275_ref_NC_002929.2_	747074	.	T	C	66.97	LowVariantFreq;LowGQ;LowGQX	AC=2;AF=1.0;AN=2;DP=33;QD=2.03	GT:AD:DP:GQ:PL:VF:GQX	1/1:30,3:33:9.01:99,9,0:0.091:9
gi_33591275_ref_NC_002929.2_	747178	.	A	C	180.13	LowVariantFreq;LowGQ	AC=2;AF=1.0;AN=2;DP=54;QD=3.34	GT:AD:DP:GQ:PL:VF:GQX	1/1:48,6:54:18.03:213,18,0:0.111:18
gi_33591275_ref_NC_002929.2_	753077	.	A	G	85.97	LowVariantFreq;LowGQ;LowGQX	AC=2;AF=1.0;AN=2;DP=40;QD=2.15	GT:AD:DP:GQ:PL:VF:GQX	1/1:37,3:40:9.03:118,9,0:0.075:9
gi_33591275_ref_NC_002929.2_	756846	.	A	AG	94.93	LowGQ;LowGQX	AC=2;AF=1.0;AN=2;DP=5;QD=18.99	GT:AD:DP:GQ:PL:VF:GQX	1/1:0,5:3:9.03:136,9,0:1.000:9
gi_33591275_ref_NC_002929.2_	757112	.	T	TC	100.97	PASS	AC=1;AF=0.5;AN=2;DP=15;QD=6.73	GT:AD:DP:GQ:PL:VF:GQX	0/1:10,5:7:60.81:140,0,61:0.333:60
gi_33591275_ref_NC_002929.2_	772340	.	C	A	72.97	LowVariantFreq;LowGQ;LowGQX	AC=2;AF=1.0;AN=2;DP=96;QD=0.76	GT:AD:DP:GQ:PL:VF:GQX	1/1:93,3:98:9.01:105,9,0:0.031:9
gi_33591275_ref_NC_002929.2_	809091	.	C	G	1054	PASS	AC=2;AF=1.0;AN=2;DP=88;QD=11.98	GT:AD:DP:GQ:PL:VF:GQX	1/1:22,66:88:81.27:1087,81,0:0.750:81
gi_33591275_ref_NC_002929.2_	820047	.	T	G	374	LowVariantFreq	AC=2;AF=1.0;AN=2;DP=91;QD=4.11	GT:AD:DP:GQ:PL:VF:GQX	1/1:78,13:91:33.10:407,33,0:0.143:33
gi_33591275_ref_NC_002929.2_	829716	.	G	A	1923	PASS	AC=2;AF=1.0;AN=2;DP=68;QD=28.28	GT:AD:DP:GQ:PL:VF:GQX	1/1:1,67:70:99:1956,153,0:0.985:99
gi_33591275_ref_NC_002929.2_	835998	.	G	A	2383	PASS	AC=2;AF=1.0;AN=2;DP=73;QD=32.64	GT:AD:DP:GQ:PL:VF:GQX	1/1:2,71:73:99:2416,190,0:0.973:99
gi_33591275_ref_NC_002929.2_	836976	.	G	A	817	PASS	AC=2;AF=1.0;AN=2;DP=54;QD=15.13	GT:AD:DP:GQ:PL:VF:GQX	1/1:25,29:54:66.21:850,66,0:0.537:66
gi_33591275_ref_NC_002929.2_	848023	.	C	T	2735	PASS	AC=2;AF=1.0;AN=2;DP=78;QD=35.06	GT:AD:DP:GQ:PL:VF:GQX	1/1:0,78:78:99:2768,220,0:1.000:99
gi_33591275_ref_NC_002929.2_	864189	.	G	A	2279	PASS	AC=2;AF=1.0;AN=2;DP=67;QD=34.01	GT:AD:DP:GQ:PL:VF:GQX	1/1:0,67:68:99:2312,181,0:1.000:99
gi_33591275_ref_NC_002929.2_	868360	.	T	G	289.03	LowVariantFreq;LowGQ	AC=2;AF=1.0;AN=2;DP=92;QD=3.14	GT:AD:DP:GQ:PL:VF:GQX	1/1:84,8:92:24.08:322,24,0:0.087:24
gi_33591275_ref_NC_002929.2_	868944	.	T	G	1589	PASS	AC=2;AF=1.0;AN=2;DP=87;QD=18.26	GT:AD:DP:GQ:PL:VF:GQX	1/1:37,50:87:67.97:1622,68,0:0.575:67
gi_33591275_ref_NC_002929.2_	868945	.	C	T	1766	PASS	AC=2;AF=1.0;AN=2;DP=84;QD=21.02	GT:AD:DP:GQ:PL:VF:GQX	1/1:34,50:84:99:1799,144,0:0.595:99
gi_33591275_ref_NC_002929.2_	876478	.	T	C	2508	PASS	AC=2;AF=1.0;AN=2;DP=67;QD=37.43	GT:AD:DP:GQ:PL:VF:GQX	1/1:0,67:67:99:2541,193,0:1.000:99
gi_33591275_ref_NC_002929.2_	883816	.	C	T	3370.01	PASS	AC=2;AF=1.0;AN=2;DP=88;QD=38.30	GT:AD:DP:GQ:PL:VF:GQX	1/1:0,88:88:99:3370,253,0:1.000:99
gi_33591275_ref_NC_002929.2_	896887	.	T	C	2554	PASS	AC=2;AF=1.0;AN=2;DP=70;QD=36.49	GT:AD:DP:GQ:PL:VF:GQX	1/1:0,70:70:99:2587,199,0:1.000:99
gi_33591275_ref_NC_002929.2_	902214	.	A	C	121.26	LowVariantFreq;LowGQ	AC=2;AF=1.0;AN=2;DP=95;QD=1.28	GT:AD:DP:GQ:PL:VF:GQX	1/1:89,6:95:14.99:154,15,0:0.063:14
gi_33591275_ref_NC_002929.2_	907217	.	C	A	2301	PASS	AC=2;AF=1.0;AN=2;DP=90;QD=25.57	GT:AD:DP:GQ:PL:VF:GQX	1/1:25,65:90:99:2334,181,0:0.722:99
gi_33591275_ref_NC_002929.2_	907801	.	C	A	128.51	LowVariantFreq;LowGQ	AC=2;AF=1.0;AN=2;DP=120;QD=1.07	GT:AD:DP:GQ:PL:VF:GQX	1/1:114,6:120:12.04:161,12,0:0.050:12
gi_33591275_ref_NC_002929.2_	919013	.	CCGCGCCGG	C	5368	PASS	AC=2;AF=1.0;AN=2;DP=71;QD=75.61	GT:AD:DP:GQ:PL:VF:GQX	1/1:20,51:72:99:5368,160,0:0.718:99
gi_33591275_ref_NC_002929.2_	925252	.	T	C	3487.01	PASS	AC=2;AF=1.0;AN=2;DP=92;QD=37.90	GT:AD:DP:GQ:PL:VF:GQX	1/1:0,92:92:99:3487,265,0:1.000:99
gi_33591275_ref_NC_002929.2_	926293	.	T	C	3467.01	PASS	AC=2;AF=1.0;AN=2;DP=96;QD=36.11	GT:AD:DP:GQ:PL:VF:GQX	1/1:0,96:96:99:3467,262,0:1.000:99
gi_33591275_ref_NC_002929.2_	928922	.	A	G	1515.33	LowGQ	AC=2;AF=1.0;AN=2;DP=76;QD=19.94	GT:AD:DP:GQ:PL:VF:GQX	1/1:27,49:77:13.69:1548,14,0:0.645:13
gi_33591275_ref_NC_002929.2_	928923	.	C	A	1471.06	LowGQ	AC=2;AF=1.0;AN=2;DP=75;QD=19.61	GT:AD:DP:GQ:PL:VF:GQX	1/1:27,48:75:20.72:1504,21,0:0.640:20
gi_33591275_ref_NC_002929.2_	929666	.	G	A	1057	PASS	AC=2;AF=1.0;AN=2;DP=40;QD=26.42	GT:AD:DP:GQ:PL:VF:GQX	1/1:11,29:41:81.27:1090,81,0:0.725:81
gi_33591275_ref_NC_002929.2_	939561	.	T	C	2686	PASS	AC=2;AF=1.0;AN=2;DP=73;QD=36.79	GT:AD:DP:GQ:PL:VF:GQX	1/1:0,73:73:99:2719,208,0:1.000:99
gi_33591275_ref_NC_002929.2_	940182	.	T	G	16.11	PASS	AC=1;AF=0.5;AN=2;DP=52;QD=0.31	GT:AD:DP:GQ:PL:VF:GQX	0/1:40,12:52:45.92:46,0,1260:0.231:16
gi_33591275_ref_NC_002929.2_	975362	.	G	A	128.51	LowVariantFreq;LowGQ	AC=2;AF=1.0;AN=2;DP=94;QD=1.37	GT:AD:DP:GQ:PL:VF:GQX	1/1:87,7:94:12.04:161,12,0:0.074:12
gi_33591275_ref_NC_002929.2_	997017	.	G	A	3051	PASS	AC=2;AF=1.0;AN=2;DP=90;QD=33.90	GT:AD:DP:GQ:PL:VF:GQX	1/1:1,89:91:99:3084,204,0:0.989:99
gi_33591275_ref_NC_002929.2_	1005224	.	CTGCTGGTGCTGG	C	5884	PASS	AC=2;AF=1.0;AN=2;DP=64;QD=91.94	GT:AD:DP:GQ:PL:VF:GQX	1/1:22,42:64:99:5884,126,0:0.656:99
gi_33591275_ref_NC_002929.2_	1013535	.	T	C	2620	PASS	AC=2;AF=1.0;AN=2;DP=70;QD=37.43	GT:AD:DP:GQ:PL:VF:GQX	1/1:0,70:70:99:2653,202,0:1.000:99
gi_33591275_ref_NC_002929.2_	1015609	.	C	T	1042.01	PASS	AC=1;AF=0.5;AN=2;DP=75;QD=13.89	GT:AD:DP:GQ:PL:VF:GQX	0/1:43,32:75:99:1072,0,1456:0.427:99
gi_33591275_ref_NC_002929.2_	1017702	.	G	A	498	PASS	AC=2;AF=1.0;AN=2;DP=49;QD=10.16	GT:AD:DP:GQ:PL:VF:GQX	1/1:31,18:49:42.11:531,42,0:0.367:42
gi_33591275_ref_NC_002929.2_	1026116	.	C	T	2971	PASS	AC=2;AF=1.0;AN=2;DP=81;QD=36.68	GT:AD:DP:GQ:PL:VF:GQX	1/1:0,81:81:99:3004,229,0:1.000:99
gi_33591275_ref_NC_002929.2_	1042015	.	T	G	207.13	LowVariantFreq;LowGQ	AC=2;AF=1.0;AN=2;DP=89;QD=2.33	GT:AD:DP:GQ:PL:VF:GQX	1/1:81,8:89:18.06:240,18,0:0.090:18
gi_33591275_ref_NC_002929.2_	1055337	.	G	A	1900	PASS	AC=2;AF=1.0;AN=2;DP=80;QD=23.75	GT:AD:DP:GQ:PL:VF:GQX	1/1:25,55:80:99:1933,153,0:0.688:99
gi_33591275_ref_NC_002929.2_	1055340	.	G	T	2051	PASS	AC=2;AF=1.0;AN=2;DP=78;QD=26.29	GT:AD:DP:GQ:PL:VF:GQX	1/1:22,56:78:99:2084,166,0:0.718:99
gi_33591275_ref_NC_002929.2_	1059382	.	C	T	2650	PASS	AC=2;AF=1.0;AN=2;DP=81;QD=32.72	GT:AD:DP:GQ:PL:VF:GQX	1/1:0,81:82:99:2683,211,0:1.000:99
gi_33591275_ref_NC_002929.2_	1063386	.	A	G	2114	PASS	AC=2;AF=1.0;AN=2;DP=58;QD=36.45	GT:AD:DP:GQ:PL:VF:GQX	1/1:0,58:58:99:2147,166,0:1.000:99
gi_33591275_ref_NC_002929.2_	1076759	.	A	T	1933	PASS	AC=2;AF=1.0;AN=2;DP=68;QD=28.43	GT:AD:DP:GQ:PL:VF:GQX	1/1:16,52:68:99:1966,147,0:0.765:99
gi_33591275_ref_NC_002929.2_	1077844	.	C	T	1249	PASS	AC=2;AF=1.0;AN=2;DP=44;QD=28.39	GT:AD:DP:GQ:PL:VF:GQX	1/1:10,34:44:99:1282,99,0:0.773:99
gi_33591275_ref_NC_002929.2_	1080117	.	CT	C	3670	PASS	AC=2;AF=1.0;AN=2;DP=81;QD=45.31	GT:AD:DP:GQ:PL:VF:GQX	1/1:2,79:82:99:3670,244,0:0.975:99
gi_33591275_ref_NC_002929.2_	1080686	.	T	C	2269	PASS	AC=2;AF=1.0;AN=2;DP=61;QD=37.20	GT:AD:DP:GQ:PL:VF:GQX	1/1:0,61:63:99:2302,178,0:1.000:99
gi_33591275_ref_NC_002929.2_	1082960	.	G	A	3081	PASS	AC=2;AF=1.0;AN=2;DP=87;QD=35.41	GT:AD:DP:GQ:PL:VF:GQX	1/1:0,87:87:99:3114,238,0:1.000:99
gi_33591275_ref_NC_002929.2_	1085145	.	C	T	34.01	LowVariantFreq	AC=1;AF=0.5;AN=2;DP=59;QD=0.58	GT:AD:DP:GQ:PL:VF:GQX	0/1:52,7:59:63.52:64,0,1652:0.119:34
gi_33591275_ref_NC_002929.2_	1086126	.	A	T	1928	PASS	AC=2;AF=1.0;AN=2;DP=78;QD=24.72	GT:AD:DP:GQ:PL:VF:GQX	1/1:22,56:79:99:1961,147,0:0.718:99
gi_33591275_ref_NC_002929.2_	1086961	.	G	A	680	PASS	AC=2;AF=1.0;AN=2;DP=64;QD=10.62	GT:AD:DP:GQ:PL:VF:GQX	1/1:42,22:65:57.16:713,57,0:0.344:57
gi_33591275_ref_NC_002929.2_	1087344	.	T	TA	2177.96	PASS	AC=2;AF=1.0;AN=2;DP=69;QD=31.56	GT:AD:DP:GQ:PL:VF:GQX	1/1:5,64:70:99:2220,208,0:0.928:99
gi_33591275_ref_NC_002929.2_	1096598	.	A	C	16.11	PASS	AC=1;AF=0.5;AN=2;DP=50;QD=0.32	GT:AD:DP:GQ:PL:VF:GQX	0/1:40,10:50:45.72:46,0,626:0.200:16
gi_33591275_ref_NC_002929.2_	1096866	.	T	C	112.51	LowGQ	AC=2;AF=1.0;AN=2;DP=38;QD=2.96	GT:AD:DP:GQ:PL:VF:GQX	1/1:28,10:41:12.04:145,12,0:0.263:12
gi_33591275_ref_NC_002929.2_	1098920	.	G	GC	1909.96	PASS	AC=2;AF=1.0;AN=2;DP=47;QD=40.64	GT:AD:DP:GQ:PL:VF:GQX	1/1:1,46:49:99:1952,146,0:0.979:99
gi_33591275_ref_NC_002929.2_	1098922	.	G	T	1556	PASS	AC=2;AF=1.0;AN=2;DP=48;QD=32.42	GT:AD:DP:GQ:PL:VF:GQX	1/1:0,48:48:99:1589,129,0:1.000:99
gi_33591275_ref_NC_002929.2_	1098925	.	GT	G	1466.96	PASS	AC=2;AF=1.0;AN=2;DP=51;QD=28.76	GT:AD:DP:GQ:PL:VF:GQX	1/1:25,26:51:99:1509,147,0:0.510:99
gi_33591275_ref_NC_002929.2_	1098926	.	T	TCCCGGCGGCTTCGG	5116	PASS	AC=2;AF=1.0;AN=2;DP=51;QD=100.31	GT:AD:DP:GQ:PL:VF:GQX	1/1:29,22:52:99:5116,153,0:0.431:99
gi_33591275_ref_NC_002929.2_	1110847	.	C	T	46.76	LowGQ;LowGQX	AC=2;AF=1.0;AN=2;DP=88;QD=0.53	GT:AD:DP:GQ:PL:VF:GQX	1/1:51,37:88:6.02:78,6,0:0.420:6
gi_33591275_ref_NC_002929.2_	1110946	.	C	G	205.13	LowGQ	AC=2;AF=1.0;AN=2;DP=77;QD=2.66	GT:AD:DP:GQ:PL:VF:GQX	1/1:33,44:77:18.06:238,18,0:0.571:18
gi_33591275_ref_NC_002929.2_	1110960	.	A	G	239.06	LowGQ	AC=2;AF=1.0;AN=2;DP=76;QD=3.15	GT:AD:DP:GQ:PL:VF:GQX	1/1:33,43:76:21.07:272,21,0:0.566:21
gi_33591275_ref_NC_002929.2_	1111023	.	C	G	517	PASS	AC=2;AF=1.0;AN=2;DP=71;QD=7.28	GT:AD:DP:GQ:PL:VF:GQX	1/1:26,45:73:42.14:550,42,0:0.634:42
gi_33591275_ref_NC_002929.2_	1111044	.	T	C	671	PASS	AC=2;AF=1.0;AN=2;DP=79;QD=8.49	GT:AD:DP:GQ:PL:VF:GQX	1/1:29,50:79:54.15:704,54,0:0.633:54
gi_33591275_ref_NC_002929.2_	1111047	.	A	C	697	PASS	AC=2;AF=1.0;AN=2;DP=80;QD=8.71	GT:AD:DP:GQ:PL:VF:GQX	1/1:29,51:80:57.18:730,57,0:0.638:57
gi_33591275_ref_NC_002929.2_	1111074	.	G	A	879	PASS	AC=2;AF=1.0;AN=2;DP=82;QD=10.72	GT:AD:DP:GQ:PL:VF:GQX	1/1:29,53:82:69.23:912,69,0:0.646:69
gi_33591275_ref_NC_002929.2_	1111103	.	A	G	1306	PASS	AC=2;AF=1.0;AN=2;DP=84;QD=15.55	GT:AD:DP:GQ:PL:VF:GQX	1/1:25,59:84:99:1339,102,0:0.702:99
gi_33591275_ref_NC_002929.2_	1111111	.	G	A	1333	PASS	AC=2;AF=1.0;AN=2;DP=84;QD=15.87	GT:AD:DP:GQ:PL:VF:GQX	1/1:25,59:84:99:1366,102,0:0.702:99
gi_33591275_ref_NC_002929.2_	1111112	.	G	A	1292	PASS	AC=2;AF=1.0;AN=2;DP=84;QD=15.38	GT:AD:DP:GQ:PL:VF:GQX	1/1:25,59:84:99:1325,99,0:0.702:99
gi_33591275_ref_NC_002929.2_	1111149	.	C	T	1581	PASS	AC=2;AF=1.0;AN=2;DP=83;QD=19.05	GT:AD:DP:GQ:PL:VF:GQX	1/1:21,62:83:99:1614,120,0:0.747:99
gi_33591275_ref_NC_002929.2_	1111156	.	T	A	1479	PASS	AC=2;AF=1.0;AN=2;DP=79;QD=18.72	GT:AD:DP:GQ:PL:VF:GQX	1/1:21,58:79:99:1512,114,0:0.734:99
gi_33591275_ref_NC_002929.2_	1111158	.	G	C	1548	PASS	AC=2;AF=1.0;AN=2;DP=78;QD=19.85	GT:AD:DP:GQ:PL:VF:GQX	1/1:21,57:78:99:1581,120,0:0.731:99
gi_33591275_ref_NC_002929.2_	1111173	.	G	T	1615	PASS	AC=2;AF=1.0;AN=2;DP=80;QD=20.19	GT:AD:DP:GQ:PL:VF:GQX	1/1:22,58:80:99:1648,123,0:0.725:99
gi_33591275_ref_NC_002929.2_	1111190	.	A	G	1444	PASS	AC=2;AF=1.0;AN=2;DP=68;QD=21.24	GT:AD:DP:GQ:PL:VF:GQX	1/1:17,51:68:99:1477,114,0:0.750:99
gi_33591275_ref_NC_002929.2_	1111200	.	G	A	1256	PASS	AC=2;AF=1.0;AN=2;DP=64;QD=19.62	GT:AD:DP:GQ:PL:VF:GQX	1/1:17,47:64:99:1289,99,0:0.734:99
gi_33591275_ref_NC_002929.2_	1111205	.	T	TACG	1795.96	PASS	AC=2;AF=1.0;AN=2;DP=43;QD=41.77	GT:AD:DP:GQ:PL:VF:GQX	1/1:17,26:35:99:1838,104,0:0.605:99
gi_33591275_ref_NC_002929.2_	1111207	.	A	G	697	PASS	AC=2;AF=1.0;AN=2;DP=43;QD=16.21	GT:AD:DP:GQ:PL:VF:GQX	1/1:17,26:43:54.18:730,54,0:0.605:54
gi_33591275_ref_NC_002929.2_	1111209	.	C	G	683	PASS	AC=2;AF=1.0;AN=2;DP=43;QD=15.88	GT:AD:DP:GQ:PL:VF:GQX	1/1:17,26:43:54.18:716,54,0:0.605:54
gi_33591275_ref_NC_002929.2_	1111212	.	CCAG	C	1064.96	PASS	AC=2;AF=1.0;AN=2;DP=43;QD=24.77	GT:AD:DP:GQ:PL:VF:GQX	1/1:17,26:19:57.20:1107,57,0:0.605:57
gi_33591275_ref_NC_002929.2_	1111218	.	C	G	729	PASS	AC=2;AF=1.0;AN=2;DP=45;QD=16.20	GT:AD:DP:GQ:PL:VF:GQX	1/1:19,26:45:57.19:762,57,0:0.578:57
gi_33591275_ref_NC_002929.2_	1111223	.	G	A	714	PASS	AC=2;AF=1.0;AN=2;DP=47;QD=15.19	GT:AD:DP:GQ:PL:VF:GQX	1/1:19,28:47:57.18:747,57,0:0.596:57
gi_33591275_ref_NC_002929.2_	1111224	.	C	G	717	PASS	AC=2;AF=1.0;AN=2;DP=47;QD=15.26	GT:AD:DP:GQ:PL:VF:GQX	1/1:19,28:47:57.19:750,57,0:0.596:57
gi_33591275_ref_NC_002929.2_	1111260	.	C	G	1373	PASS	AC=2;AF=1.0;AN=2;DP=63;QD=21.79	GT:AD:DP:GQ:PL:VF:GQX	1/1:13,50:63:99:1406,105,0:0.794:99
gi_33591275_ref_NC_002929.2_	1111261	.	C	T	1328	PASS	AC=2;AF=1.0;AN=2;DP=61;QD=21.77	GT:AD:DP:GQ:PL:VF:GQX	1/1:14,47:62:99:1361,105,0:0.770:99
gi_33591275_ref_NC_002929.2_	1111269	.	A	G	1290	PASS	AC=2;AF=1.0;AN=2;DP=61;QD=21.15	GT:AD:DP:GQ:PL:VF:GQX	1/1:12,49:61:99:1323,102,0:0.803:99
gi_33591275_ref_NC_002929.2_	1111270	.	T	G	1175	PASS	AC=2;AF=1.0;AN=2;DP=61;QD=19.26	GT:AD:DP:GQ:PL:VF:GQX	1/1:12,49:61:93.30:1208,93,0:0.803:93
gi_33591275_ref_NC_002929.2_	1111285	.	C	A	644	PASS	AC=2;AF=1.0;AN=2;DP=41;QD=15.71	GT:AD:DP:GQ:PL:VF:GQX	1/1:12,29:41:51.17:677,51,0:0.707:51
gi_33591275_ref_NC_002929.2_	1111287	.	G	C	677	PASS	AC=2;AF=1.0;AN=2;DP=38;QD=17.82	GT:AD:DP:GQ:PL:VF:GQX	1/1:11,27:38:54.17:710,54,0:0.711:54
gi_33591275_ref_NC_002929.2_	1111292	.	C	CGTCGT	1409.96	PASS	AC=2;AF=1.0;AN=2;DP=36;QD=39.17	GT:AD:DP:GQ:PL:VF:GQX	1/1:10,26:19:54.19:1452,54,0:0.722:54
gi_33591275_ref_NC_002929.2_	1111294	.	G	C	682	PASS	AC=2;AF=1.0;AN=2;DP=36;QD=18.94	GT:AD:DP:GQ:PL:VF:GQX	1/1:10,26:36:54.18:715,54,0:0.722:54
gi_33591275_ref_NC_002929.2_	1111297	.	T	G	687	PASS	AC=2;AF=1.0;AN=2;DP=36;QD=19.08	GT:AD:DP:GQ:PL:VF:GQX	1/1:10,26:36:54.18:720,54,0:0.722:54
gi_33591275_ref_NC_002929.2_	1111300	.	CCCCTG	C	1486.96	PASS	AC=2;AF=1.0;AN=2;DP=35;QD=42.48	GT:AD:DP:GQ:PL:VF:GQX	1/1:9,26:18:54.19:1529,54,0:0.743:54
gi_33591275_ref_NC_002929.2_	1111311	.	T	G	629	PASS	AC=2;AF=1.0;AN=2;DP=34;QD=18.50	GT:AD:DP:GQ:PL:VF:GQX	1/1:8,26:34:51.16:662,51,0:0.765:51
gi_33591275_ref_NC_002929.2_	1111312	.	T	G	674	PASS	AC=2;AF=1.0;AN=2;DP=32;QD=21.06	GT:AD:DP:GQ:PL:VF:GQX	1/1:6,26:32:54.18:707,54,0:0.813:54
gi_33591275_ref_NC_002929.2_	1111313	.	C	A	700	PASS	AC=2;AF=1.0;AN=2;DP=34;QD=20.59	GT:AD:DP:GQ:PL:VF:GQX	1/1:6,28:34:57.18:733,57,0:0.824:57
gi_33591275_ref_NC_002929.2_	1113320	.	G	A	1703	PASS	AC=2;AF=1.0;AN=2;DP=73;QD=23.33	GT:AD:DP:GQ:PL:VF:GQX	1/1:25,48:73:99:1736,132,0:0.658:99
gi_33591275_ref_NC_002929.2_	1117897	.	A	G	3042	PASS	AC=2;AF=1.0;AN=2;DP=87;QD=34.97	GT:AD:DP:GQ:PL:VF:GQX	1/1:0,87:87:99:3075,238,0:1.000:99
gi_33591275_ref_NC_002929.2_	1129389	.	C	A	1553	PASS	AC=2;AF=1.0;AN=2;DP=93;QD=16.70	GT:AD:DP:GQ:PL:VF:GQX	1/1:44,49:93:99:1586,126,0:0.527:99
gi_33591275_ref_NC_002929.2_	1129488	.	T	C	888	PASS	AC=2;AF=1.0;AN=2;DP=38;QD=23.37	GT:AD:DP:GQ:PL:VF:GQX	1/1:15,23:39:69.21:921,69,0:0.605:69
gi_33591275_ref_NC_002929.2_	1129974	.	A	C	177.06	LowGQ	AC=2;AF=1.0;AN=2;DP=25;QD=7.08	GT:AD:DP:GQ:PL:VF:GQX	1/1:17,8:26:21.03:210,21,0:0.320:21
gi_33591275_ref_NC_002929.2_	1129990	.	T	C	267	PASS	AC=2;AF=1.0;AN=2;DP=24;QD=11.13	GT:AD:DP:GQ:PL:VF:GQX	1/1:14,10:24:30.04:300,30,0:0.417:30
gi_33591275_ref_NC_002929.2_	1134238	.	C	A	1722	PASS	AC=2;AF=1.0;AN=2;DP=67;QD=25.70	GT:AD:DP:GQ:PL:VF:GQX	1/1:18,49:67:99:1755,135,0:0.731:99
gi_33591275_ref_NC_002929.2_	1135135	.	T	G	1765	PASS	AC=2;AF=1.0;AN=2;DP=75;QD=23.53	GT:AD:DP:GQ:PL:VF:GQX	1/1:25,50:76:99:1798,138,0:0.667:99
gi_33591275_ref_NC_002929.2_	1137841	.	C	A	2890	PASS	AC=2;AF=1.0;AN=2;DP=79;QD=36.58	GT:AD:DP:GQ:PL:VF:GQX	1/1:0,79:79:99:2923,223,0:1.000:99
gi_33591275_ref_NC_002929.2_	1143340	.	A	C	159.26	LowVariantFreq;LowGQ	AC=2;AF=1.0;AN=2;DP=60;QD=2.65	GT:AD:DP:GQ:PL:VF:GQX	1/1:54,6:62:15.05:192,15,0:0.100:15
gi_33591275_ref_NC_002929.2_	1164013	.	G	T	132.01	PASS	AC=1;AF=0.5;AN=2;DP=65;QD=2.03	GT:AD:DP:GQ:PL:VF:GQX	0/1:45,20:66:99:162,0,943:0.308:99
gi_33591275_ref_NC_002929.2_	1170424	.	A	G	1809.05	LowGQ	AC=1;AF=0.5;AN=2;DP=86;QD=21.04	GT:AD:DP:GQ:PL:VF:GQX	0/1:30,56:86:17.47:1839,0,17:0.651:17
gi_33591275_ref_NC_002929.2_	1170425	.	C	A	1816.05	LowGQ	AC=1;AF=0.5;AN=2;DP=85;QD=21.37	GT:AD:DP:GQ:PL:VF:GQX	0/1:30,55:85:17.02:1846,0,17:0.647:17
gi_33591275_ref_NC_002929.2_	1175785	.	G	T	1838	PASS	AC=2;AF=1.0;AN=2;DP=82;QD=22.41	GT:AD:DP:GQ:PL:VF:GQX	1/1:28,54:82:99:1871,144,0:0.659:99
gi_33591275_ref_NC_002929.2_	1176539	.	GGGGGGGA	G	6279	PASS	AC=2;AF=1.0;AN=2;DP=73;QD=86.01	GT:AD:DP:GQ:PL:VF:GQX	1/1:8,65:74:99:6279,202,0:0.890:99
gi_33591275_ref_NC_002929.2_	1184203	.	G	GGC	3388	PASS	AC=2;AF=1.0;AN=2;DP=74;QD=45.78	GT:AD:DP:GQ:PL:VF:GQX	1/1:9,65:75:99:3388,223,0:0.878:99
gi_33591275_ref_NC_002929.2_	1190758	.	C	T	3350.01	PASS	AC=2;AF=1.0;AN=2;DP=92;QD=36.41	GT:AD:DP:GQ:PL:VF:GQX	1/1:0,92:93:99:3350,259,0:1.000:99
gi_33591275_ref_NC_002929.2_	1194527	.	G	T	1593	PASS	AC=2;AF=1.0;AN=2;DP=73;QD=21.82	GT:AD:DP:GQ:PL:VF:GQX	1/1:28,45:73:99:1626,129,0:0.616:99
gi_33591275_ref_NC_002929.2_	1206067	.	C	A	1044	PASS	AC=2;AF=1.0;AN=2;DP=76;QD=13.74	GT:AD:DP:GQ:PL:VF:GQX	1/1:49,27:76:81.26:1077,81,0:0.355:81
gi_33591275_ref_NC_002929.2_	1206068	.	A	T	1015	PASS	AC=2;AF=1.0;AN=2;DP=76;QD=13.36	GT:AD:DP:GQ:PL:VF:GQX	1/1:49,27:76:78.26:1048,78,0:0.355:78
gi_33591275_ref_NC_002929.2_	1206069	.	G	C	1037	PASS	AC=2;AF=1.0;AN=2;DP=75;QD=13.83	GT:AD:DP:GQ:PL:VF:GQX	1/1:48,27:76:81.24:1070,81,0:0.360:81
gi_33591275_ref_NC_002929.2_	1222400	.	A	C	1717	PASS	AC=2;AF=1.0;AN=2;DP=72;QD=23.85	GT:AD:DP:GQ:PL:VF:GQX	1/1:19,53:72:99:1750,138,0:0.736:99
gi_33591275_ref_NC_002929.2_	1222709	.	C	T	207.13	LowVariantFreq;LowGQ	AC=2;AF=1.0;AN=2;DP=69;QD=3.00	GT:AD:DP:GQ:PL:VF:GQX	1/1:61,8:69:18.06:240,18,0:0.116:18
gi_33591275_ref_NC_002929.2_	1234866	.	G	C	3156	PASS	AC=2;AF=1.0;AN=2;DP=87;QD=36.28	GT:AD:DP:GQ:PL:VF:GQX	1/1:1,86:87:99:3189,244,0:0.989:99
gi_33591275_ref_NC_002929.2_	1236269	.	T	C	11.34	PASS	AC=1;AF=0.5;AN=2;DP=51;QD=0.22	GT:AD:DP:GQ:PL:VF:GQX	0/1:35,16:52:41.41:41,0,838:0.314:11
gi_33591275_ref_NC_002929.2_	1243083	.	C	T	1430	PASS	AC=2;AF=1.0;AN=2;DP=84;QD=17.02	GT:AD:DP:GQ:PL:VF:GQX	1/1:41,43:84:99:1463,108,0:0.512:99
gi_33591275_ref_NC_002929.2_	1262168	.	C	A	211.13	LowVariantFreq;LowGQ	AC=2;AF=1.0;AN=2;DP=101;QD=2.09	GT:AD:DP:GQ:PL:VF:GQX	1/1:94,7:101:18.06:244,18,0:0.069:18
gi_33591275_ref_NC_002929.2_	1264340	.	T	C	2863	PASS	AC=2;AF=1.0;AN=2;DP=81;QD=35.35	GT:AD:DP:GQ:PL:VF:GQX	1/1:1,80:81:99:2896,204,0:0.988:99
gi_33591275_ref_NC_002929.2_	1275983	.	T	C	2370	PASS	AC=2;AF=1.0;AN=2;DP=67;QD=35.37	GT:AD:DP:GQ:PL:VF:GQX	1/1:0,67:67:99:2403,184,0:1.000:99
gi_33591275_ref_NC_002929.2_	1286707	.	C	T	1549	PASS	AC=2;AF=1.0;AN=2;DP=85;QD=18.22	GT:AD:DP:GQ:PL:VF:GQX	1/1:34,51:85:99:1582,123,0:0.600:99
gi_33591275_ref_NC_002929.2_	1287021	.	G	A	159.26	LowVariantFreq;LowGQ	AC=2;AF=1.0;AN=2;DP=75;QD=2.12	GT:AD:DP:GQ:PL:VF:GQX	1/1:69,6:75:15.05:192,15,0:0.080:15
gi_33591275_ref_NC_002929.2_	1290405	.	G	A	2650	PASS	AC=2;AF=1.0;AN=2;DP=72;QD=36.81	GT:AD:DP:GQ:PL:VF:GQX	1/1:2,70:72:99:2683,205,0:0.972:99
gi_33591275_ref_NC_002929.2_	1327960	.	C	T	3295.01	PASS	AC=2;AF=1.0;AN=2;DP=86;QD=38.31	GT:AD:DP:GQ:PL:VF:GQX	1/1:0,86:87:99:3295,247,0:1.000:99
gi_33591275_ref_NC_002929.2_	1331840	.	G	A	2024	PASS	AC=2;AF=1.0;AN=2;DP=69;QD=29.33	GT:AD:DP:GQ:PL:VF:GQX	1/1:0,69:82:99:2057,160,0:1.000:99
gi_33591275_ref_NC_002929.2_	1343336	.	A	G	1475	PASS	AC=2;AF=1.0;AN=2;DP=77;QD=19.16	GT:AD:DP:GQ:PL:VF:GQX	1/1:22,55:77:99:1508,117,0:0.714:99
gi_33591275_ref_NC_002929.2_	1343337	.	T	G	1517	PASS	AC=2;AF=1.0;AN=2;DP=77;QD=19.70	GT:AD:DP:GQ:PL:VF:GQX	1/1:22,55:77:99:1550,120,0:0.714:99
gi_33591275_ref_NC_002929.2_	1343338	.	C	T	1398	PASS	AC=2;AF=1.0;AN=2;DP=76;QD=18.39	GT:AD:DP:GQ:PL:VF:GQX	1/1:21,55:76:99:1431,111,0:0.724:99
gi_33591275_ref_NC_002929.2_	1353438	.	C	T	2281	PASS	AC=2;AF=1.0;AN=2;DP=65;QD=35.09	GT:AD:DP:GQ:PL:VF:GQX	1/1:0,65:66:99:2314,178,0:1.000:99
gi_33591275_ref_NC_002929.2_	1359190	.	T	G	44.01	LowVariantFreq	AC=1;AF=0.5;AN=2;DP=44;QD=1.00	GT:AD:DP:GQ:PL:VF:GQX	0/1:39,5:44:74.41:74,0,1272:0.114:44
gi_33591275_ref_NC_002929.2_	1360456	.	A	C	1832	PASS	AC=2;AF=1.0;AN=2;DP=79;QD=23.19	GT:AD:DP:GQ:PL:VF:GQX	1/1:24,55:79:99:1865,144,0:0.696:99
gi_33591275_ref_NC_002929.2_	1360936	.	T	C	11.34	LowVariantFreq;LowGQ;LowGQX	AC=2;AF=1.0;AN=2;DP=55;QD=0.21	GT:AD:DP:GQ:PL:VF:GQX	1/1:54,1:55:3.01:41,3,0:0.018:3
gi_33591275_ref_NC_002929.2_	1361333	.	C	T	1739	PASS	AC=2;AF=1.0;AN=2;DP=84;QD=20.70	GT:AD:DP:GQ:PL:VF:GQX	1/1:36,48:85:99:1772,135,0:0.571:99
gi_33591275_ref_NC_002929.2_	1377700	.	G	T	1697	PASS	AC=2;AF=1.0;AN=2;DP=84;QD=20.20	GT:AD:DP:GQ:PL:VF:GQX	1/1:29,55:84:99:1730,109,0:0.655:99
gi_33591275_ref_NC_002929.2_	1377701	.	T	C	1876	PASS	AC=2;AF=1.0;AN=2;DP=85;QD=22.07	GT:AD:DP:GQ:PL:VF:GQX	1/1:29,56:86:99:1909,116,0:0.659:99
gi_33591275_ref_NC_002929.2_	1381251	.	C	G	2784	PASS	AC=2;AF=1.0;AN=2;DP=83;QD=33.54	GT:AD:DP:GQ:PL:VF:GQX	1/1:0,83:83:99:2817,217,0:1.000:99
gi_33591275_ref_NC_002929.2_	1410779	.	G	A	2372	PASS	AC=2;AF=1.0;AN=2;DP=107;QD=22.17	GT:AD:DP:GQ:PL:VF:GQX	1/1:40,67:108:99:2405,187,0:0.626:99
gi_33591275_ref_NC_002929.2_	1426476	.	GA	G	1879.96	PASS	AC=2;AF=1.0;AN=2;DP=52;QD=36.15	GT:AD:DP:GQ:PL:VF:GQX	1/1:3,49:52:99:1922,150,0:0.942:99
gi_33591275_ref_NC_002929.2_	1430754	.	A	G	2847	PASS	AC=2;AF=1.0;AN=2;DP=77;QD=36.97	GT:AD:DP:GQ:PL:VF:GQX	1/1:0,77:77:99:2880,217,0:1.000:99
gi_33591275_ref_NC_002929.2_	1440389	.	C	T	297.01	LowVariantFreq	AC=1;AF=0.5;AN=2;DP=91;QD=3.26	GT:AD:DP:GQ:PL:VF:GQX	0/1:74,17:91:99:327,0,2435:0.187:99
gi_33591275_ref_NC_002929.2_	1440413	.	C	T	555.01	PASS	AC=1;AF=0.5;AN=2;DP=93;QD=5.97	GT:AD:DP:GQ:PL:VF:GQX	0/1:69,24:93:99:585,0,2182:0.258:99
gi_33591275_ref_NC_002929.2_	1440419	.	T	C	465.01	PASS	AC=1;AF=0.5;AN=2;DP=91;QD=5.11	GT:AD:DP:GQ:PL:VF:GQX	0/1:67,24:91:99:495,0,2188:0.264:99
gi_33591275_ref_NC_002929.2_	1440421	.	C	T	538.01	PASS	AC=1;AF=0.5;AN=2;DP=90;QD=5.98	GT:AD:DP:GQ:PL:VF:GQX	0/1:66,24:90:99:568,0,2195:0.267:99
gi_33591275_ref_NC_002929.2_	1440515	.	A	T	2129	PASS	AC=2;AF=1.0;AN=2;DP=82;QD=25.96	GT:AD:DP:GQ:PL:VF:GQX	1/1:22,60:84:99:2162,171,0:0.732:99
gi_33591275_ref_NC_002929.2_	1441337	.	G	A	218.01	PASS	AC=1;AF=0.5;AN=2;DP=67;QD=3.25	GT:AD:DP:GQ:PL:VF:GQX	0/1:52,15:67:99:248,0,791:0.224:99
gi_33591275_ref_NC_002929.2_	1441350	.	G	A	249.01	PASS	AC=1;AF=0.5;AN=2;DP=65;QD=3.83	GT:AD:DP:GQ:PL:VF:GQX	0/1:49,16:65:99:279,0,797:0.246:99
gi_33591275_ref_NC_002929.2_	1464175	.	A	AG	3667	PASS	AC=2;AF=1.0;AN=2;DP=87;QD=42.15	GT:AD:DP:GQ:PL:VF:GQX	1/1:5,82:87:99:3667,262,0:0.943:99
gi_33591275_ref_NC_002929.2_	1464181	.	C	CG	3473	PASS	AC=2;AF=1.0;AN=2;DP=82;QD=42.35	GT:AD:DP:GQ:PL:VF:GQX	1/1:1,81:82:99:3473,247,0:0.988:99
gi_33591275_ref_NC_002929.2_	1472314	.	T	G	1127.01	LowGQ	AC=2;AF=1.0;AN=2;DP=73;QD=15.44	GT:AD:DP:GQ:PL:VF:GQX	1/1:35,38:73:28.34:1160,28,0:0.521:28
gi_33591275_ref_NC_002929.2_	1472315	.	C	T	1220	PASS	AC=2;AF=1.0;AN=2;DP=68;QD=17.94	GT:AD:DP:GQ:PL:VF:GQX	1/1:31,37:69:99:1253,102,0:0.544:99
gi_33591275_ref_NC_002929.2_	1519199	.	G	T	2556	PASS	AC=2;AF=1.0;AN=2;DP=72;QD=35.50	GT:AD:DP:GQ:PL:VF:GQX	1/1:0,72:72:99:2589,199,0:1.000:99
gi_33591275_ref_NC_002929.2_	1524346	.	C	T	120.51	LowVariantFreq;LowGQ	AC=2;AF=1.0;AN=2;DP=102;QD=1.18	GT:AD:DP:GQ:PL:VF:GQX	1/1:98,4:102:12.04:153,12,0:0.039:12
gi_33591275_ref_NC_002929.2_	1547488	.	A	G	2646	PASS	AC=2;AF=1.0;AN=2;DP=74;QD=35.76	GT:AD:DP:GQ:PL:VF:GQX	1/1:0,74:74:99:2679,205,0:1.000:99
gi_33591275_ref_NC_002929.2_	1565529	.	G	A	3138	PASS	AC=2;AF=1.0;AN=2;DP=83;QD=37.81	GT:AD:DP:GQ:PL:VF:GQX	1/1:0,83:84:99:3171,241,0:1.000:99
gi_33591275_ref_NC_002929.2_	1587949	.	C	A	169.26	LowVariantFreq;LowGQ	AC=2;AF=1.0;AN=2;DP=138;QD=1.23	GT:AD:DP:GQ:PL:VF:GQX	1/1:132,6:138:15.05:202,15,0:0.043:15
gi_33591275_ref_NC_002929.2_	1613367	.	T	G	2602	PASS	AC=2;AF=1.0;AN=2;DP=71;QD=36.65	GT:AD:DP:GQ:PL:VF:GQX	1/1:0,71:71:99:2635,202,0:1.000:99
gi_33591275_ref_NC_002929.2_	1615665	.	C	T	3201	PASS	AC=2;AF=1.0;AN=2;DP=87;QD=36.79	GT:AD:DP:GQ:PL:VF:GQX	1/1:0,87:87:99:3234,250,0:1.000:99
gi_33591275_ref_NC_002929.2_	1616945	.	C	A	50.76	LowVariantFreq;LowGQ;LowGQX	AC=2;AF=1.0;AN=2;DP=131;QD=0.39	GT:AD:DP:GQ:PL:VF:GQX	1/1:128,3:131:6.02:82,6,0:0.023:6
gi_33591275_ref_NC_002929.2_	1623068	.	T	C	2974	PASS	AC=2;AF=1.0;AN=2;DP=80;QD=37.17	GT:AD:DP:GQ:PL:VF:GQX	1/1:0,80:80:99:3007,226,0:1.000:99
gi_33591275_ref_NC_002929.2_	1626880	.	G	C	2600	PASS	AC=2;AF=1.0;AN=2;DP=77;QD=33.77	GT:AD:DP:GQ:PL:VF:GQX	1/1:0,77:77:99:2633,205,0:1.000:99
gi_33591275_ref_NC_002929.2_	1635654	.	T	G	1488	PASS	AC=2;AF=1.0;AN=2;DP=78;QD=19.08	GT:AD:DP:GQ:PL:VF:GQX	1/1:32,46:78:92.39:1521,92,0:0.590:92
gi_33591275_ref_NC_002929.2_	1635655	.	C	T	1492	PASS	AC=2;AF=1.0;AN=2;DP=77;QD=19.38	GT:AD:DP:GQ:PL:VF:GQX	1/1:31,46:77:99:1525,126,0:0.597:99
gi_33591275_ref_NC_002929.2_	1647861	.	C	A	2880	PASS	AC=2;AF=1.0;AN=2;DP=81;QD=35.56	GT:AD:DP:GQ:PL:VF:GQX	1/1:0,81:81:99:2913,220,0:1.000:99
gi_33591275_ref_NC_002929.2_	1649623	.	T	C	2849	PASS	AC=2;AF=1.0;AN=2;DP=83;QD=34.33	GT:AD:DP:GQ:PL:VF:GQX	1/1:0,83:84:99:2882,220,0:1.000:99
gi_33591275_ref_NC_002929.2_	1651520	.	C	T	283.03	LowVariantFreq;LowGQ	AC=2;AF=1.0;AN=2;DP=72;QD=3.93	GT:AD:DP:GQ:PL:VF:GQX	1/1:63,9:72:24.08:316,24,0:0.125:24
gi_33591275_ref_NC_002929.2_	1652163	.	G	A	2221	PASS	AC=2;AF=1.0;AN=2;DP=82;QD=27.09	GT:AD:DP:GQ:PL:VF:GQX	1/1:22,60:82:99:2254,169,0:0.732:99
gi_33591275_ref_NC_002929.2_	1652706	.	T	C	2624	PASS	AC=2;AF=1.0;AN=2;DP=68;QD=38.59	GT:AD:DP:GQ:PL:VF:GQX	1/1:0,68:68:99:2657,199,0:1.000:99
gi_33591275_ref_NC_002929.2_	1670288	.	T	G	2908	PASS	AC=2;AF=1.0;AN=2;DP=82;QD=35.46	GT:AD:DP:GQ:PL:VF:GQX	1/1:0,82:82:99:2941,226,0:1.000:99
gi_33591275_ref_NC_002929.2_	1672513	.	CG	C	1185.96	PASS	AC=2;AF=1.0;AN=2;DP=40;QD=29.65	GT:AD:DP:GQ:PL:VF:GQX	1/1:3,37:39:99:1228,105,0:0.925:99
gi_33591275_ref_NC_002929.2_	1672516	.	C	A	1101	PASS	AC=2;AF=1.0;AN=2;DP=44;QD=25.02	GT:AD:DP:GQ:PL:VF:GQX	1/1:6,38:44:32.26:1134,32,0:0.864:32
gi_33591275_ref_NC_002929.2_	1673100	.	C	A	155.26	LowVariantFreq;LowGQ	AC=2;AF=1.0;AN=2;DP=96;QD=1.62	GT:AD:DP:GQ:PL:VF:GQX	1/1:91,5:97:15.04:188,15,0:0.052:15
gi_33591275_ref_NC_002929.2_	1682748	.	G	A	1482	PASS	AC=2;AF=1.0;AN=2;DP=82;QD=18.07	GT:AD:DP:GQ:PL:VF:GQX	1/1:35,47:82:99:1515,117,0:0.573:99
gi_33591275_ref_NC_002929.2_	1682752	.	C	T	1603	PASS	AC=2;AF=1.0;AN=2;DP=81;QD=19.79	GT:AD:DP:GQ:PL:VF:GQX	1/1:35,46:81:95.43:1636,95,0:0.568:95
gi_33591275_ref_NC_002929.2_	1707618	.	GCGCGCC	G	5240	PASS	AC=2;AF=1.0;AN=2;DP=73;QD=71.78	GT:AD:DP:GQ:PL:VF:GQX	1/1:11,62:75:99:5240,196,0:0.849:99
gi_33591275_ref_NC_002929.2_	1727091	.	T	C	1944	PASS	AC=2;AF=1.0;AN=2;DP=60;QD=32.40	GT:AD:DP:GQ:PL:VF:GQX	1/1:0,60:60:99:1977,156,0:1.000:99
gi_33591275_ref_NC_002929.2_	1739396	.	G	A	1764	PASS	AC=2;AF=1.0;AN=2;DP=80;QD=22.05	GT:AD:DP:GQ:PL:VF:GQX	1/1:26,54:80:99:1797,138,0:0.675:99
gi_33591275_ref_NC_002929.2_	1739400	.	C	T	1807	PASS	AC=2;AF=1.0;AN=2;DP=79;QD=22.87	GT:AD:DP:GQ:PL:VF:GQX	1/1:26,53:80:99:1840,141,0:0.671:99
gi_33591275_ref_NC_002929.2_	1740455	.	T	C	1974	PASS	AC=2;AF=1.0;AN=2;DP=55;QD=35.89	GT:AD:DP:GQ:PL:VF:GQX	1/1:0,55:55:99:2007,156,0:1.000:99
gi_33591275_ref_NC_002929.2_	1743738	.	T	C	1686	PASS	AC=2;AF=1.0;AN=2;DP=69;QD=24.43	GT:AD:DP:GQ:PL:VF:GQX	1/1:23,46:69:99:1719,132,0:0.667:99
gi_33591275_ref_NC_002929.2_	1748290	.	C	G	2353	PASS	AC=2;AF=1.0;AN=2;DP=71;QD=33.14	GT:AD:DP:GQ:PL:VF:GQX	1/1:1,70:71:99:2386,190,0:0.986:99
gi_33591275_ref_NC_002929.2_	1748294	.	A	G	2495	PASS	AC=2;AF=1.0;AN=2;DP=70;QD=35.64	GT:AD:DP:GQ:PL:VF:GQX	1/1:0,70:70:99:2528,199,0:1.000:99
gi_33591275_ref_NC_002929.2_	1750584	.	T	C	2814	PASS	AC=2;AF=1.0;AN=2;DP=81;QD=34.74	GT:AD:DP:GQ:PL:VF:GQX	1/1:2,79:83:99:2847,223,0:0.975:99
gi_33591275_ref_NC_002929.2_	1764999	.	A	G	80.97	LowVariantFreq;LowGQ;LowGQX	AC=2;AF=1.0;AN=2;DP=35;QD=2.31	GT:AD:DP:GQ:PL:VF:GQX	1/1:32,3:35:9.03:113,9,0:0.086:9
gi_33591275_ref_NC_002929.2_	1765164	.	C	T	364	LowVariantFreq	AC=2;AF=1.0;AN=2;DP=71;QD=5.13	GT:AD:DP:GQ:PL:VF:GQX	1/1:60,11:72:30.10:397,30,0:0.155:30
gi_33591275_ref_NC_002929.2_	1777467	.	T	C	2136	PASS	AC=2;AF=1.0;AN=2;DP=61;QD=35.02	GT:AD:DP:GQ:PL:VF:GQX	1/1:0,61:61:99:2169,166,0:1.000:99
gi_33591275_ref_NC_002929.2_	1795894	.	C	A	1874	PASS	AC=2;AF=1.0;AN=2;DP=73;QD=25.67	GT:AD:DP:GQ:PL:VF:GQX	1/1:15,58:73:99:1907,150,0:0.795:99
gi_33591275_ref_NC_002929.2_	1796009	.	C	T	925	PASS	AC=2;AF=1.0;AN=2;DP=61;QD=15.16	GT:AD:DP:GQ:PL:VF:GQX	1/1:29,32:61:84.17:958,84,0:0.525:84
gi_33591275_ref_NC_002929.2_	1796018	.	A	G	1028	PASS	AC=2;AF=1.0;AN=2;DP=61;QD=16.85	GT:AD:DP:GQ:PL:VF:GQX	1/1:28,33:61:90.24:1061,90,0:0.541:90
gi_33591275_ref_NC_002929.2_	1802731	.	G	A	538	PASS	AC=2;AF=1.0;AN=2;DP=50;QD=10.76	GT:AD:DP:GQ:PL:VF:GQX	1/1:32,18:50:45.12:571,45,0:0.360:45
gi_33591275_ref_NC_002929.2_	1804767	.	T	C	2557	PASS	AC=2;AF=1.0;AN=2;DP=72;QD=35.51	GT:AD:DP:GQ:PL:VF:GQX	1/1:0,72:72:99:2590,202,0:1.000:99
gi_33591275_ref_NC_002929.2_	1806314	.	C	T	2054	PASS	AC=2;AF=1.0;AN=2;DP=57;QD=36.04	GT:AD:DP:GQ:PL:VF:GQX	1/1:0,57:57:99:2087,157,0:1.000:99
gi_33591275_ref_NC_002929.2_	1818781	.	A	C	1400	PASS	AC=2;AF=1.0;AN=2;DP=78;QD=17.95	GT:AD:DP:GQ:PL:VF:GQX	1/1:33,45:78:99:1433,114,0:0.577:99
gi_33591275_ref_NC_002929.2_	1818782	.	A	C	1481	PASS	AC=2;AF=1.0;AN=2;DP=79;QD=18.75	GT:AD:DP:GQ:PL:VF:GQX	1/1:33,46:79:99:1514,120,0:0.582:99
gi_33591275_ref_NC_002929.2_	1827556	.	G	A	3049	PASS	AC=2;AF=1.0;AN=2;DP=78;QD=39.09	GT:AD:DP:GQ:PL:VF:GQX	1/1:0,78:78:99:3082,229,0:1.000:99
gi_33591275_ref_NC_002929.2_	1854401	.	C	T	2772	PASS	AC=2;AF=1.0;AN=2;DP=76;QD=36.47	GT:AD:DP:GQ:PL:VF:GQX	1/1:0,76:76:99:2805,217,0:1.000:99
gi_33591275_ref_NC_002929.2_	1861522	.	A	G	3316.01	PASS	AC=2;AF=1.0;AN=2;DP=90;QD=36.84	GT:AD:DP:GQ:PL:VF:GQX	1/1:0,90:90:99:3316,253,0:1.000:99
gi_33591275_ref_NC_002929.2_	1880238	.	G	T	2369	PASS	AC=2;AF=1.0;AN=2;DP=67;QD=35.36	GT:AD:DP:GQ:PL:VF:GQX	1/1:0,67:67:99:2402,184,0:1.000:99
gi_33591275_ref_NC_002929.2_	1881728	.	C	T	1065	PASS	AC=2;AF=1.0;AN=2;DP=78;QD=13.65	GT:AD:DP:GQ:PL:VF:GQX	1/1:48,30:78:84.27:1098,84,0:0.385:84
gi_33591275_ref_NC_002929.2_	1885417	.	G	T	2468	PASS	AC=2;AF=1.0;AN=2;DP=67;QD=36.84	GT:AD:DP:GQ:PL:VF:GQX	1/1:0,67:67:99:2501,193,0:1.000:99
gi_33591275_ref_NC_002929.2_	1898141	.	C	T	190.42	LowVariantFreq;LowGQ;LowGQX	AC=1;AF=0.5;AN=2;DP=72;QD=2.64	GT:AD:DP:GQ:PL:VF:GQX	0/1:65,7:73:6.60:220,0,7:0.097:6
gi_33591275_ref_NC_002929.2_	1898809	.	G	T	287.01	PASS	AC=1;AF=0.5;AN=2;DP=154;QD=1.86	GT:AD:DP:GQ:PL:VF:GQX	0/1:115,39:156:99:317,0,1895:0.253:99
gi_33591275_ref_NC_002929.2_	1898814	.	G	C	301.01	PASS	AC=1;AF=0.5;AN=2;DP=128;QD=2.35	GT:AD:DP:GQ:PL:VF:GQX	0/1:94,34:146:99:331,0,1400:0.266:99
gi_33591275_ref_NC_002929.2_	1898880	.	G	A	49.05	LowGQ	AC=1;AF=0.5;AN=2;DP=36;QD=1.36	GT:AD:DP:GQ:PL:VF:GQX	0/1:21,15:37:16.64:79,0,17:0.417:16
gi_33591275_ref_NC_002929.2_	1898881	.	A	C	28.04	LowVariantFreq;LowGQ	AC=1;AF=0.5;AN=2;DP=37;QD=0.76	GT:AD:DP:GQ:PL:VF:GQX	0/1:32,5:37:19.63:58,0,20:0.135:19
gi_33591275_ref_NC_002929.2_	1898882	.	T	C	87.51	LowGQ	AC=2;AF=1.0;AN=2;DP=37;QD=2.37	GT:AD:DP:GQ:PL:VF:GQX	1/1:10,27:37:12.01:120,12,0:0.730:12
gi_33591275_ref_NC_002929.2_	1898953	.	A	C	77.01	LowVariantFreq	AC=1;AF=0.5;AN=2;DP=85;QD=0.91	GT:AD:DP:GQ:PL:VF:GQX	0/1:81,4:85:99:107,0,412:0.047:77
gi_33591275_ref_NC_002929.2_	1898996	.	T	C	186.01	LowVariantFreq	AC=1;AF=0.5;AN=2;DP=101;QD=1.84	GT:AD:DP:GQ:PL:VF:GQX	0/1:91,10:101:99:216,0,414:0.099:99
gi_33591275_ref_NC_002929.2_	1931433	.	A	G	2763	PASS	AC=2;AF=1.0;AN=2;DP=75;QD=36.84	GT:AD:DP:GQ:PL:VF:GQX	1/1:0,75:75:99:2796,214,0:1.000:99
gi_33591275_ref_NC_002929.2_	1932067	.	A	G	2515	PASS	AC=2;AF=1.0;AN=2;DP=69;QD=36.45	GT:AD:DP:GQ:PL:VF:GQX	1/1:0,69:70:99:2548,196,0:1.000:99
gi_33591275_ref_NC_002929.2_	1935460	.	G	T	143.26	LowVariantFreq;LowGQ	AC=2;AF=1.0;AN=2;DP=88;QD=1.63	GT:AD:DP:GQ:PL:VF:GQX	1/1:80,8:88:15.02:176,15,0:0.091:15
gi_33591275_ref_NC_002929.2_	1936041	.	G	A	1732	PASS	AC=2;AF=1.0;AN=2;DP=78;QD=22.21	GT:AD:DP:GQ:PL:VF:GQX	1/1:27,51:79:99:1765,135,0:0.654:99
gi_33591275_ref_NC_002929.2_	1936044	.	G	T	1839	PASS	AC=2;AF=1.0;AN=2;DP=80;QD=22.99	GT:AD:DP:GQ:PL:VF:GQX	1/1:27,53:80:99:1872,144,0:0.663:99
gi_33591275_ref_NC_002929.2_	1954336	.	A	G	2850	PASS	AC=2;AF=1.0;AN=2;DP=76;QD=37.50	GT:AD:DP:GQ:PL:VF:GQX	1/1:0,76:76:99:2883,217,0:1.000:99
gi_33591275_ref_NC_002929.2_	1965604	.	T	C	3160	PASS	AC=2;AF=1.0;AN=2;DP=91;QD=34.73	GT:AD:DP:GQ:PL:VF:GQX	1/1:1,90:91:99:3193,247,0:0.989:99
gi_33591275_ref_NC_002929.2_	1979196	.	GAAGCCC	G	6038	PASS	AC=2;AF=1.0;AN=2;DP=82;QD=73.63	GT:AD:DP:GQ:PL:VF:GQX	1/1:10,72:82:99:6038,226,0:0.878:99
gi_33591275_ref_NC_002929.2_	1984103	.	T	C	2934	PASS	AC=2;AF=1.0;AN=2;DP=79;QD=37.14	GT:AD:DP:GQ:PL:VF:GQX	1/1:0,79:79:99:2967,226,0:1.000:99
gi_33591275_ref_NC_002929.2_	2013896	.	C	G	680	PASS	AC=2;AF=1.0;AN=2;DP=22;QD=30.91	GT:AD:DP:GQ:PL:VF:GQX	1/1:3,19:23:54.18:713,54,0:0.864:54
gi_33591275_ref_NC_002929.2_	2025071	.	T	A	2649	PASS	AC=2;AF=1.0;AN=2;DP=70;QD=37.84	GT:AD:DP:GQ:PL:VF:GQX	1/1:0,70:70:99:2682,205,0:1.000:99
gi_33591275_ref_NC_002929.2_	2054804	.	T	C	11.34	LowGQ;LowGQX	AC=2;AF=1.0;AN=2;DP=1;QD=11.34	GT:AD:DP:GQ:PL:VF:GQX	1/1:0,1:1:3.01:41,3,0:1.000:3
gi_33591275_ref_NC_002929.2_	2054813	.	G	A	11.34	LowGQ;LowGQX	AC=2;AF=1.0;AN=2;DP=1;QD=11.34	GT:AD:DP:GQ:PL:VF:GQX	1/1:0,1:1:3.01:41,3,0:1.000:3
gi_33591275_ref_NC_002929.2_	2058823	.	G	A	11.34	LowGQ;LowGQX	AC=2;AF=1.0;AN=2;DP=1;QD=11.34	GT:AD:DP:GQ:PL:VF:GQX	1/1:0,1:1:3.01:41,3,0:1.000:3
gi_33591275_ref_NC_002929.2_	2080049	.	T	C	2902	PASS	AC=2;AF=1.0;AN=2;DP=77;QD=37.69	GT:AD:DP:GQ:PL:VF:GQX	1/1:0,77:77:99:2935,223,0:1.000:99
gi_33591275_ref_NC_002929.2_	2101691	.	G	T	2304	PASS	AC=2;AF=1.0;AN=2;DP=58;QD=39.72	GT:AD:DP:GQ:PL:VF:GQX	1/1:0,58:58:99:2337,175,0:1.000:99
gi_33591275_ref_NC_002929.2_	2102498	.	A	G	3387.01	PASS	AC=2;AF=1.0;AN=2;DP=89;QD=38.06	GT:AD:DP:GQ:PL:VF:GQX	1/1:0,89:89:99:3387,259,0:1.000:99
gi_33591275_ref_NC_002929.2_	2104966	.	C	T	13.22	PASS	AC=1;AF=0.5;AN=2;DP=61;QD=0.22	GT:AD:DP:GQ:PL:VF:GQX	0/1:46,15:61:42.53:43,0,1416:0.246:13
gi_33591275_ref_NC_002929.2_	2111898	.	G	GC	2490.96	PASS	AC=2;AF=1.0;AN=2;DP=67;QD=37.18	GT:AD:DP:GQ:PL:VF:GQX	1/1:5,62:67:99:2533,189,0:0.925:99
gi_33591275_ref_NC_002929.2_	2132544	.	G	T	85.97	LowVariantFreq;LowGQ;LowGQX	AC=2;AF=1.0;AN=2;DP=104;QD=0.83	GT:AD:DP:GQ:PL:VF:GQX	1/1:101,3:104:9.03:118,9,0:0.029:9
gi_33591275_ref_NC_002929.2_	2141172	.	T	A	2477	PASS	AC=2;AF=1.0;AN=2;DP=67;QD=36.97	GT:AD:DP:GQ:PL:VF:GQX	1/1:0,67:67:99:2510,193,0:1.000:99
gi_33591275_ref_NC_002929.2_	2173452	.	G	A	574	PASS	AC=2;AF=1.0;AN=2;DP=59;QD=9.73	GT:AD:DP:GQ:PL:VF:GQX	1/1:25,34:60:48.15:607,48,0:0.576:48
gi_33591275_ref_NC_002929.2_	2173453	.	A	C	627	PASS	AC=2;AF=1.0;AN=2;DP=62;QD=10.11	GT:AD:DP:GQ:PL:VF:GQX	1/1:27,35:62:51.16:660,51,0:0.565:51
gi_33591275_ref_NC_002929.2_	2173454	.	T	C	603	PASS	AC=2;AF=1.0;AN=2;DP=62;QD=9.73	GT:AD:DP:GQ:PL:VF:GQX	1/1:27,35:62:48.16:636,48,0:0.565:48
gi_33591275_ref_NC_002929.2_	2185065	.	T	C	2386	PASS	AC=2;AF=1.0;AN=2;DP=67;QD=35.61	GT:AD:DP:GQ:PL:VF:GQX	1/1:0,67:67:99:2419,190,0:1.000:99
gi_33591275_ref_NC_002929.2_	2194679	.	G	C	26.02	LowVariantFreq	AC=1;AF=0.5;AN=2;DP=38;QD=0.68	GT:AD:DP:GQ:PL:VF:GQX	0/1:33,5:38:55.67:56,0,622:0.132:26
gi_33591275_ref_NC_002929.2_	2194726	.	A	G	703.01	PASS	AC=1;AF=0.5;AN=2;DP=47;QD=14.96	GT:AD:DP:GQ:PL:VF:GQX	0/1:23,24:48:99:733,0,460:0.511:99
gi_33591275_ref_NC_002929.2_	2194741	.	A	G	596.01	PASS	AC=1;AF=0.5;AN=2;DP=48;QD=12.42	GT:AD:DP:GQ:PL:VF:GQX	0/1:23,25:49:99:626,0,646:0.521:99
gi_33591275_ref_NC_002929.2_	2198097	.	A	G	2601	PASS	AC=2;AF=1.0;AN=2;DP=76;QD=34.22	GT:AD:DP:GQ:PL:VF:GQX	1/1:0,76:76:99:2634,202,0:1.000:99
gi_33591275_ref_NC_002929.2_	2221410	.	A	G	2935	PASS	AC=2;AF=1.0;AN=2;DP=86;QD=34.13	GT:AD:DP:GQ:PL:VF:GQX	1/1:0,86:87:99:2968,226,0:1.000:99
gi_33591275_ref_NC_002929.2_	2229163	.	A	C	2168	PASS	AC=2;AF=1.0;AN=2;DP=105;QD=20.65	GT:AD:DP:GQ:PL:VF:GQX	1/1:41,64:106:99:2201,138,0:0.610:99
gi_33591275_ref_NC_002929.2_	2229278	.	T	C	762.01	LowGQ	AC=2;AF=1.0;AN=2;DP=99;QD=7.70	GT:AD:DP:GQ:PL:VF:GQX	1/1:74,25:99:26.82:795,27,0:0.253:26
gi_33591275_ref_NC_002929.2_	2235321	.	T	C	42.01	LowVariantFreq	AC=1;AF=0.5;AN=2;DP=42;QD=1.00	GT:AD:DP:GQ:PL:VF:GQX	0/1:34,8:42:71.72:72,0,512:0.190:42
gi_33591275_ref_NC_002929.2_	2238633	.	G	A	3233.06	PASS	AC=2;AF=1.0;AN=2;DP=91;QD=35.53	GT:AD:DP:GQ:PL:VF:GQX	1/1:0,91:91:99:3265,250,0:1.000:99
gi_33591275_ref_NC_002929.2_	2241646	.	T	TGTGAACTGTC	6593	PASS	AC=2;AF=1.0;AN=2;DP=45;QD=146.51	GT:AD:DP:GQ:PL:VF:GQX	1/1:4,41:51:99:6593,151,0:0.911:99
gi_33591275_ref_NC_002929.2_	2242609	.	G	A	1581	PASS	AC=2;AF=1.0;AN=2;DP=66;QD=23.95	GT:AD:DP:GQ:PL:VF:GQX	1/1:21,45:66:99:1614,126,0:0.682:99
gi_33591275_ref_NC_002929.2_	2242612	.	G	T	1416	PASS	AC=2;AF=1.0;AN=2;DP=65;QD=21.78	GT:AD:DP:GQ:PL:VF:GQX	1/1:18,47:65:99:1449,117,0:0.723:99
gi_33591275_ref_NC_002929.2_	2244171	.	G	A	2358	PASS	AC=2;AF=1.0;AN=2;DP=64;QD=36.84	GT:AD:DP:GQ:PL:VF:GQX	1/1:1,63:64:99:2391,187,0:0.984:99
gi_33591275_ref_NC_002929.2_	2258898	.	C	T	2221	PASS	AC=2;AF=1.0;AN=2;DP=69;QD=32.19	GT:AD:DP:GQ:PL:VF:GQX	1/1:9,60:69:99:2254,169,0:0.870:99
gi_33591275_ref_NC_002929.2_	2259917	.	G	C	2999	PASS	AC=2;AF=1.0;AN=2;DP=80;QD=37.49	GT:AD:DP:GQ:PL:VF:GQX	1/1:0,80:81:99:3032,232,0:1.000:99
gi_33591275_ref_NC_002929.2_	2265235	.	C	CCCTGGT	5560	PASS	AC=2;AF=1.0;AN=2;DP=73;QD=76.16	GT:AD:DP:GQ:PL:VF:GQX	1/1:18,55:74:99:5560,208,0:0.753:99
gi_33591275_ref_NC_002929.2_	2265313	.	T	C	2696	PASS	AC=2;AF=1.0;AN=2;DP=73;QD=36.93	GT:AD:DP:GQ:PL:VF:GQX	1/1:0,73:73:99:2729,211,0:1.000:99
gi_33591275_ref_NC_002929.2_	2281927	.	A	G	574	PASS	AC=2;AF=1.0;AN=2;DP=97;QD=5.92	GT:AD:DP:GQ:PL:VF:GQX	1/1:74,23:97:45.15:607,45,0:0.237:45
gi_33591275_ref_NC_002929.2_	2282042	.	G	T	851.01	PASS	AC=1;AF=0.5;AN=2;DP=97;QD=8.77	GT:AD:DP:GQ:PL:VF:GQX	0/1:61,36:97:62.11:881,0,62:0.371:62
gi_33591275_ref_NC_002929.2_	2282043	.	T	C	884.01	PASS	AC=1;AF=0.5;AN=2;DP=93;QD=9.51	GT:AD:DP:GQ:PL:VF:GQX	0/1:57,36:95:58.68:914,0,59:0.387:58
gi_33591275_ref_NC_002929.2_	2330640	.	T	C	149.03	LowVariantFreq;LowGQ	AC=1;AF=0.5;AN=2;DP=93;QD=1.60	GT:AD:DP:GQ:PL:VF:GQX	0/1:87,6:94:18.92:179,0,19:0.065:18
gi_33591275_ref_NC_002929.2_	2338182	.	G	T	48.76	LowVariantFreq;LowGQ;LowGQX	AC=2;AF=1.0;AN=2;DP=131;QD=0.37	GT:AD:DP:GQ:PL:VF:GQX	1/1:129,2:131:6.02:80,6,0:0.015:6
gi_33591275_ref_NC_002929.2_	2338651	.	G	A	1031	PASS	AC=2;AF=1.0;AN=2;DP=84;QD=12.27	GT:AD:DP:GQ:PL:VF:GQX	1/1:56,28:85:84.23:1064,84,0:0.333:84
gi_33591275_ref_NC_002929.2_	2338766	.	G	T	2031	PASS	AC=2;AF=1.0;AN=2;DP=91;QD=22.32	GT:AD:DP:GQ:PL:VF:GQX	1/1:32,59:92:99:2064,165,0:0.648:99
gi_33591275_ref_NC_002929.2_	2353874	.	G	A	2073	PASS	AC=2;AF=1.0;AN=2;DP=60;QD=34.55	GT:AD:DP:GQ:PL:VF:GQX	1/1:0,60:60:99:2106,160,0:1.000:99
gi_33591275_ref_NC_002929.2_	2356411	.	T	C	2487	PASS	AC=2;AF=1.0;AN=2;DP=67;QD=37.12	GT:AD:DP:GQ:PL:VF:GQX	1/1:0,67:68:99:2520,193,0:1.000:99
gi_33591275_ref_NC_002929.2_	2356417	.	T	C	2512	PASS	AC=2;AF=1.0;AN=2;DP=68;QD=36.94	GT:AD:DP:GQ:PL:VF:GQX	1/1:0,68:68:99:2545,193,0:1.000:99
gi_33591275_ref_NC_002929.2_	2359892	.	A	G	2878	PASS	AC=2;AF=1.0;AN=2;DP=78;QD=36.90	GT:AD:DP:GQ:PL:VF:GQX	1/1:0,78:78:99:2911,223,0:1.000:99
gi_33591275_ref_NC_002929.2_	2361165	.	CT	C	3860	PASS	AC=2;AF=1.0;AN=2;DP=85;QD=45.41	GT:AD:DP:GQ:PL:VF:GQX	1/1:0,85:86:99:3860,256,0:1.000:99
gi_33591275_ref_NC_002929.2_	2374322	.	T	C	2393	PASS	AC=2;AF=1.0;AN=2;DP=64;QD=37.39	GT:AD:DP:GQ:PL:VF:GQX	1/1:0,64:64:99:2426,187,0:1.000:99
gi_33591275_ref_NC_002929.2_	2387078	.	A	C	122.51	LowVariantFreq;LowGQ	AC=2;AF=1.0;AN=2;DP=76;QD=1.61	GT:AD:DP:GQ:PL:VF:GQX	1/1:71,5:76:12.04:155,12,0:0.066:12
gi_33591275_ref_NC_002929.2_	2390341	.	T	A	2375	PASS	AC=2;AF=1.0;AN=2;DP=73;QD=32.53	GT:AD:DP:GQ:PL:VF:GQX	1/1:0,73:74:99:2408,190,0:1.000:99
gi_33591275_ref_NC_002929.2_	2392797	.	G	A	3017	PASS	AC=2;AF=1.0;AN=2;DP=80;QD=37.71	GT:AD:DP:GQ:PL:VF:GQX	1/1:0,80:80:99:3050,229,0:1.000:99
gi_33591275_ref_NC_002929.2_	2393637	.	G	C	3452.01	PASS	AC=2;AF=1.0;AN=2;DP=90;QD=38.36	GT:AD:DP:GQ:PL:VF:GQX	1/1:1,89:90:99:3452,259,0:0.989:99
gi_33591275_ref_NC_002929.2_	2394030	.	T	G	234.06	LowVariantFreq;LowGQ	AC=2;AF=1.0;AN=2;DP=78;QD=3.00	GT:AD:DP:GQ:PL:VF:GQX	1/1:69,9:78:21.07:267,21,0:0.115:21
gi_33591275_ref_NC_002929.2_	2394614	.	T	G	1439.08	LowGQ	AC=2;AF=1.0;AN=2;DP=71;QD=20.27	GT:AD:DP:GQ:PL:VF:GQX	1/1:27,44:71:20.39:1472,20,0:0.620:20
gi_33591275_ref_NC_002929.2_	2394615	.	C	T	1553	PASS	AC=2;AF=1.0;AN=2;DP=68;QD=22.84	GT:AD:DP:GQ:PL:VF:GQX	1/1:24,44:68:99:1586,126,0:0.647:99
gi_33591275_ref_NC_002929.2_	2398173	.	C	A	3059	PASS	AC=2;AF=1.0;AN=2;DP=85;QD=35.99	GT:AD:DP:GQ:PL:VF:GQX	1/1:0,85:85:99:3092,238,0:1.000:99
gi_33591275_ref_NC_002929.2_	2421479	.	T	G	1619	PASS	AC=2;AF=1.0;AN=2;DP=64;QD=25.30	GT:AD:DP:GQ:PL:VF:GQX	1/1:20,44:65:99:1652,126,0:0.688:99
gi_33591275_ref_NC_002929.2_	2451520	.	CCG	C	1147.97	PASS	AC=1;AF=0.5;AN=2;DP=59;QD=19.46	GT:AD:DP:GQ:PL:VF:GQX	0/1:30,29:59:99:1187,0,940:0.492:99
gi_33591275_ref_NC_002929.2_	2451658	.	GTCGGCGCGACGGGTGGCC	G	4562	PASS	AC=1;AF=0.5;AN=2;DP=67;QD=68.09	GT:AD:DP:GQ:PL:VF:GQX	0/1:44,23:68:99:4562,0,8130:0.343:99
gi_33591275_ref_NC_002929.2_	2471200	.	C	A	3288.01	PASS	AC=2;AF=1.0;AN=2;DP=86;QD=38.23	GT:AD:DP:GQ:PL:VF:GQX	1/1:0,86:86:99:3288,250,0:1.000:99
gi_33591275_ref_NC_002929.2_	2488085	.	T	C	2801	PASS	AC=2;AF=1.0;AN=2;DP=81;QD=34.58	GT:AD:DP:GQ:PL:VF:GQX	1/1:0,81:81:99:2834,220,0:1.000:99
gi_33591275_ref_NC_002929.2_	2492505	.	A	G	2547	PASS	AC=2;AF=1.0;AN=2;DP=72;QD=35.37	GT:AD:DP:GQ:PL:VF:GQX	1/1:0,72:72:99:2580,199,0:1.000:99
gi_33591275_ref_NC_002929.2_	2495631	.	A	C	208.13	LowVariantFreq;LowGQ	AC=2;AF=1.0;AN=2;DP=75;QD=2.78	GT:AD:DP:GQ:PL:VF:GQX	1/1:67,8:75:18.06:241,18,0:0.107:18
gi_33591275_ref_NC_002929.2_	2495944	.	G	T	1957	PASS	AC=2;AF=1.0;AN=2;DP=61;QD=32.08	GT:AD:DP:GQ:PL:VF:GQX	1/1:7,54:61:99:1990,150,0:0.885:99
gi_33591275_ref_NC_002929.2_	2497937	.	C	A	3303.01	PASS	AC=2;AF=1.0;AN=2;DP=89;QD=37.11	GT:AD:DP:GQ:PL:VF:GQX	1/1:0,89:89:99:3303,250,0:1.000:99
gi_33591275_ref_NC_002929.2_	2505238	.	T	C	2969	PASS	AC=2;AF=1.0;AN=2;DP=83;QD=35.77	GT:AD:DP:GQ:PL:VF:GQX	1/1:0,83:84:99:3002,229,0:1.000:99
gi_33591275_ref_NC_002929.2_	2528786	.	G	T	37.76	LowVariantFreq;LowGQ;LowGQX	AC=2;AF=1.0;AN=2;DP=53;QD=0.71	GT:AD:DP:GQ:PL:VF:GQX	1/1:49,4:54:6.01:69,6,0:0.075:6
gi_33591275_ref_NC_002929.2_	2528840	.	C	T	71.97	LowVariantFreq;LowGQ;LowGQX	AC=2;AF=1.0;AN=2;DP=38;QD=1.89	GT:AD:DP:GQ:PL:VF:GQX	1/1:34,4:38:9.02:104,9,0:0.105:9
gi_33591275_ref_NC_002929.2_	2529255	.	G	A	1167	PASS	AC=2;AF=1.0;AN=2;DP=86;QD=13.57	GT:AD:DP:GQ:PL:VF:GQX	1/1:52,34:87:93.27:1200,93,0:0.395:93
gi_33591275_ref_NC_002929.2_	2558163	.	C	A	2559	PASS	AC=2;AF=1.0;AN=2;DP=68;QD=37.63	GT:AD:DP:GQ:PL:VF:GQX	1/1:0,68:68:99:2592,196,0:1.000:99
gi_33591275_ref_NC_002929.2_	2571395	.	G	A	2378	PASS	AC=2;AF=1.0;AN=2;DP=67;QD=35.49	GT:AD:DP:GQ:PL:VF:GQX	1/1:0,67:69:99:2411,187,0:1.000:99
gi_33591275_ref_NC_002929.2_	2581557	.	T	C	2582	PASS	AC=2;AF=1.0;AN=2;DP=77;QD=33.53	GT:AD:DP:GQ:PL:VF:GQX	1/1:0,77:77:99:2615,199,0:1.000:99
gi_33591275_ref_NC_002929.2_	2590095	.	T	G	637.01	PASS	AC=1;AF=0.5;AN=2;DP=88;QD=7.24	GT:AD:DP:GQ:PL:VF:GQX	0/1:65,23:88:99:667,0,1906:0.261:99
gi_33591275_ref_NC_002929.2_	2593485	.	C	T	27.02	LowVariantFreq	AC=1;AF=0.5;AN=2;DP=140;QD=0.19	GT:AD:DP:GQ:PL:VF:GQX	0/1:116,24:141:56.61:57,0,3481:0.171:27
gi_33591275_ref_NC_002929.2_	2618973	.	A	G	1541.01	PASS	AC=1;AF=0.5;AN=2;DP=128;QD=12.04	GT:AD:DP:GQ:PL:VF:GQX	0/1:78,50:128:99:1571,0,2527:0.391:99
gi_33591275_ref_NC_002929.2_	2619006	.	C	T	1336.01	PASS	AC=1;AF=0.5;AN=2;DP=129;QD=10.36	GT:AD:DP:GQ:PL:VF:GQX	0/1:81,48:130:99:1366,0,2672:0.372:99
gi_33591275_ref_NC_002929.2_	2620617	.	A	G	1494	PASS	AC=2;AF=1.0;AN=2;DP=77;QD=19.40	GT:AD:DP:GQ:PL:VF:GQX	1/1:33,44:77:30:1527,30,0:0.571:30
gi_33591275_ref_NC_002929.2_	2620618	.	C	A	1421.14	LowGQ	AC=1;AF=0.5;AN=2;DP=77;QD=18.46	GT:AD:DP:GQ:PL:VF:GQX	0/1:33,44:77:12.47:1451,0,12:0.571:12
gi_33591275_ref_NC_002929.2_	2628946	.	T	C	2859	PASS	AC=2;AF=1.0;AN=2;DP=80;QD=35.74	GT:AD:DP:GQ:PL:VF:GQX	1/1:0,80:80:99:2892,223,0:1.000:99
gi_33591275_ref_NC_002929.2_	2632911	.	C	A	1821	PASS	AC=2;AF=1.0;AN=2;DP=62;QD=29.37	GT:AD:DP:GQ:PL:VF:GQX	1/1:8,54:63:99:1854,141,0:0.871:99
gi_33591275_ref_NC_002929.2_	2634390	.	A	C	26.02	PASS	AC=1;AF=0.5;AN=2;DP=89;QD=0.29	GT:AD:DP:GQ:PL:VF:GQX	0/1:64,25:89:56.49:56,0,2114:0.281:26
gi_33591275_ref_NC_002929.2_	2639235	.	A	G	1042	PASS	AC=2;AF=1.0;AN=2;DP=81;QD=12.86	GT:AD:DP:GQ:PL:VF:GQX	1/1:33,48:81:81.27:1075,81,0:0.593:81
gi_33591275_ref_NC_002929.2_	2639236	.	C	A	843	PASS	AC=2;AF=1.0;AN=2;DP=79;QD=10.67	GT:AD:DP:GQ:PL:VF:GQX	1/1:33,46:79:66.22:876,66,0:0.582:66
gi_33591275_ref_NC_002929.2_	2639237	.	C	T	870	PASS	AC=2;AF=1.0;AN=2;DP=80;QD=10.87	GT:AD:DP:GQ:PL:VF:GQX	1/1:34,46:80:69.22:903,69,0:0.575:69
gi_33591275_ref_NC_002929.2_	2639551	.	G	A	88.97	LowVariantFreq;LowGQ;LowGQX	AC=2;AF=1.0;AN=2;DP=99;QD=0.90	GT:AD:DP:GQ:PL:VF:GQX	1/1:95,4:100:9.03:121,9,0:0.040:9
gi_33591275_ref_NC_002929.2_	2647458	.	AGCCGCCGCCCATGCCGCCGCCCAT	A	8588	PASS	AC=2;AF=1.0;AN=2;DP=55;QD=156.15	GT:AD:DP:GQ:PL:VF:GQX	1/1:22,33:56:99:8588,102,0:0.600:99
gi_33591275_ref_NC_002929.2_	2651008	.	G	A	1947	PASS	AC=2;AF=1.0;AN=2;DP=69;QD=28.22	GT:AD:DP:GQ:PL:VF:GQX	1/1:1,68:69:99:1980,159,0:0.986:99
gi_33591275_ref_NC_002929.2_	2662594	.	T	G	2980	PASS	AC=2;AF=1.0;AN=2;DP=82;QD=36.34	GT:AD:DP:GQ:PL:VF:GQX	1/1:0,82:82:99:3013,229,0:1.000:99
gi_33591275_ref_NC_002929.2_	2663314	.	A	C	13.22	PASS	AC=1;AF=0.5;AN=2;DP=73;QD=0.18	GT:AD:DP:GQ:PL:VF:GQX	0/1:57,16:73:43.36:43,0,1419:0.219:13
gi_33591275_ref_NC_002929.2_	2673798	.	C	A	41.01	LowVariantFreq	AC=1;AF=0.5;AN=2;DP=32;QD=1.28	GT:AD:DP:GQ:PL:VF:GQX	0/1:26,6:33:71.27:71,0,683:0.188:41
gi_33591275_ref_NC_002929.2_	2730872	.	G	T	129.51	LowVariantFreq;LowGQ	AC=2;AF=1.0;AN=2;DP=95;QD=1.36	GT:AD:DP:GQ:PL:VF:GQX	1/1:89,6:96:12.04:162,12,0:0.063:12
gi_33591275_ref_NC_002929.2_	2731525	.	G	T	2204	PASS	AC=2;AF=1.0;AN=2;DP=67;QD=32.90	GT:AD:DP:GQ:PL:VF:GQX	1/1:1,66:67:99:2237,172,0:0.985:99
gi_33591275_ref_NC_002929.2_	2736088	.	G	A	3102	PASS	AC=2;AF=1.0;AN=2;DP=86;QD=36.07	GT:AD:DP:GQ:PL:VF:GQX	1/1:0,86:86:99:3135,244,0:1.000:99
gi_33591275_ref_NC_002929.2_	2786083	.	T	G	283.03	LowVariantFreq;LowGQ	AC=2;AF=1.0;AN=2;DP=102;QD=2.77	GT:AD:DP:GQ:PL:VF:GQX	1/1:92,10:102:24.08:316,24,0:0.098:24
gi_33591275_ref_NC_002929.2_	2790710	.	G	C	3058	PASS	AC=2;AF=1.0;AN=2;DP=83;QD=36.84	GT:AD:DP:GQ:PL:VF:GQX	1/1:0,83:83:99:3091,238,0:1.000:99
gi_33591275_ref_NC_002929.2_	2849677	.	A	G	2072	PASS	AC=2;AF=1.0;AN=2;DP=57;QD=36.35	GT:AD:DP:GQ:PL:VF:GQX	1/1:0,57:57:99:2105,162,0:1.000:99
gi_33591275_ref_NC_002929.2_	2854457	.	T	C	2009	PASS	AC=2;AF=1.0;AN=2;DP=57;QD=35.25	GT:AD:DP:GQ:PL:VF:GQX	1/1:0,57:57:99:2042,156,0:1.000:99
gi_33591275_ref_NC_002929.2_	2879950	.	G	A	3104	PASS	AC=2;AF=1.0;AN=2;DP=83;QD=37.40	GT:AD:DP:GQ:PL:VF:GQX	1/1:0,83:84:99:3137,235,0:1.000:99
gi_33591275_ref_NC_002929.2_	2881290	.	C	T	1811	PASS	AC=2;AF=1.0;AN=2;DP=67;QD=27.03	GT:AD:DP:GQ:PL:VF:GQX	1/1:0,67:68:99:1844,144,0:1.000:99
gi_33591275_ref_NC_002929.2_	2888017	.	T	G	111.01	PASS	AC=1;AF=0.5;AN=2;DP=52;QD=2.13	GT:AD:DP:GQ:PL:VF:GQX	0/1:36,16:52:99:141,0,617:0.308:99
gi_33591275_ref_NC_002929.2_	2891938	.	A	G	2642	PASS	AC=2;AF=1.0;AN=2;DP=104;QD=25.40	GT:AD:DP:GQ:PL:VF:GQX	1/1:33,71:105:99:2675,205,0:0.683:99
gi_33591275_ref_NC_002929.2_	2907993	.	A	AG	172.97	R8	AC=1;AF=0.5;AN=2;DP=50;QD=3.46	GT:AD:DP:GQ:PL:VF:GQX	0/1:40,10:50:99:212,0,107:0.200:99
gi_33591275_ref_NC_002929.2_	2921561	.	T	G	2366	PASS	AC=2;AF=1.0;AN=2;DP=67;QD=35.31	GT:AD:DP:GQ:PL:VF:GQX	1/1:1,66:67:99:2399,184,0:0.985:99
gi_33591275_ref_NC_002929.2_	2941125	.	G	T	293.03	LowVariantFreq;LowGQ	AC=2;AF=1.0;AN=2;DP=102;QD=2.87	GT:AD:DP:GQ:PL:VF:GQX	1/1:93,9:102:24.08:326,24,0:0.088:24
gi_33591275_ref_NC_002929.2_	2941500	.	T	G	662	PASS	AC=2;AF=1.0;AN=2;DP=49;QD=13.51	GT:AD:DP:GQ:PL:VF:GQX	1/1:30,19:49:54.17:695,54,0:0.388:54
gi_33591275_ref_NC_002929.2_	2956225	.	G	T	120.51	LowVariantFreq;LowGQ	AC=2;AF=1.0;AN=2;DP=143;QD=0.84	GT:AD:DP:GQ:PL:VF:GQX	1/1:138,5:143:12.04:153,12,0:0.035:12
gi_33591275_ref_NC_002929.2_	2963939	.	C	T	2955	PASS	AC=2;AF=1.0;AN=2;DP=80;QD=36.94	GT:AD:DP:GQ:PL:VF:GQX	1/1:0,80:80:99:2988,229,0:1.000:99
gi_33591275_ref_NC_002929.2_	2973877	.	A	C	2750	PASS	AC=2;AF=1.0;AN=2;DP=72;QD=38.19	GT:AD:DP:GQ:PL:VF:GQX	1/1:0,72:73:99:2783,214,0:1.000:99
gi_33591275_ref_NC_002929.2_	2987831	.	T	C	87.01	LowVariantFreq	AC=1;AF=0.5;AN=2;DP=213;QD=0.41	GT:AD:DP:GQ:PL:VF:GQX	0/1:208,5:214:99:117,0,263:0.023:87
gi_33591275_ref_NC_002929.2_	2998921	.	C	T	2844	PASS	AC=2;AF=1.0;AN=2;DP=78;QD=36.46	GT:AD:DP:GQ:PL:VF:GQX	1/1:0,78:79:99:2877,220,0:1.000:99
gi_33591275_ref_NC_002929.2_	2999508	.	G	T	212.13	LowVariantFreq;LowGQ	AC=2;AF=1.0;AN=2;DP=127;QD=1.67	GT:AD:DP:GQ:PL:VF:GQX	1/1:119,8:127:18.06:245,18,0:0.063:18
gi_33591275_ref_NC_002929.2_	3008968	.	A	G	2861	PASS	AC=2;AF=1.0;AN=2;DP=76;QD=37.64	GT:AD:DP:GQ:PL:VF:GQX	1/1:0,76:76:99:2894,220,0:1.000:99
gi_33591275_ref_NC_002929.2_	3022349	.	T	G	1300	PASS	AC=2;AF=1.0;AN=2;DP=92;QD=14.13	GT:AD:DP:GQ:PL:VF:GQX	1/1:55,37:92:99:1333,102,0:0.402:99
gi_33591275_ref_NC_002929.2_	3023386	.	G	A	2742	PASS	AC=2;AF=1.0;AN=2;DP=76;QD=36.08	GT:AD:DP:GQ:PL:VF:GQX	1/1:0,76:77:99:2775,214,0:1.000:99
gi_33591275_ref_NC_002929.2_	3024421	.	T	C	1334	PASS	AC=2;AF=1.0;AN=2;DP=65;QD=20.52	GT:AD:DP:GQ:PL:VF:GQX	1/1:28,37:65:99:1367,102,0:0.569:99
gi_33591275_ref_NC_002929.2_	3027750	.	T	C	3123	PASS	AC=2;AF=1.0;AN=2;DP=82;QD=38.09	GT:AD:DP:GQ:PL:VF:GQX	1/1:0,82:82:99:3156,238,0:1.000:99
gi_33591275_ref_NC_002929.2_	3030524	.	T	C	2235	PASS	AC=2;AF=1.0;AN=2;DP=66;QD=33.86	GT:AD:DP:GQ:PL:VF:GQX	1/1:0,66:67:99:2268,175,0:1.000:99
gi_33591275_ref_NC_002929.2_	3034945	.	A	G	3079	PASS	AC=2;AF=1.0;AN=2;DP=86;QD=35.80	GT:AD:DP:GQ:PL:VF:GQX	1/1:0,86:86:99:3112,244,0:1.000:99
gi_33591275_ref_NC_002929.2_	3039407	.	C	G	3043	PASS	AC=2;AF=1.0;AN=2;DP=93;QD=32.72	GT:AD:DP:GQ:PL:VF:GQX	1/1:11,82:93:99:3076,235,0:0.882:99
gi_33591275_ref_NC_002929.2_	3039408	.	T	A	2927	PASS	AC=2;AF=1.0;AN=2;DP=93;QD=31.47	GT:AD:DP:GQ:PL:VF:GQX	1/1:12,81:94:99:2960,229,0:0.871:99
gi_33591275_ref_NC_002929.2_	3039409	.	G	T	3142	PASS	AC=2;AF=1.0;AN=2;DP=94;QD=33.43	GT:AD:DP:GQ:PL:VF:GQX	1/1:12,82:94:99:3175,241,0:0.872:99
gi_33591275_ref_NC_002929.2_	3041130	.	G	GA	1758.96	R8	AC=2;AF=1.0;AN=2;DP=73;QD=24.10	GT:AD:DP:GQ:PL:VF:GQX	1/1:14,59:73:99:1801,186,0:0.808:99
gi_33591275_ref_NC_002929.2_	3060324	.	T	C	3183	PASS	AC=2;AF=1.0;AN=2;DP=83;QD=38.35	GT:AD:DP:GQ:PL:VF:GQX	1/1:0,83:83:99:3216,247,0:1.000:99
gi_33591275_ref_NC_002929.2_	3070796	.	T	C	3192	PASS	AC=2;AF=1.0;AN=2;DP=90;QD=35.47	GT:AD:DP:GQ:PL:VF:GQX	1/1:0,90:91:99:3225,250,0:1.000:99
gi_33591275_ref_NC_002929.2_	3074606	.	C	CCA	4236	PASS	AC=2;AF=1.0;AN=2;DP=81;QD=52.30	GT:AD:DP:GQ:PL:VF:GQX	1/1:2,79:84:99:4236,244,0:0.975:99
gi_33591275_ref_NC_002929.2_	3117316	.	TGCGGCGC	T	5915	PASS	AC=2;AF=1.0;AN=2;DP=70;QD=84.50	GT:AD:DP:GQ:PL:VF:GQX	1/1:9,61:71:99:5915,198,0:0.871:99
gi_33591275_ref_NC_002929.2_	3122367	.	T	C	2682	PASS	AC=2;AF=1.0;AN=2;DP=71;QD=37.77	GT:AD:DP:GQ:PL:VF:GQX	1/1:0,71:71:99:2715,205,0:1.000:99
gi_33591275_ref_NC_002929.2_	3123720	.	C	A	3002	PASS	AC=2;AF=1.0;AN=2;DP=84;QD=35.74	GT:AD:DP:GQ:PL:VF:GQX	1/1:0,84:84:99:3035,235,0:1.000:99
gi_33591275_ref_NC_002929.2_	3125619	.	G	A	3479.01	PASS	AC=2;AF=1.0;AN=2;DP=92;QD=37.82	GT:AD:DP:GQ:PL:VF:GQX	1/1:1,91:92:99:3479,262,0:0.989:99
gi_33591275_ref_NC_002929.2_	3125620	.	A	G	3381.01	PASS	AC=2;AF=1.0;AN=2;DP=92;QD=36.75	GT:AD:DP:GQ:PL:VF:GQX	1/1:0,92:92:99:3381,256,0:1.000:99
gi_33591275_ref_NC_002929.2_	3134427	.	CCGCCCGCACCTGGGCGGCGCGCTGGGCGCGG	C	10551	PASS	AC=2;AF=1.0;AN=2;DP=55;QD=191.84	GT:AD:DP:GQ:PL:VF:GQX	1/1:24,31:58:96.32:10551,96,0:0.564:96
gi_33591275_ref_NC_002929.2_	3161770	.	C	T	2517	PASS	AC=2;AF=1.0;AN=2;DP=70;QD=35.96	GT:AD:DP:GQ:PL:VF:GQX	1/1:0,70:72:99:2550,193,0:1.000:99
gi_33591275_ref_NC_002929.2_	3162546	.	A	C	1503	PASS	AC=2;AF=1.0;AN=2;DP=66;QD=22.77	GT:AD:DP:GQ:PL:VF:GQX	1/1:21,45:66:99:1536,123,0:0.682:99
gi_33591275_ref_NC_002929.2_	3181172	.	C	A	2770	PASS	AC=2;AF=1.0;AN=2;DP=74;QD=37.43	GT:AD:DP:GQ:PL:VF:GQX	1/1:0,74:74:99:2803,214,0:1.000:99
gi_33591275_ref_NC_002929.2_	3183875	.	A	C	70.01	PASS	AC=1;AF=0.5;AN=2;DP=37;QD=1.89	GT:AD:DP:GQ:PL:VF:GQX	0/1:24,13:37:99:100,0,422:0.351:70
gi_33591275_ref_NC_002929.2_	3193746	.	A	G	2505	PASS	AC=2;AF=1.0;AN=2;DP=71;QD=35.28	GT:AD:DP:GQ:PL:VF:GQX	1/1:0,71:71:99:2538,199,0:1.000:99
gi_33591275_ref_NC_002929.2_	3196522	.	T	C	2133	PASS	AC=2;AF=1.0;AN=2;DP=110;QD=19.39	GT:AD:DP:GQ:PL:VF:GQX	1/1:43,67:110:99:2166,169,0:0.609:99
gi_33591275_ref_NC_002929.2_	3197103	.	C	A	328.01	LowVariantFreq;LowGQ	AC=2;AF=1.0;AN=2;DP=104;QD=3.15	GT:AD:DP:GQ:PL:VF:GQX	1/1:94,10:104:27.09:361,27,0:0.096:27
gi_33591275_ref_NC_002929.2_	3230416	.	T	G	115.01	PASS	AC=1;AF=0.5;AN=2;DP=66;QD=1.74	GT:AD:DP:GQ:PL:VF:GQX	0/1:44,22:67:99:145,0,1152:0.333:99
gi_33591275_ref_NC_002929.2_	3232343	.	T	C	43.01	LowVariantFreq	AC=1;AF=0.5;AN=2;DP=56;QD=0.77	GT:AD:DP:GQ:PL:VF:GQX	0/1:47,9:56:73.01:73,0,1262:0.161:43
gi_33591275_ref_NC_002929.2_	3232343	.	T	TC	547.96	R8	AC=2;AF=1.0;AN=2;DP=55;QD=9.96	GT:AD:DP:GQ:PL:VF:GQX	1/1:38,17:56:36.85:590,37,0:0.309:36
gi_33591275_ref_NC_002929.2_	3239465	.	T	C	3354.01	PASS	AC=2;AF=1.0;AN=2;DP=94;QD=35.68	GT:AD:DP:GQ:PL:VF:GQX	1/1:0,94:94:99:3354,256,0:1.000:99
gi_33591275_ref_NC_002929.2_	3241138	.	T	G	2709	PASS	AC=2;AF=1.0;AN=2;DP=75;QD=36.12	GT:AD:DP:GQ:PL:VF:GQX	1/1:0,75:75:99:2742,208,0:1.000:99
gi_33591275_ref_NC_002929.2_	3248011	.	C	G	1754	PASS	AC=2;AF=1.0;AN=2;DP=108;QD=16.24	GT:AD:DP:GQ:PL:VF:GQX	1/1:53,55:109:99:1787,103,0:0.509:99
gi_33591275_ref_NC_002929.2_	3248012	.	C	A	1792	PASS	AC=2;AF=1.0;AN=2;DP=109;QD=16.44	GT:AD:DP:GQ:PL:VF:GQX	1/1:55,54:109:99:1825,109,0:0.495:99
gi_33591275_ref_NC_002929.2_	3248596	.	C	A	156.26	LowVariantFreq;LowGQ	AC=2;AF=1.0;AN=2;DP=140;QD=1.12	GT:AD:DP:GQ:PL:VF:GQX	1/1:132,8:140:15.04:189,15,0:0.057:15
gi_33591275_ref_NC_002929.2_	3255439	.	G	T	1404	PASS	AC=2;AF=1.0;AN=2;DP=113;QD=12.42	GT:AD:DP:GQ:PL:VF:GQX	1/1:77,36:113:99:1437,108,0:0.319:99
gi_33591275_ref_NC_002929.2_	3260282	.	C	T	2007	PASS	AC=2;AF=1.0;AN=2;DP=57;QD=35.21	GT:AD:DP:GQ:PL:VF:GQX	1/1:0,57:57:99:2040,159,0:1.000:99
gi_33591275_ref_NC_002929.2_	3263622	.	A	C	2923	PASS	AC=2;AF=1.0;AN=2;DP=83;QD=35.22	GT:AD:DP:GQ:PL:VF:GQX	1/1:0,83:83:99:2956,229,0:1.000:99
gi_33591275_ref_NC_002929.2_	3268291	.	G	T	1863	PASS	AC=2;AF=1.0;AN=2;DP=85;QD=21.92	GT:AD:DP:GQ:PL:VF:GQX	1/1:30,55:85:99:1896,150,0:0.647:99
gi_33591275_ref_NC_002929.2_	3268292	.	T	C	1909	PASS	AC=2;AF=1.0;AN=2;DP=85;QD=22.46	GT:AD:DP:GQ:PL:VF:GQX	1/1:30,55:85:99:1942,153,0:0.647:99
gi_33591275_ref_NC_002929.2_	3280274	.	A	C	74.01	PASS	AC=1;AF=0.5;AN=2;DP=76;QD=0.97	GT:AD:DP:GQ:PL:VF:GQX	0/1:48,28:76:99:104,0,1062:0.368:74
gi_33591275_ref_NC_002929.2_	3291143	.	C	CCCGG	4819	PASS	AC=2;AF=1.0;AN=2;DP=94;QD=51.27	GT:AD:DP:GQ:PL:VF:GQX	1/1:16,78:89:99:4819,229,0:0.830:99
gi_33591275_ref_NC_002929.2_	3291226	.	A	G	1322	PASS	AC=2;AF=1.0;AN=2;DP=120;QD=11.02	GT:AD:DP:GQ:PL:VF:GQX	1/1:67,53:120:53.61:1355,54,0:0.442:53
gi_33591275_ref_NC_002929.2_	3291227	.	C	A	1204	PASS	AC=2;AF=1.0;AN=2;DP=120;QD=10.03	GT:AD:DP:GQ:PL:VF:GQX	1/1:67,53:120:37.35:1237,37,0:0.442:37
gi_33591275_ref_NC_002929.2_	3292800	.	G	A	2001	PASS	AC=2;AF=1.0;AN=2;DP=54;QD=37.06	GT:AD:DP:GQ:PL:VF:GQX	1/1:0,54:55:99:2034,157,0:1.000:99
gi_33591275_ref_NC_002929.2_	3312605	.	G	A	2326	PASS	AC=2;AF=1.0;AN=2;DP=68;QD=34.21	GT:AD:DP:GQ:PL:VF:GQX	1/1:0,68:68:99:2359,181,0:1.000:99
gi_33591275_ref_NC_002929.2_	3313138	.	G	A	2949	PASS	AC=2;AF=1.0;AN=2;DP=79;QD=37.33	GT:AD:DP:GQ:PL:VF:GQX	1/1:0,79:79:99:2982,223,0:1.000:99
gi_33591275_ref_NC_002929.2_	3347952	.	C	T	3034	PASS	AC=2;AF=1.0;AN=2;DP=89;QD=34.09	GT:AD:DP:GQ:PL:VF:GQX	1/1:0,89:89:99:3067,241,0:1.000:99
gi_33591275_ref_NC_002929.2_	3370669	.	A	G	2258	PASS	AC=2;AF=1.0;AN=2;DP=74;QD=30.51	GT:AD:DP:GQ:PL:VF:GQX	1/1:0,74:75:99:2291,190,0:1.000:99
gi_33591275_ref_NC_002929.2_	3378062	.	A	C	286.03	LowVariantFreq;LowGQ	AC=2;AF=1.0;AN=2;DP=95;QD=3.01	GT:AD:DP:GQ:PL:VF:GQX	1/1:87,8:95:24.08:319,24,0:0.084:24
gi_33591275_ref_NC_002929.2_	3397768	.	G	T	207.13	LowVariantFreq;LowGQ	AC=2;AF=1.0;AN=2;DP=123;QD=1.68	GT:AD:DP:GQ:PL:VF:GQX	1/1:116,7:124:18.06:240,18,0:0.057:18
gi_33591275_ref_NC_002929.2_	3398349	.	G	A	50.76	LowVariantFreq;LowGQ;LowGQX	AC=2;AF=1.0;AN=2;DP=158;QD=0.32	GT:AD:DP:GQ:PL:VF:GQX	1/1:151,7:158:6.02:82,6,0:0.044:6
gi_33591275_ref_NC_002929.2_	3401673	.	A	C	2345	PASS	AC=2;AF=1.0;AN=2;DP=63;QD=37.22	GT:AD:DP:GQ:PL:VF:GQX	1/1:0,63:64:99:2378,181,0:1.000:99
gi_33591275_ref_NC_002929.2_	3404606	.	A	G	3583.01	PASS	AC=2;AF=1.0;AN=2;DP=97;QD=36.94	GT:AD:DP:GQ:PL:VF:GQX	1/1:0,97:97:99:3583,274,0:1.000:99
gi_33591275_ref_NC_002929.2_	3410596	.	C	G	2626	PASS	AC=2;AF=1.0;AN=2;DP=69;QD=38.06	GT:AD:DP:GQ:PL:VF:GQX	1/1:0,69:69:99:2659,205,0:1.000:99
gi_33591275_ref_NC_002929.2_	3414715	.	T	G	240.06	LowVariantFreq;LowGQ	AC=2;AF=1.0;AN=2;DP=81;QD=2.96	GT:AD:DP:GQ:PL:VF:GQX	1/1:73,8:82:21.07:273,21,0:0.099:21
gi_33591275_ref_NC_002929.2_	3421372	.	G	A	3111	PASS	AC=2;AF=1.0;AN=2;DP=81;QD=38.41	GT:AD:DP:GQ:PL:VF:GQX	1/1:0,81:81:99:3144,235,0:1.000:99
gi_33591275_ref_NC_002929.2_	3427748	.	C	T	2367	PASS	AC=2;AF=1.0;AN=2;DP=85;QD=27.85	GT:AD:DP:GQ:PL:VF:GQX	1/1:2,83:85:99:2400,187,0:0.976:99
gi_33591275_ref_NC_002929.2_	3428732	.	G	A	980	PASS	AC=2;AF=1.0;AN=2;DP=52;QD=18.85	GT:AD:DP:GQ:PL:VF:GQX	1/1:21,31:55:78.23:1013,78,0:0.596:78
gi_33591275_ref_NC_002929.2_	3432214	.	A	G	949	PASS	AC=2;AF=1.0;AN=2;DP=76;QD=12.49	GT:AD:DP:GQ:PL:VF:GQX	1/1:51,25:78:75.22:982,75,0:0.329:75
gi_33591275_ref_NC_002929.2_	3436723	.	A	AC	1794.96	R8	AC=2;AF=1.0;AN=2;DP=70;QD=25.64	GT:AD:DP:GQ:PL:VF:GQX	1/1:17,53:71:99:1837,189,0:0.757:99
gi_33591275_ref_NC_002929.2_	3436869	.	A	G	3112	PASS	AC=2;AF=1.0;AN=2;DP=90;QD=34.58	GT:AD:DP:GQ:PL:VF:GQX	1/1:0,90:90:99:3145,241,0:1.000:99
gi_33591275_ref_NC_002929.2_	3442544	.	T	A	1865	PASS	AC=2;AF=1.0;AN=2;DP=124;QD=15.04	GT:AD:DP:GQ:PL:VF:GQX	1/1:73,51:124:99:1898,141,0:0.411:99
gi_33591275_ref_NC_002929.2_	3450325	.	T	G	45.01	PASS	AC=1;AF=0.5;AN=2;DP=51;QD=0.88	GT:AD:DP:GQ:PL:VF:GQX	0/1:37,14:51:74.95:75,0,1130:0.275:45
gi_33591275_ref_NC_002929.2_	3450335	.	A	C	53.01	LowVariantFreq	AC=1;AF=0.5;AN=2;DP=51;QD=1.04	GT:AD:DP:GQ:PL:VF:GQX	0/1:41,10:51:82.56:83,0,1081:0.196:53
gi_33591275_ref_NC_002929.2_	3450341	.	G	T	29.01	LowVariantFreq	AC=1;AF=0.5;AN=2;DP=52;QD=0.56	GT:AD:DP:GQ:PL:VF:GQX	0/1:43,9:52:59.40:59,0,1197:0.173:29
gi_33591275_ref_NC_002929.2_	3462181	.	T	A	1433	PASS	AC=2;AF=1.0;AN=2;DP=78;QD=18.37	GT:AD:DP:GQ:PL:VF:GQX	1/1:31,47:78:99:1466,114,0:0.603:99
gi_33591275_ref_NC_002929.2_	3462275	.	G	A	1062	PASS	AC=2;AF=1.0;AN=2;DP=46;QD=23.09	GT:AD:DP:GQ:PL:VF:GQX	1/1:7,39:46:87.22:1095,87,0:0.848:87
gi_33591275_ref_NC_002929.2_	3462277	.	A	G	1056	PASS	AC=2;AF=1.0;AN=2;DP=45;QD=23.47	GT:AD:DP:GQ:PL:VF:GQX	1/1:7,38:45:87.22:1089,87,0:0.844:87
gi_33591275_ref_NC_002929.2_	3462283	.	G	A	932	PASS	AC=2;AF=1.0;AN=2;DP=40;QD=23.30	GT:AD:DP:GQ:PL:VF:GQX	1/1:5,35:40:78.19:965,78,0:0.875:78
gi_33591275_ref_NC_002929.2_	3462288	.	CGCCTGCAAGATTTCATGGCGTCTGCCCGTGCGTGT	C	6798	PASS	AC=2;AF=1.0;AN=2;DP=40;QD=169.95	GT:AD:DP:GQ:PL:VF:GQX	1/1:22,18:26:54.19:6798,54,0:0.450:54
gi_33591275_ref_NC_002929.2_	3476167	.	C	CTAG	4182	PASS	AC=2;AF=1.0;AN=2;DP=71;QD=58.90	GT:AD:DP:GQ:PL:VF:GQX	1/1:9,62:71:99:4182,199,0:0.873:99
gi_33591275_ref_NC_002929.2_	3477794	.	T	C	1570	PASS	AC=2;AF=1.0;AN=2;DP=89;QD=17.64	GT:AD:DP:GQ:PL:VF:GQX	1/1:40,49:89:99:1603,126,0:0.551:99
gi_33591275_ref_NC_002929.2_	3478103	.	G	T	315.01	LowVariantFreq;LowGQ	AC=2;AF=1.0;AN=2;DP=99;QD=3.18	GT:AD:DP:GQ:PL:VF:GQX	1/1:90,9:99:27.09:348,27,0:0.091:27
gi_33591275_ref_NC_002929.2_	3497503	.	C	A	331.01	LowVariantFreq;LowGQ	AC=2;AF=1.0;AN=2;DP=87;QD=3.80	GT:AD:DP:GQ:PL:VF:GQX	1/1:77,10:87:27.09:364,27,0:0.115:27
gi_33591275_ref_NC_002929.2_	3497812	.	A	G	1616	PASS	AC=2;AF=1.0;AN=2;DP=85;QD=19.01	GT:AD:DP:GQ:PL:VF:GQX	1/1:38,47:85:99:1649,129,0:0.553:99
gi_33591275_ref_NC_002929.2_	3497813	.	G	A	1589	PASS	AC=2;AF=1.0;AN=2;DP=83;QD=19.14	GT:AD:DP:GQ:PL:VF:GQX	1/1:36,47:83:99:1622,126,0:0.566:99
gi_33591275_ref_NC_002929.2_	3531412	.	G	A	464.13	LowGQ	AC=2;AF=1.0;AN=2;DP=91;QD=5.10	GT:AD:DP:GQ:PL:VF:GQX	1/1:60,31:91:18.44:497,18,0:0.341:18
gi_33591275_ref_NC_002929.2_	3531713	.	A	G	20.05	LowVariantFreq	AC=1;AF=0.5;AN=2;DP=67;QD=0.30	GT:AD:DP:GQ:PL:VF:GQX	0/1:62,5:67:49.55:50,0,1637:0.075:20
gi_33591275_ref_NC_002929.2_	3587622	.	A	G	2932	PASS	AC=2;AF=1.0;AN=2;DP=76;QD=38.58	GT:AD:DP:GQ:PL:VF:GQX	1/1:0,76:76:99:2965,223,0:1.000:99
gi_33591275_ref_NC_002929.2_	3591185	.	T	C	1362	PASS	AC=2;AF=1.0;AN=2;DP=39;QD=34.92	GT:AD:DP:GQ:PL:VF:GQX	1/1:4,35:39:99:1395,105,0:0.897:99
gi_33591275_ref_NC_002929.2_	3596916	.	A	G	3353.01	PASS	AC=2;AF=1.0;AN=2;DP=90;QD=37.26	GT:AD:DP:GQ:PL:VF:GQX	1/1:0,90:90:99:3353,256,0:1.000:99
gi_33591275_ref_NC_002929.2_	3598602	.	G	A	1883	PASS	AC=2;AF=1.0;AN=2;DP=88;QD=21.40	GT:AD:DP:GQ:PL:VF:GQX	1/1:32,56:88:99:1916,144,0:0.636:99
gi_33591275_ref_NC_002929.2_	3598606	.	C	T	2118	PASS	AC=2;AF=1.0;AN=2;DP=88;QD=24.07	GT:AD:DP:GQ:PL:VF:GQX	1/1:31,57:88:99:2151,163,0:0.648:99
gi_33591275_ref_NC_002929.2_	3602441	.	G	T	1902	PASS	AC=2;AF=1.0;AN=2;DP=87;QD=21.86	GT:AD:DP:GQ:PL:VF:GQX	1/1:31,56:88:49.59:1935,50,0:0.644:49
gi_33591275_ref_NC_002929.2_	3602442	.	T	C	1767.97	LowGQ;LowGQX	AC=2;AF=1.0;AN=2;DP=87;QD=20.32	GT:AD:DP:GQ:PL:VF:GQX	1/1:30,57:88:8.62:1800,9,0:0.655:8
gi_33591275_ref_NC_002929.2_	3619407	.	T	C	2084	PASS	AC=2;AF=1.0;AN=2;DP=58;QD=35.93	GT:AD:DP:GQ:PL:VF:GQX	1/1:0,58:58:99:2117,162,0:1.000:99
gi_33591275_ref_NC_002929.2_	3632285	.	T	G	122.51	LowVariantFreq;LowGQ	AC=2;AF=1.0;AN=2;DP=62;QD=1.98	GT:AD:DP:GQ:PL:VF:GQX	1/1:57,5:62:12.04:155,12,0:0.081:12
gi_33591275_ref_NC_002929.2_	3645025	.	T	C	2875	PASS	AC=2;AF=1.0;AN=2;DP=78;QD=36.86	GT:AD:DP:GQ:PL:VF:GQX	1/1:0,78:78:99:2908,223,0:1.000:99
gi_33591275_ref_NC_002929.2_	3665861	.	A	G	26.02	PASS	AC=1;AF=0.5;AN=2;DP=55;QD=0.47	GT:AD:DP:GQ:PL:VF:GQX	0/1:42,13:55:55.80:56,0,872:0.236:26
gi_33591275_ref_NC_002929.2_	3665863	.	A	G	46.01	LowVariantFreq	AC=1;AF=0.5;AN=2;DP=53;QD=0.87	GT:AD:DP:GQ:PL:VF:GQX	0/1:45,8:53:76.38:76,0,710:0.151:46
gi_33591275_ref_NC_002929.2_	3665863	.	A	AG	1538.96	PASS	AC=2;AF=1.0;AN=2;DP=50;QD=30.78	GT:AD:DP:GQ:PL:VF:GQX	1/1:15,35:53:99:1581,134,0:0.700:99
gi_33591275_ref_NC_002929.2_	3688050	.	G	T	54.01	LowVariantFreq	AC=1;AF=0.5;AN=2;DP=55;QD=0.98	GT:AD:DP:GQ:PL:VF:GQX	0/1:47,8:55:83.94:84,0,1255:0.145:54
gi_33591275_ref_NC_002929.2_	3688153	.	C	CG,CGG	472.95	R8	AC=1,1;AF=0.5,0.5;AN=2;DP=40;QD=11.82	GT:AD:DP:GQ:PL:VF:GQX	1/2:21,5,14:41:64.19:551,330,296,80,0,64:0.475:64
gi_33591275_ref_NC_002929.2_	3690872	.	A	C	107.51	LowGQ	AC=2;AF=1.0;AN=2;DP=18;QD=5.97	GT:AD:DP:GQ:PL:VF:GQX	1/1:12,6:19:12.02:140,12,0:0.333:12
gi_33591275_ref_NC_002929.2_	3712847	.	G	A	86.01	LowVariantFreq	AC=1;AF=0.5;AN=2;DP=78;QD=1.10	GT:AD:DP:GQ:PL:VF:GQX	0/1:69,9:78:99:116,0,2449:0.115:86
gi_33591275_ref_NC_002929.2_	3712864	.	T	G	104.01	LowVariantFreq	AC=1;AF=0.5;AN=2;DP=88;QD=1.18	GT:AD:DP:GQ:PL:VF:GQX	0/1:78,10:88:99:134,0,2696:0.114:99
gi_33591275_ref_NC_002929.2_	3712868	.	C	G	101.01	LowVariantFreq	AC=1;AF=0.5;AN=2;DP=87;QD=1.16	GT:AD:DP:GQ:PL:VF:GQX	0/1:77,10:88:99:131,0,2734:0.115:99
gi_33591275_ref_NC_002929.2_	3712876	.	C	T	37.01	LowVariantFreq	AC=1;AF=0.5;AN=2;DP=82;QD=0.45	GT:AD:DP:GQ:PL:VF:GQX	0/1:74,8:83:67.39:67,0,2588:0.098:37
gi_33591275_ref_NC_002929.2_	3712931	.	G	C	112.01	LowVariantFreq	AC=1;AF=0.5;AN=2;DP=88;QD=1.27	GT:AD:DP:GQ:PL:VF:GQX	0/1:76,12:88:99:142,0,2739:0.136:99
gi_33591275_ref_NC_002929.2_	3712939	.	A	C	139.01	LowVariantFreq	AC=1;AF=0.5;AN=2;DP=87;QD=1.60	GT:AD:DP:GQ:PL:VF:GQX	0/1:74,13:87:99:169,0,2512:0.149:99
gi_33591275_ref_NC_002929.2_	3712943	.	G	A	136.01	LowVariantFreq	AC=1;AF=0.5;AN=2;DP=87;QD=1.56	GT:AD:DP:GQ:PL:VF:GQX	0/1:73,14:87:99:166,0,2615:0.161:99
gi_33591275_ref_NC_002929.2_	3712949	.	A	G	310.01	LowVariantFreq	AC=1;AF=0.5;AN=2;DP=88;QD=3.52	GT:AD:DP:GQ:PL:VF:GQX	0/1:71,17:88:99:340,0,2419:0.193:99
gi_33591275_ref_NC_002929.2_	3712964	.	G	C	352.01	LowVariantFreq	AC=1;AF=0.5;AN=2;DP=92;QD=3.83	GT:AD:DP:GQ:PL:VF:GQX	0/1:74,18:92:99:382,0,2511:0.196:99
gi_33591275_ref_NC_002929.2_	3712967	.	C	G	298.01	LowVariantFreq	AC=1;AF=0.5;AN=2;DP=90;QD=3.31	GT:AD:DP:GQ:PL:VF:GQX	0/1:73,17:91:99:328,0,2420:0.189:99
gi_33591275_ref_NC_002929.2_	3712968	.	T	C	371.01	PASS	AC=1;AF=0.5;AN=2;DP=90;QD=4.12	GT:AD:DP:GQ:PL:VF:GQX	0/1:72,18:90:99:401,0,2420:0.200:99
gi_33591275_ref_NC_002929.2_	3712979	.	G	T	332.01	PASS	AC=1;AF=0.5;AN=2;DP=89;QD=3.73	GT:AD:DP:GQ:PL:VF:GQX	0/1:71,18:89:99:362,0,2521:0.202:99
gi_33591275_ref_NC_002929.2_	3712982	.	A	G	388.01	PASS	AC=1;AF=0.5;AN=2;DP=86;QD=4.51	GT:AD:DP:GQ:PL:VF:GQX	0/1:68,18:86:99:418,0,2286:0.209:99
gi_33591275_ref_NC_002929.2_	3712987	.	T	C	376.01	PASS	AC=1;AF=0.5;AN=2;DP=87;QD=4.32	GT:AD:DP:GQ:PL:VF:GQX	0/1:69,18:87:99:406,0,2386:0.207:99
gi_33591275_ref_NC_002929.2_	3712988	.	G	C	374.01	PASS	AC=1;AF=0.5;AN=2;DP=87;QD=4.30	GT:AD:DP:GQ:PL:VF:GQX	0/1:69,18:87:99:404,0,2409:0.207:99
gi_33591275_ref_NC_002929.2_	3712996	.	C	T	285.01	PASS	AC=1;AF=0.5;AN=2;DP=89;QD=3.20	GT:AD:DP:GQ:PL:VF:GQX	0/1:71,18:89:99:315,0,2417:0.202:99
gi_33591275_ref_NC_002929.2_	3712997	.	G	C	361.01	PASS	AC=1;AF=0.5;AN=2;DP=90;QD=4.01	GT:AD:DP:GQ:PL:VF:GQX	0/1:72,18:90:99:391,0,2445:0.200:99
gi_33591275_ref_NC_002929.2_	3713000	.	A	T	356.01	PASS	AC=1;AF=0.5;AN=2;DP=88;QD=4.05	GT:AD:DP:GQ:PL:VF:GQX	0/1:69,19:88:99:386,0,2298:0.216:99
gi_33591275_ref_NC_002929.2_	3713002	.	A	T	347.01	PASS	AC=1;AF=0.5;AN=2;DP=86;QD=4.03	GT:AD:DP:GQ:PL:VF:GQX	0/1:68,18:88:99:377,0,2354:0.209:99
gi_33591275_ref_NC_002929.2_	3713009	.	A	G	1179.01	PASS	AC=1;AF=0.5;AN=2;DP=105;QD=11.23	GT:AD:DP:GQ:PL:VF:GQX	0/1:65,40:105:99:1209,0,2152:0.381:99
gi_33591275_ref_NC_002929.2_	3713027	.	G	C	1363.01	PASS	AC=1;AF=0.5;AN=2;DP=120;QD=11.36	GT:AD:DP:GQ:PL:VF:GQX	0/1:70,50:120:99:1393,0,2195:0.417:99
gi_33591275_ref_NC_002929.2_	3713040	.	C	T	1555.01	PASS	AC=1;AF=0.5;AN=2;DP=120;QD=12.96	GT:AD:DP:GQ:PL:VF:GQX	0/1:69,51:120:99:1585,0,2326:0.425:99
gi_33591275_ref_NC_002929.2_	3713041	.	G	T	1551.01	PASS	AC=1;AF=0.5;AN=2;DP=120;QD=12.93	GT:AD:DP:GQ:PL:VF:GQX	0/1:68,52:120:99:1581,0,2265:0.433:99
gi_33591275_ref_NC_002929.2_	3713044	.	C	T	1528.01	PASS	AC=1;AF=0.5;AN=2;DP=123;QD=12.42	GT:AD:DP:GQ:PL:VF:GQX	0/1:71,52:123:99:1558,0,2357:0.423:99
gi_33591275_ref_NC_002929.2_	3713081	.	G	A	1264.01	PASS	AC=1;AF=0.5;AN=2;DP=113;QD=11.19	GT:AD:DP:GQ:PL:VF:GQX	0/1:67,46:113:99:1294,0,2197:0.407:99
gi_33591275_ref_NC_002929.2_	3713084	.	T	C	1290.01	PASS	AC=1;AF=0.5;AN=2;DP=109;QD=11.83	GT:AD:DP:GQ:PL:VF:GQX	0/1:63,46:109:99:1320,0,2033:0.422:99
gi_33591275_ref_NC_002929.2_	3713093	.	T	G	1224.01	PASS	AC=1;AF=0.5;AN=2;DP=107;QD=11.44	GT:AD:DP:GQ:PL:VF:GQX	0/1:64,43:107:99:1254,0,2006:0.402:99
gi_33591275_ref_NC_002929.2_	3728681	.	T	G	127.51	LowVariantFreq;LowGQ	AC=2;AF=1.0;AN=2;DP=105;QD=1.21	GT:AD:DP:GQ:PL:VF:GQX	1/1:100,5:105:12.04:160,12,0:0.048:12
gi_33591275_ref_NC_002929.2_	3729332	.	G	C	538	PASS	AC=2;AF=1.0;AN=2;DP=80;QD=6.72	GT:AD:DP:GQ:PL:VF:GQX	1/1:49,31:80:57.09:571,57,0:0.388:57
gi_33591275_ref_NC_002929.2_	3729337	.	G	A	316.01	PASS	AC=1;AF=0.5;AN=2;DP=52;QD=6.08	GT:AD:DP:GQ:PL:VF:GQX	0/1:27,25:74:99:346,0,109:0.481:99
gi_33591275_ref_NC_002929.2_	3729362	.	C	T	95.01	LowVariantFreq	AC=1;AF=0.5;AN=2;DP=103;QD=0.92	GT:AD:DP:GQ:PL:VF:GQX	0/1:97,6:104:99:125,0,271:0.058:95
gi_33591275_ref_NC_002929.2_	3729730	.	T	G	43.02	LowVariantFreq;LowGQ	AC=1;AF=0.5;AN=2;DP=90;QD=0.48	GT:AD:DP:GQ:PL:VF:GQX	0/1:85,5:90:20.60:73,0,21:0.056:20
gi_33591275_ref_NC_002929.2_	3753863	.	T	G	3210.99	PASS	AC=2;AF=1.0;AN=2;DP=86;QD=37.34	GT:AD:DP:GQ:PL:VF:GQX	1/1:0,86:87:99:3244,253,0:1.000:99
gi_33591275_ref_NC_002929.2_	3757929	.	A	G	2491	PASS	AC=2;AF=1.0;AN=2;DP=76;QD=32.78	GT:AD:DP:GQ:PL:VF:GQX	1/1:0,76:77:99:2524,196,0:1.000:99
gi_33591275_ref_NC_002929.2_	3793608	.	C	CGGA	5523	PASS	AC=2;AF=1.0;AN=2;DP=78;QD=70.81	GT:AD:DP:GQ:PL:VF:GQX	1/1:2,76:86:99:5523,259,0:0.974:99
gi_33591275_ref_NC_002929.2_	3806689	.	G	A	1939	PASS	AC=2;AF=1.0;AN=2;DP=79;QD=24.54	GT:AD:DP:GQ:PL:VF:GQX	1/1:28,51:79:99:1972,150,0:0.646:99
gi_33591275_ref_NC_002929.2_	3806693	.	C	T	1695	PASS	AC=2;AF=1.0;AN=2;DP=80;QD=21.19	GT:AD:DP:GQ:PL:VF:GQX	1/1:30,50:80:99:1728,132,0:0.625:99
gi_33591275_ref_NC_002929.2_	3807274	.	A	C	365	LowVariantFreq	AC=2;AF=1.0;AN=2;DP=92;QD=3.97	GT:AD:DP:GQ:PL:VF:GQX	1/1:82,10:92:30.10:398,30,0:0.109:30
gi_33591275_ref_NC_002929.2_	3824045	.	T	G	84.97	LowVariantFreq;LowGQ;LowGQX	AC=2;AF=1.0;AN=2;DP=92;QD=0.92	GT:AD:DP:GQ:PL:VF:GQX	1/1:88,4:92:9.03:117,9,0:0.043:9
gi_33591275_ref_NC_002929.2_	3824628	.	G	A	1788	PASS	AC=2;AF=1.0;AN=2;DP=70;QD=25.54	GT:AD:DP:GQ:PL:VF:GQX	1/1:17,53:72:99:1821,141,0:0.757:99
gi_33591275_ref_NC_002929.2_	3840411	.	G	A	3175	PASS	AC=2;AF=1.0;AN=2;DP=83;QD=38.25	GT:AD:DP:GQ:PL:VF:GQX	1/1:0,83:83:99:3208,244,0:1.000:99
gi_33591275_ref_NC_002929.2_	3843034	.	A	G	3011	PASS	AC=2;AF=1.0;AN=2;DP=84;QD=35.85	GT:AD:DP:GQ:PL:VF:GQX	1/1:0,84:84:99:3044,232,0:1.000:99
gi_33591275_ref_NC_002929.2_	3846122	.	C	CG	3763	PASS	AC=2;AF=1.0;AN=2;DP=84;QD=44.80	GT:AD:DP:GQ:PL:VF:GQX	1/1:7,77:85:99:3763,253,0:0.917:99
gi_33591275_ref_NC_002929.2_	3846833	.	G	A	2639	PASS	AC=2;AF=1.0;AN=2;DP=76;QD=34.72	GT:AD:DP:GQ:PL:VF:GQX	1/1:0,76:76:99:2672,205,0:1.000:99
gi_33591275_ref_NC_002929.2_	3848209	.	G	A	57.01	PASS	AC=1;AF=0.5;AN=2;DP=65;QD=0.88	GT:AD:DP:GQ:PL:VF:GQX	0/1:48,17:65:87.41:87,0,1158:0.262:57
gi_33591275_ref_NC_002929.2_	3854343	.	G	C	46.01	PASS	AC=1;AF=0.5;AN=2;DP=62;QD=0.74	GT:AD:DP:GQ:PL:VF:GQX	0/1:39,23:62:76.49:76,0,1167:0.371:46
gi_33591275_ref_NC_002929.2_	3856294	.	T	G	22.03	PASS	AC=1;AF=0.5;AN=2;DP=59;QD=0.37	GT:AD:DP:GQ:PL:VF:GQX	0/1:46,13:62:51.94:52,0,427:0.220:22
gi_33591275_ref_NC_002929.2_	3864908	.	G	A	42.01	LowVariantFreq	AC=1;AF=0.5;AN=2;DP=65;QD=0.65	GT:AD:DP:GQ:PL:VF:GQX	0/1:54,11:65:72.19:72,0,1764:0.169:42
gi_33591275_ref_NC_002929.2_	3889677	.	T	G	31.01	PASS	AC=1;AF=0.5;AN=2;DP=67;QD=0.46	GT:AD:DP:GQ:PL:VF:GQX	0/1:51,16:67:61.44:61,0,1513:0.239:31
gi_33591275_ref_NC_002929.2_	3890915	.	A	G	2710	PASS	AC=2;AF=1.0;AN=2;DP=74;QD=36.62	GT:AD:DP:GQ:PL:VF:GQX	1/1:0,74:75:99:2743,208,0:1.000:99
gi_33591275_ref_NC_002929.2_	3895709	.	T	A	32.01	LowVariantFreq	AC=1;AF=0.5;AN=2;DP=61;QD=0.52	GT:AD:DP:GQ:PL:VF:GQX	0/1:50,11:61:61.65:62,0,1523:0.180:32
gi_33591275_ref_NC_002929.2_	3898039	.	T	G	231.06	LowVariantFreq;LowGQ	AC=2;AF=1.0;AN=2;DP=111;QD=2.08	GT:AD:DP:GQ:PL:VF:GQX	1/1:103,8:111:21.06:264,21,0:0.072:21
gi_33591275_ref_NC_002929.2_	3938341	.	C	T	2926	PASS	AC=2;AF=1.0;AN=2;DP=83;QD=35.25	GT:AD:DP:GQ:PL:VF:GQX	1/1:1,82:83:99:2959,226,0:0.988:99
gi_33591275_ref_NC_002929.2_	3950021	.	A	G	2146	PASS	AC=2;AF=1.0;AN=2;DP=60;QD=35.77	GT:AD:DP:GQ:PL:VF:GQX	1/1:0,60:60:99:2179,168,0:1.000:99
gi_33591275_ref_NC_002929.2_	3957159	.	C	T	2970	PASS	AC=2;AF=1.0;AN=2;DP=84;QD=35.36	GT:AD:DP:GQ:PL:VF:GQX	1/1:1,83:84:99:3003,229,0:0.988:99
gi_33591275_ref_NC_002929.2_	3974871	.	GC	G	2947.96	PASS	AC=2;AF=1.0;AN=2;DP=92;QD=32.04	GT:AD:DP:GQ:PL:VF:GQX	1/1:4,88:93:99:2990,268,0:0.957:99
gi_33591275_ref_NC_002929.2_	3988168	.	G	A	3496.01	PASS	AC=2;AF=1.0;AN=2;DP=91;QD=38.42	GT:AD:DP:GQ:PL:VF:GQX	1/1:0,91:91:99:3496,265,0:1.000:99
gi_33591275_ref_NC_002929.2_	3988941	.	G	A	2883	PASS	AC=2;AF=1.0;AN=2;DP=76;QD=37.93	GT:AD:DP:GQ:PL:VF:GQX	1/1:1,75:76:99:2916,220,0:0.987:99
gi_33591275_ref_NC_002929.2_	3989239	.	G	A	2963	PASS	AC=2;AF=1.0;AN=2;DP=81;QD=36.58	GT:AD:DP:GQ:PL:VF:GQX	1/1:1,80:81:99:2996,226,0:0.988:99
gi_33591275_ref_NC_002929.2_	3991376	.	C	T	4397.01	PASS	AC=2;AF=1.0;AN=2;DP=113;QD=38.91	GT:AD:DP:GQ:PL:VF:GQX	1/1:0,113:113:99:4397,328,0:1.000:99
gi_33591275_ref_NC_002929.2_	4007734	.	T	C	3143	PASS	AC=2;AF=1.0;AN=2;DP=85;QD=36.98	GT:AD:DP:GQ:PL:VF:GQX	1/1:0,85:85:99:3176,244,0:1.000:99
gi_33591275_ref_NC_002929.2_	4010389	.	G	A	2024	PASS	AC=2;AF=1.0;AN=2;DP=81;QD=24.99	GT:AD:DP:GQ:PL:VF:GQX	1/1:21,60:81:99:2057,156,0:0.741:99
gi_33591275_ref_NC_002929.2_	4014746	.	G	A	1076.01	PASS	AC=1;AF=0.5;AN=2;DP=136;QD=7.91	GT:AD:DP:GQ:PL:VF:GQX	0/1:88,48:136:99:1106,0,1277:0.353:99
gi_33591275_ref_NC_002929.2_	4014896	.	A	C	1823.01	PASS	AC=1;AF=0.5;AN=2;DP=147;QD=12.40	GT:AD:DP:GQ:PL:VF:GQX	0/1:78,69:147:99:1853,0,1228:0.469:99
gi_33591275_ref_NC_002929.2_	4014898	.	C	T	1128.01	PASS	AC=1;AF=0.5;AN=2;DP=148;QD=7.62	GT:AD:DP:GQ:PL:VF:GQX	0/1:102,46:148:99:1158,0,1848:0.311:99
gi_33591275_ref_NC_002929.2_	4014968	.	C	A	371.01	LowVariantFreq	AC=1;AF=0.5;AN=2;DP=116;QD=3.20	GT:AD:DP:GQ:PL:VF:GQX	0/1:95,21:116:99:401,0,1307:0.181:99
gi_33591275_ref_NC_002929.2_	4015340	.	T	C	11.34	LowGQ;LowGQX	AC=2;AF=1.0;AN=2;DP=4;QD=2.84	GT:AD:DP:GQ:PL:VF:GQX	1/1:2,2:4:3.01:41,3,0:0.500:3
gi_33591275_ref_NC_002929.2_	4015848	.	G	A	2802	PASS	AC=2;AF=1.0;AN=2;DP=91;QD=30.79	GT:AD:DP:GQ:PL:VF:GQX	1/1:16,75:91:99:2835,214,0:0.824:99
gi_33591275_ref_NC_002929.2_	4044275	.	T	C	2931	PASS	AC=2;AF=1.0;AN=2;DP=83;QD=35.31	GT:AD:DP:GQ:PL:VF:GQX	1/1:0,83:84:99:2964,229,0:1.000:99
gi_33591275_ref_NC_002929.2_	4049188	.	A	C	1203	PASS	AC=2;AF=1.0;AN=2;DP=78;QD=15.42	GT:AD:DP:GQ:PL:VF:GQX	1/1:45,33:78:96.29:1236,96,0:0.423:96
gi_33591275_ref_NC_002929.2_	4049190	.	T	C	1254	PASS	AC=2;AF=1.0;AN=2;DP=78;QD=16.08	GT:AD:DP:GQ:PL:VF:GQX	1/1:45,33:78:99:1287,99,0:0.423:99
gi_33591275_ref_NC_002929.2_	4049772	.	A	C	116.51	LowVariantFreq;LowGQ	AC=2;AF=1.0;AN=2;DP=93;QD=1.25	GT:AD:DP:GQ:PL:VF:GQX	1/1:89,4:93:12.04:149,12,0:0.043:12
gi_33591275_ref_NC_002929.2_	4068047	.	C	T	2320	PASS	AC=2;AF=1.0;AN=2;DP=63;QD=36.83	GT:AD:DP:GQ:PL:VF:GQX	1/1:0,63:63:99:2353,175,0:1.000:99
gi_33591275_ref_NC_002929.2_	4068650	.	C	T	2673	PASS	AC=2;AF=1.0;AN=2;DP=75;QD=35.64	GT:AD:DP:GQ:PL:VF:GQX	1/1:0,75:75:99:2706,208,0:1.000:99
gi_33591275_ref_NC_002929.2_	4071996	.	G	A	2727	PASS	AC=2;AF=1.0;AN=2;DP=72;QD=37.87	GT:AD:DP:GQ:PL:VF:GQX	1/1:0,72:72:99:2760,211,0:1.000:99
