# Supplementary material for: Robust Sub-nanomolar Library Preparation for High Throughput Next Generation Sequencing
Source: BMC Genomics. 2018 May 4;19:326. doi: 10.1186/s12864-018-4677-y (PMC5935984; doi:10.1186/s12864-018-4677-y)
Supplement: Supplementary file 3 — Table S3. Highly comparable RPKMs resulted from RNA-Seq using standard Illumina protocol and the sub-nanomolar protocol. (XLSX 1126 kb) [file 12864_2018_4677_MOESM3_ESM.xlsx]

## Sheet: HCT116
gene_short_name	locus	HCT116_Illumina	HCT116_Subnanomolar
LINC01128	chr1:827590-859446	3.70684	4.0022
SAMD11	chr1:925740-959299	3.14478	3.96686
KLHL17	chr1:960586-965719	20.828	20.8358
PLEKHN1	chr1:966496-975104	4.22142	3.83958
ISG15	chr1:1013466-1014539	103.864	102.599
AGRN	chr1:1020122-1056119	27.1533	27.3333
B3GALT6	chr1:1232248-1235040	10.4016	10.9006
SCNN1D	chr1:1280435-1292029	1.2507	1.33791
PUSL1	chr1:1308613-1324687	26.4676	24.7399
CPTP	chr1:1324762-1328896	9.84138	10.4199
LOC148413	chr1:1399529-1407313	10.1179	9.89549
VWA1	chr1:1435522-1442882	14.9957	14.743
ATAD3B	chr1:1471783-1496202	25.3785	25.5542
ATAD3A	chr1:1512142-1534687	46.7594	47.598
MIB2	chr1:1615414-1630610	17.4424	17.7895
GABRD	chr1:2019328-2030753	8.19708	8.35041
PRKCZ	chr1:2050469-2212720	14.2624	15.6163
SKI	chr1:2228694-2310213	25.8763	24.671
RER1	chr1:2391774-2412571	39.9967	41.2459
FAM213B	chr1:2586459-2633042	15.2745	16.349
PRDM16	chr1:3069177-3438621	1.47863	1.17081
ARHGEF16	chr1:3454582-3481113	16.9837	15.312
TPRG1L	chr1:3624991-3630130	27.3685	28.1033
TP73	chr1:3652564-3747373	7.48378	7.04411
SMIM1	chr1:3772760-3775982	1.03945	2.37555
DFFB	chr1:3857266-3885429	5.26503	5.44293
KCNAB2	chr1:5862807-6101193	6.11049	6.23276
RNF207	chr1:6206128-6235984	5.36269	6.13834
ESPN	chr1:6424787-6460944	22.9969	23.3722
ZBTB48	chr1:6579990-6589280	6.68829	7.43955
PHF13	chr1:6613695-6624033	15.2556	15.5728
THAP3	chr1:6624864-6701906	10.4258	9.00625
CAMTA1	chr1:6785323-7769706	41.2953	44.1804
VAMP3	chr1:7771268-7781432	57.5413	58.6678
PER3	chr1:7784428-7845180	2.15796	1.90736
PARK7	chr1:7961653-7985282	230.652	234.693
SLC45A1	chr1:8318084-8344167	6.57597	6.85975
ENO1-AS1	chr1:8860999-8879884	1.14122	0.275951
H6PD	chr1:9234803-9271335	4.21	4.5973
SPSB1	chr1:9292881-9369531	7.87543	7.69303
SLC25A33	chr1:9539468-9582773	24.2764	23.0102
TMEM201	chr1:9588873-9614877	14.5932	14.3297
PIK3CD	chr1:9651731-9824526	4.08573	3.83397
NMNAT1	chr1:9942922-9985498	4.75084	4.0975
RBP7	chr1:9997196-10016020	36.2439	36.4169
UBE4B	chr1:10032982-10181238	17.9777	17.9825
KIF1B	chr1:10210705-10381603	9.63976	9.55616
PGD	chr1:10398991-10420511	120.876	122.246
APITD1,APITD1-CORT,CORT	chr1:10430101-10452003	10.1137	11.1293
PEX14	chr1:10474945-10630761	18.7337	18.6459
TARDBP	chr1:11012621-11025492	60.1034	59.7476
UBIAD1	chr1:11273197-11288434	7.98286	8.25603
FBXO44	chr1:11648360-11663327	15.9734	12.7207
FBXO6	chr1:11664092-11674352	18.2809	18.6759
AGTRAP	chr1:11736084-11750771	36.8856	35.281
CLCN6	chr1:11762192-11847783	4.01073	3.58661
PLOD1	chr1:11934666-11975542	89.2144	88.3982
MFN2	chr1:11980180-12013515	33.3205	33.7438
MIIP	chr1:12019241-12032049	15.659	15.4664
VPS13D	chr1:12230038-12512046	4.1221	4.34187
PRDM2	chr1:13700239-13825079	3.38725	3.38979
KAZN	chr1:14598716-15152464	7.98307	6.96131
TMEM51	chr1:15152531-15220478	15.2627	14.4275
EFHD2	chr1:15409894-15430343	40.763	39.4215
DNAJC16	chr1:15526812-15585110	8.57549	9.35864
DDI2,RSC1A1	chr1:15617457-15661722	8.73466	8.65437
PLEKHM2	chr1:15684331-15734769	17.567	17.0156
FBLIM1	chr1:15758759-15786589	1.88687	1.83996
SPEN	chr1:15834214-15940455	10.8145	10.5776
SZRD1	chr1:16367029-16398148	64.4109	64.8843
NECAP2	chr1:16440671-16460089	20.7429	20.7772
MST1P2	chr1:16645573-16650420	4.40429	4.43986
CROCC	chr1:16921949-16972979	4.08994	4.3205
PADI3	chr1:17249097-17284232	2.58312	1.97357
ARHGEF10L	chr1:17539834-17697875	5.92534	5.65618
MRTO4	chr1:19251580-19260128	47.7596	45.779
PQLC2	chr1:19312245-19332428	7.82995	7.68292
MINOS1,MINOS1-NBL1,NBL1	chr1:19596976-19658456	46.6231	44.0183
HTR6	chr1:19665286-19680966	0.739556	0.897582
OTUD3	chr1:19882394-19912944	6.97307	7.71482
CDA	chr1:20588950-20618907	24.9144	22.5556
PINK1	chr1:20633454-20661544	12.2582	13.4781
NBPF3	chr1:21440089-21484900	3.90929	3.91156
LINC00339	chr1:22023993-22031224	7.47644	6.96852
CDC42	chr1:22052626-22092943	162.421	169.918
ZBTB40	chr1:22451850-22531157	6.33428	6.34987
EPHB2	chr1:22710837-22921500	3.80243	3.83671
KDM1A	chr1:23019447-23083691	85.9922	85.6969
ZNF436-AS1	chr1:23359447-23371837	2.75643	0.840759
RPL11	chr1:23691778-23696426	1717.42	1681.23
TCEB3	chr1:23743365-23778297	13.9806	14.0138
PITHD1	chr1:23778385-23788232	40.509	38.6207
LYPLA2	chr1:23791155-23795539	64.3205	65.2603
PNRC2	chr1:23959810-23963459	44.5024	41.5229
GRHL3	chr1:24319321-24415097	2.31196	1.95703
NIPAL3	chr1:24415754-24472983	4.66597	4.54655
RCAN3	chr1:24496332-24537020	7.51493	7.64107
SRRM1	chr1:24643102-24673281	48.0761	47.7848
CLIC4	chr1:24745268-24844324	38.0316	37.9684
TMEM50A	chr1:25338297-25420872	34.5534	34.2292
TMEM57	chr1:25430857-25500207	6.18442	5.89444
LDLRAP1	chr1:25543584-25568886	15.3601	15.1152
SEPN1	chr1:25800175-25818222	49.0213	49.999
MTFR1L	chr1:25819905-25859458	13.9089	16.2406
PDIK1L	chr1:26111164-26125548	4.08074	3.76183
ZNF593	chr1:26169896-26170873	51.9439	53.0181
CNKSR1	chr1:26177489-26189884	8.48813	9.07278
CEP85	chr1:26234152-26279038	12.7829	13.7807
SH3BGRL3	chr1:26279721-26281522	119.598	116.182
DHDDS	chr1:26432281-26471304	11.2837	11.8843
HMGN2	chr1:26472410-26476642	284.261	280.059
RPS6KA1	chr1:26529757-26575029	21.2811	20.2854
ARID1A	chr1:26696030-26782110	16.4211	17.1884
PIGV	chr1:26787962-26798403	6.69408	6.93329
ZDHHC18	chr1:26826709-26855720	15.5015	14.8094
SFN	chr1:26863141-26864456	162.045	168.589
NUDC	chr1:26921721-26946871	107.226	112.49
TRNP1	chr1:26993703-27000886	41.9671	42.7331
WDTC1	chr1:27234515-27308633	13.012	12.9096
TMEM222	chr1:27322144-27336400	16.5709	16.2952
SYTL1	chr1:27341991-27353932	16.8011	15.4192
GPR3	chr1:27392643-27395813	3.03636	2.81542
FAM76A	chr1:27725978-27762912	4.1153	3.18446
STX12	chr1:27773182-27824452	13.4893	13.8313
PPP1R8	chr1:27830740-27851672	34.2609	32.2315
THEMIS2	chr1:27872542-27886685	5.99345	6.41108
SMPDL3B	chr1:27934954-27959157	11.2004	10.8159
XKR8	chr1:27959461-27968096	6.01908	6.56371
ATPIF1	chr1:28236090-28238105	196.236	193.842
SESN2	chr1:28259451-28282491	6.95903	6.64702
MED18	chr1:28329001-28335967	14.3421	14.0456
PHACTR4	chr1:28369581-28500369	9.10669	9.68283
RCC1	chr1:28505942-28539196	112.221	117.079
SNORA73A	chr1:28505942-28539196	17.4606	21.9473
SNORA73B	chr1:28505942-28539196	25.7215	34.8347
TRNAU1AP	chr1:28553016-28581854	7.83817	7.54076
GMEB1	chr1:28668727-28715603	5.47667	5.24133
YTHDF2	chr1:28736620-28769775	55.6104	53.9216
EPB41	chr1:28887090-29123909	12.0067	12.8317
PTPRU	chr1:29236515-29326813	18.1977	18.3076
ZCCHC17	chr1:31296981-31364953	15.5842	16.186
SERINC2	chr1:31409564-31434680	50.4032	48.6415
TINAGL1	chr1:31576484-31587686	34.4324	35.7023
KHDRBS1	chr1:32013693-32060859	132.722	133.045
TMEM39B	chr1:32072901-32102866	9.32206	9.57267
KPNA6	chr1:32108042-32176567	20.8586	22.3344
TXLNA	chr1:32179743-32198285	14.3446	13.7056
CCDC28B	chr1:32200385-32205390	1.75221	2.44945
IQCC	chr1:32205634-32208687	2.60593	2.5943
EIF3I	chr1:32222369-32231604	220.621	218.602
HDAC1	chr1:32292106-32333623	119.126	120.278
TSSK3	chr1:32362260-32364323	2.85537	3.22751
ZBTB8A	chr1:32539144-32605950	2.63342	2.86459
RBBP4	chr1:32651147-32702760	32.0975	32.4511
KIAA1522	chr1:32741910-32774970	23.6039	22.5419
S100PBP	chr1:32775238-32858879	9.17058	8.69193
AZIN2	chr1:33081112-33120531	3.15701	3.1338
ZNF362	chr1:33256572-33300719	3.721	3.44028
ZSCAN20	chr1:33472630-33496395	1.15451	1.11816
GJB5	chr1:34755046-34758512	4.35956	4.91474
GJB3	chr1:34781188-34786366	18.5052	17.6575
ZMYM1	chr1:35059785-35115858	8.9802	8.87981
ZMYM4	chr1:35268966-35421944	14.7961	14.5354
NCDN	chr1:35557791-35566779	15.4517	15.3865
TFAP2E	chr1:35573369-35595326	3.72295	3.50387
AGO4	chr1:35808226-35857889	2.90874	2.9821
AGO1	chr1:35883208-35924298	11.4188	11.5218
AGO3	chr1:35931081-36056462	3.3978	3.22407
ADPRHL2	chr1:36088851-36093932	19.0632	19.1772
MAP7D1	chr1:36136568-36180849	34.2191	33.2485
THRAP3	chr1:36224415-36305356	59.4004	60.684
SH3D21	chr1:36306392-36321347	0.963407	0.862695
ZC3H12A	chr1:37474517-37484377	3.99071	4.07033
CDCA8	chr1:37692400-37709719	28.5522	29.2724
MANEAL	chr1:37794101-37801606	10.4616	9.81365
C1orf122	chr1:37802941-37809454	35.3644	36.8212
UTP11L	chr1:38012711-38024825	31.978	30.7816
AKIRIN1	chr1:38991243-39006065	47.0913	45.4677
NDUFS5	chr1:39026294-39034636	313.067	318.626
MACF1	chr1:39084166-39487138	11.4874	11.5496
KIAA0754	chr1:39084166-39487138	5.21707	5.20968
BMP8A	chr1:39491645-39559698	1.60956	1.46968
LOC101929516	chr1:39560812-39576849	3.82764	4.37932
PPIE	chr1:39738844-39788861	34.6242	37.7808
MFSD2A	chr1:39955111-39969968	3.7797	5.39937
CAP1	chr1:40040582-40072649	123.958	122.717
RLF	chr1:40161368-40240921	7.51179	7.56531
ZMPSTE24	chr1:40258049-40294184	39.0243	39.5614
SMAP2	chr1:40373705-40423326	12.104	11.5503
ZNF684	chr1:40531560-40548169	2.10549	2.12893
NFYC	chr1:40689079-40771606	24.5783	23.9034
KCNQ4	chr1:40784011-40840452	2.34538	2.90983
CTPS1	chr1:40979298-41012565	26.5949	26.1304
FOXO6	chr1:41361930-41383591	4.14794	3.74518
RIMKLA	chr1:42380796-42424229	1.13731	1.2115
PPCS	chr1:42456340-42473378	31.3899	30.4033
PPIH	chr1:42658376-42676758	77.6501	76.9078
YBX1	chr1:42682394-42702349	861.88	859.495
C1orf50	chr1:42767244-42775742	5.95879	6.31911
ERMAP	chr1:42807051-42844989	1.50687	1.3099
ZNF691	chr1:42846572-42852475	3.00341	3.8323
TMEM125	chr1:43269993-43274002	4.48344	5.82894
CDC20	chr1:43358954-43363202	169.603	167.767
SZT2	chr1:43389884-43454247	2.87216	3.02053
PTPRF	chr1:43530875-43623672	48.2462	50.2451
KDM4A	chr1:43650125-43707341	13.5375	13.7431
ARTN	chr1:43933319-43937240	5.40618	5.34944
IPO13	chr1:43946805-43968022	6.63716	6.97322
DPH2	chr1:43969980-43973371	26.0651	27.0448
ATP6V0B	chr1:43974647-43978300	90.0927	84.8678
B4GALT2	chr1:43979201-43991171	41.4979	42.7346
CCDC24	chr1:43991607-44031492	10.2433	10.3998
DMAP1	chr1:44213452-44220679	10.4471	11.2077
RNF220	chr1:44405287-44651724	18.9931	18.1732
KIF2C	chr1:44739817-44767766	37.6008	39.0429
RPS8	chr1:44775573-44778740	1574.92	1578.31
PLK3	chr1:44800363-44807285	21.2111	20.9281
BTBD19	chr1:44808481-44814129	2.74853	2.19317
UROD	chr1:45012132-45015669	39.6299	38.0254
TOE1	chr1:45329241-45491168	9.14232	8.85131
MMACHC	chr1:45500183-45522890	6.79786	7.20664
AKR1A1	chr1:45550782-45570051	56.676	59.2899
NASP	chr1:45583987-45618906	90.8362	87.3478
TMEM69	chr1:45688174-45750813	33.838	34.3515
MAST2	chr1:45803612-46036124	15.2078	16.2069
TSPAN1	chr1:46040139-46185962	5.60418	6.45544
RAD54L	chr1:46247694-46303366	11.2534	12.0594
UQCRH	chr1:46303612-46316777	398.911	396.069
NSUN4	chr1:46340176-46365152	7.2784	7.90598
FAAH	chr1:46394266-46413848	8.48154	8.91597
DMBX1	chr1:46506995-46514214	2.15756	2.33049
CMPK1	chr1:47333796-47378839	57.4986	58.2293
FOXD2	chr1:47380795-47440691	1.66107	1.73962
CDKN2C	chr1:50968694-50974637	4.34663	4.11789
RNF11	chr1:51236272-51273447	36.4041	35.7495
OSBPL9	chr1:51616873-51878937	21.5256	20.9507
BTF3L4	chr1:52056184-52090716	20.6451	20.1254
ZFYVE9	chr1:52142093-52346686	5.37484	5.52635
PRPF38A	chr1:52404546-52418320	19.7422	19.2962
ZYG11B	chr1:52726458-52827341	6.70067	7.0773
SCP2	chr1:52927228-53051617	52.194	56.978
CPT2	chr1:53196428-53220639	10.7135	10.4944
LRRC42	chr1:53946325-53968168	37.8169	41.1064
TCEANC2	chr1:54026680-54112519	2.3345	1.992
MRPL37	chr1:54200166-54218383	88.4082	89.2693
ACOT11	chr1:54548133-54634744	8.58904	9.33515
MROH7,TTC4	chr1:54641739-54742655	19.032	18.7705
TMEM61	chr1:54980663-54992293	1.28599	2.40818
PCSK9	chr1:55039475-55064853	27.2765	27.9291
FGGY	chr1:59296952-59762731	2.52352	2.65944
HOOK1	chr1:59814860-59876378	10.2367	10.3552
NFIA	chr1:61077273-61462788	3.01223	3.14902
INADL	chr1:61742476-62163919	5.12436	5.38098
USP1	chr1:62436303-62451804	17.9079	18.4858
ATG4C	chr1:62784105-62865271	6.14322	6.5078
ALG6	chr1:63367589-63438562	7.07973	7.30537
EFCAB7	chr1:63523300-63572693	2.80947	3.55656
DLEU2L	chr1:63523300-63572693	1.37056	0.666336
PGM1	chr1:63593275-63660246	34.4539	35.5335
ROR1	chr1:63774018-64181496	1.59777	1.58795
CACHD1	chr1:64470792-64693058	4.0358	4.07905
RAVER2	chr1:64745094-64966504	14.723	15.6318
AK4	chr1:65147548-65232145	17.422	17.0977
DNAJC6	chr1:65264693-65415869	2.95392	3.42731
LEPR,LEPROT	chr1:65420447-65637493	12.0554	10.9609
PDE4B	chr1:65792509-66374579	38.2794	40.11
MIER1	chr1:66924894-66988619	8.85284	9.96992
GADD45A	chr1:67685176-67688338	37.9439	35.92
DEPDC1-AS1	chr1:68474151-68538627	0.928068	0.676711
SRSF11	chr1:70205681-70252018	54.6974	54.4113
HHLA3	chr1:70354809-70368022	10.9597	10.2834
CTH	chr1:70411217-70439851	9.3884	9.13483
FPGT,FPGT-TNNI3K,TNNI3K	chr1:74198211-74544432	2.91849	2.73951
TYW3	chr1:74705487-74766676	17.7388	17.1433
ACADM	chr1:75724346-75763678	27.6981	27.7852
RABGGTB	chr1:75786193-75795090	97.5825	91.5338
ST6GALNAC3	chr1:76074703-76630984	1.09105	1.23757
ST6GALNAC5	chr1:76867500-77064052	0.961171	0.266103
FAM73A	chr1:77779623-77879540	3.24104	3.27416
DNAJB4	chr1:78004951-78017311	12.9577	11.2952
PRKACB	chr1:84077974-84238498	70.124	70.1739
SAMD13	chr1:84298365-84350798	9.21746	10.1829
RPF1	chr1:84479236-84574480	56.0957	56.667
LOC646626	chr1:85265775-85278088	2.65262	3.19844
CYR61	chr1:85580760-85583965	19.2717	18.9044
SH3GLB1	chr1:86704569-86748184	11.4345	11.2328
HS2ST1	chr1:86914651-87109998	11.7383	13.4633
LMO4	chr1:87328467-87348923	6.78049	6.69273
PKN2	chr1:88537512-88836255	17.6201	19.1736
LRRC8B	chr1:89524837-89597861	6.1167	5.59503
LRRC8C	chr1:89633084-89719535	5.39295	5.93938
LRRC8D	chr1:89821013-89936430	6.55819	6.92375
ZNF326	chr1:89995118-90028535	8.9963	10.0909
CDC7	chr1:91500846-91525764	13.5209	11.8501
EPHX4	chr1:92029975-92063536	3.18877	3.86946
RPAP2	chr1:92246397-92388175	5.94092	6.06241
RPL5	chr1:92832036-92961522	1236.44	1240.17
MTF2	chr1:93079234-93139081	13.7183	13.6074
CCDC18	chr1:93180715-93278730	2.89656	2.58366
DR1	chr1:93345920-93362591	36.0557	38.1996
FNBP1L	chr1:93448130-93554661	13.4737	14.6031
ABCD3	chr1:94418376-94518663	28.3573	29.8215
SLC44A3	chr1:94820341-94895247	5.14734	4.31302
RWDD3,TMEM56,TMEM56-RWDD3	chr1:95092516-95247225	13.1918	11.8941
PTBP2	chr1:96721604-96815049	4.89773	4.14432
SNX7	chr1:98661679-98760500	15.322	15.454
AGL	chr1:99850083-99924023	9.11942	9.23151
SLC35A3	chr1:99969788-100026978	5.65717	5.59375
HIAT1	chr1:100038232-100083373	16.5502	16.0759
TRMT13	chr1:100133149-100178273	3.61193	3.32884
RTCA	chr1:100264741-100292769	15.8671	17.4883
CDC14A	chr1:100352466-100520277	2.44539	2.23296
SLC30A7	chr1:100896075-100981755	6.5017	6.14242
LOC102606465	chr1:101025845-101087379	2.43579	3.13061
AMY2B,RNPC3	chr1:103525955-103579534	4.56681	3.92095
PRMT6	chr1:107056644-107059296	5.1251	7.65475
FAM102B	chr1:108560348-108639327	8.95692	8.20111
PRPF38B	chr1:108692309-108701800	15.9958	16.1836
STXBP3	chr1:108746662-108809526	13.2044	15.2782
GPSM2	chr1:108876980-108963499	15.3921	16.755
TMEM167B	chr1:109090780-109096932	8.87139	8.66724
SCARNA2	chr1:109100192-109100612	0.901621	0.435574
SARS	chr1:109213892-109238182	66.1003	63.7134
CELSR2	chr1:109250018-109275756	7.32251	7.31491
ATXN7L2	chr1:109483938-109492798	2.83693	3.68664
CYB561D1	chr1:109494035-109500441	2.29391	2.18195
GNAI3	chr1:109548563-109595832	36.3844	37.8281
AMPD2	chr1:109619812-109632055	20.7854	19.3951
GSTM4	chr1:109656075-109665501	8.51312	9.36835
CSF1	chr1:109910610-109930994	1.28817	1.26252
AHCYL1	chr1:109984764-110023742	47.5408	46.3104
STRIP1	chr1:110031576-110054641	9.67137	9.3431
SLC6A17	chr1:110150509-110202201	5.14859	4.79165
KCNC4	chr1:110210713-110234052	2.86994	2.68427
RBM15	chr1:110339322-110346681	8.94232	8.88527
LAMTOR5-AS1	chr1:110401254-110416274	0.91518	0.664651
CEPT1	chr1:111117331-111185102	19.6762	19.6672
ATP5F1	chr1:111439889-111461903	142.967	147.897
RAP1A	chr1:111619782-111716695	10.2435	10.8115
DDX20	chr1:111722063-111767577	11.0563	10.8574
CTTNBP2NL	chr1:112396177-112461164	4.0556	4.59941
WNT2B	chr1:112466540-112521288	0.634138	0.950222
CAPZA1	chr1:112619452-112671619	86.2185	88.8798
MOV10	chr1:112674311-112700746	29.3779	27.4516
FAM19A3	chr1:112720566-112727234	0.905744	1.00163
SLC16A1-AS1	chr1:112956414-112964068	1.28656	1.8616
LRIG2	chr1:113073169-113125202	2.69388	2.87796
MAGI3	chr1:113390852-113685923	2.02255	2.34504
DCLRE1B	chr1:113905292-113914086	6.57779	6.77659
HIPK1	chr1:113924000-113977869	10.9841	11.7026
VANGL1	chr1:115641952-115698224	10.0598	10.2549
SLC22A15	chr1:115919375-116070054	1.28477	1.18228
ATP1A1	chr1:116373172-116418622	165.258	167.73
PTGFRN	chr1:116909922-116990358	20.8768	21.0438
TTF2	chr1:117060326-117102869	12.4642	13.884
MAN1A2	chr1:117367462-117525698	10.8638	11.0725
FAM46C	chr1:117605981-117628389	0.926144	0.507224
WDR3	chr1:117929748-118185225	32.4917	33.3844
LOC101929147	chr1:119031215-119275973	2.21527	2.20621
PHGDH	chr1:119711795-119744226	50.4805	54.0845
NBPF8	chr1:120436350-120467844	4.10161	3.32495
LINC00623	chr1:120912237-120955811	1.86382	1.81923
SRGAP2D	chr1:143972638-144069704	1.33922	1.11137
FAM72D	chr1:145095999-145112692	2.22972	2.30016
RNVU1-14	chr1:145281115-145281279	0	3.68246
GPR89A	chr1:145607959-145670464	1.98137	2.28219
POLR3C	chr1:145746081-145844401	5.77438	6.429
NUDT17	chr1:145845632-145859081	0.965364	0.647624
POLR3GL	chr1:145964702-145978848	13.8643	12.7583
LOC101928979	chr1:146052595-146058799	1.27309	1.14619
NBPF12	chr1:146938544-146996093	1.84358	1.64273
PDIA3P1	chr1:147177850-147179949	0.836313	1.05344
CHD1L	chr1:147242640-147295766	22.9237	22.7095
BCL9	chr1:147541500-147626219	8.67714	8.56327
GPR89B	chr1:147928392-147993521	0.938988	0.684572
PDE4DIP	chr1:148808180-149033019	4.82393	4.645
LINC00869	chr1:149607011-149679523	3.84328	2.63033
HIST2H2AC	chr1:149886974-149887411	0.375344	1.08763
BOLA1	chr1:149899601-149900795	12.7786	15.3313
VPS45	chr1:150067292-150145327	12.6317	13.3056
PLEKHO1	chr1:150149433-150160065	4.01474	5.03171
C1orf54	chr1:150272283-150280924	1.29209	2.12971
MRPS21	chr1:150293841-150308979	75.5379	78.0157
PRPF3	chr1:150321478-150353228	16.8635	16.4002
RPRD2	chr1:150364110-150476565	7.76205	8.04664
TARS2	chr1:150487363-150507609	7.37036	7.23335
ECM1	chr1:150508010-150513789	1.23833	1.13397
ADAMTSL4	chr1:150549368-150579738	0.919092	0.940344
SETDB1	chr1:150926338-150964744	10.4502	11.568
ANXA9	chr1:150982022-150995638	1.98788	1.85405
PRUNE	chr1:151008390-151035713	9.62652	10.1657
GABPB2	chr1:151070603-151118531	1.4864	1.95342
SCNM1,TNFAIP8L2,TNFAIP8L2-SCNM1	chr1:151156628-151176071	8.81505	9.21184
PIP5K1A	chr1:151198544-151249531	36.1508	36.4297
PSMD4	chr1:151254720-151267478	114.047	116.883
ZNF687	chr1:151281554-151327715	11.9795	11.2533
GBAT2	chr1:151340639-151347891	1.48912	2.59118
PSMB4	chr1:151399564-151401936	311.917	318.908
CGN	chr1:151511385-151538691	5.99462	5.97056
TUFT1	chr1:151540304-151583583	3.9679	3.87052
SNX27	chr1:151612185-151699083	11.4467	10.5111
OAZ3	chr1:151759642-151771330	2.93488	3.30114
S100A1	chr1:153618799-153646306	1.37277	1.32954
CHTOP	chr1:153618799-153646306	52.1703	52.4252
SNAPIN	chr1:153658653-153671028	31.4065	27.5626
INTS3	chr1:153728090-153774079	14.9384	15.5836
SLC27A3	chr1:153775291-153780157	5.12489	4.72408
CREB3L4	chr1:153959098-153977975	5.31803	5.2865
RPS27	chr1:153990762-153992155	2894.99	2878.28
UBAP2L	chr1:154206700-154271510	54.2743	53.7954
HAX1	chr1:154272562-154275878	37.7008	40.3337
ATP8B2	chr1:154325559-154351304	10.6241	9.69148
IL6R	chr1:154405192-154469450	2.07224	1.92906
CKS1B	chr1:154974641-154979249	149.208	143.165
FLAD1	chr1:154983293-154993111	24.126	23.4291
ZBTB7B	chr1:155002629-155018525	18.3631	18.7361
ADAM15	chr1:155033805-155069553	54.1352	54.2023
EFNA4	chr1:155033805-155069553	11.2683	9.41788
EFNA3	chr1:155078871-155087538	13.2377	12.6138
EFNA1	chr1:155127872-155134910	8.66329	8.91641
SLC50A1	chr1:155135343-155138858	37.705	37.5583
TRIM46	chr1:155173786-155184971	1.44151	1.59815
MTX1	chr1:155208698-155227534	39.7563	43.0983
HCN3	chr1:155277426-155301434	3.33787	3.49798
FDPS	chr1:155308747-155331118	100.548	100.859
RUSC1	chr1:155308747-155331118	37.9029	37.232
ASH1L-AS1	chr1:155335260-155563944	0.985441	1.0797
MSTO1	chr1:155610169-155614967	7.73353	8.24888
DAP3	chr1:155689090-155739009	68.6501	67.2465
LAMTOR2	chr1:156054725-156058510	37.9837	46.9607
RAB25	chr1:156061174-156070504	56.5257	58.4702
LMNA	chr1:156082545-156140089	220.85	227.328
SLC25A44	chr1:156193931-156212796	7.68907	7.5984
BGLAP,PMF1,PMF1-BGLAP	chr1:156212987-156248117	31.8784	29.643
TMEM79	chr1:156282912-156292443	2.24781	2.42015
TSACC	chr1:156308960-156346994	2.11512	3.00863
RHBG	chr1:156369188-156385221	2.32639	2.06466
APOA1BP	chr1:156591765-156594299	79.6806	80.0089
BCAN	chr1:156641947-156659532	1.11706	1.45072
RRNAD1	chr1:156728470-156736960	7.47466	8.4224
PRCC	chr1:156767481-156800817	37.309	36.7875
PEAR1	chr1:156893730-156916434	2.83064	3.54182
KIRREL	chr1:157993272-158100262	5.29605	5.47417
DUSP23	chr1:159780968-159782543	35.6387	35.036
PEA15	chr1:160202198-160215376	20.731	21.4572
NCSTN	chr1:160288586-160358952	28.2279	28.6852
NIT1	chr1:161100555-161132688	18.2024	17.9161
UFC1	chr1:161153743-161158856	46.013	43.271
USP21	chr1:161159463-161165726	8.72424	8.47016
PPOX	chr1:161166390-161171220	6.40873	6.88452
NDUFS2	chr1:161199314-161214394	50.103	52.376
FCER1G	chr1:161215296-161219248	1.48246	0.179846
TOMM40L	chr1:161225938-161238210	4.98019	5.19257
SDHC	chr1:161314375-161367883	43.7905	47.8995
FCRLB	chr1:161721543-161728143	0.999118	1.20455
DUSP12	chr1:161749767-161757164	18.9502	17.937
ATF6	chr1:161766243-161964070	7.94361	8.94581
C1orf226	chr1:162378905-162386818	2.03886	2.02625
UHMK1	chr1:162497173-162529629	38.4874	38.7119
UAP1	chr1:162561505-162599843	26.9503	26.8619
HSD17B7	chr1:162790701-162812818	9.36972	12.0554
NUF2	chr1:163321932-163355763	19.5215	18.8917
PBX1	chr1:164559359-164851823	5.84372	5.60962
MGST3	chr1:165630872-165656135	40.0085	37.657
UCK2	chr1:165827494-165911618	22.4229	23.7878
POGK	chr1:166839486-166854472	18.1599	19.7566
POU2F1	chr1:167220828-167427345	4.41319	4.29374
MPZL1	chr1:167721949-167791919	25.1936	25.0081
DCAF6	chr1:167916674-168075843	20.8343	20.2891
TIPRL	chr1:168178844-168202113	24.5254	24.9533
SFT2D2	chr1:168226016-168242850	9.71269	9.02896
TBX19	chr1:168281039-168314428	0.753671	0.995032
ATP1B1	chr1:169106708-169460669	29.772	31.5453
BLZF1	chr1:169106708-169460669	7.41714	7.58747
C1orf112	chr1:169795408-169893959	5.54536	5.5204
GORAB	chr1:170461316-170553833	3.34555	2.27578
FMO4	chr1:171314182-171342084	0.753476	0.930745
PRRC2C	chr1:171485526-171593511	25.8873	25.603
METTL13	chr1:171781620-171797716	18.6288	18.5555
DNM3	chr1:171841477-172412717	1.58798	1.09006
SUCO	chr1:172532348-172611833	7.78097	8.46412
PRDX6	chr1:173477346-173488807	205.693	197.878
KLHL20	chr1:173714940-173786703	4.25112	4.32029
DARS2	chr1:173824658-173858544	15.6244	15.4507
ZBTB37	chr1:173868354-173886636	1.3634	1.24802
RABGAP1L	chr1:174159413-174995308	7.80455	7.5686
CACYBP	chr1:174999434-175012027	59.4364	58.0345
RASAL2	chr1:178091507-178479513	2.61142	2.75531
RALGPS2	chr1:178725146-178921842	7.52252	7.66601
FAM20B	chr1:179025938-179076567	14.3133	14.4012
TOR3A	chr1:179081976-179095994	19.8829	20.1877
SOAT1	chr1:179293713-179358679	10.5086	10.4944
TOR1AIP1	chr1:179882041-179920077	12.2177	13.4707
CEP350	chr1:179954772-180114880	3.74221	3.85974
QSOX1	chr1:180154832-180200724	31.5346	32.1172
XPR1	chr1:180632009-180890279	7.99683	8.49306
MR1	chr1:181033424-181061938	1.54177	1.81782
IER5	chr1:181088501-181090843	48.7612	46.7148
DHX9	chr1:182839303-182887982	94.402	94.4139
LAMC1	chr1:183023459-183145592	18.9665	17.3079
LAMC2	chr1:183186038-183245127	6.72277	7.11163
SMG7	chr1:183472370-183554193	19.2648	19.7382
RGL1	chr1:183636046-183928551	1.10648	0.905211
TSEN15	chr1:184051650-184074210	16.1451	15.4525
C1orf21	chr1:184387015-184629021	1.21785	1.08218
RNF2	chr1:185045418-185102608	15.1558	15.6599
SWT1	chr1:185118085-185291781	1.57516	1.62893
C1orf27	chr1:186375757-186421371	5.55791	6.75186
PLA2G4A	chr1:186828899-186988981	5.35096	5.4155
RGS2	chr1:192809038-192812277	20.0023	19.317
TROVE2	chr1:193012365-193091776	13.3317	13.4674
CDC73	chr1:193121957-193254812	11.6351	11.4332
C1orf53	chr1:197902551-197907367	2.64325	3.41678
NEK7	chr1:198156977-198322418	11.8263	10.536
LOC101929224	chr1:200644036-200694250	0.911447	1.03324
CAMSAP2	chr1:200739557-200860707	9.70304	9.60122
C1orf106	chr1:200891498-200915736	8.56577	8.38064
RPS10P7	chr1:201519903-201520592	1.50069	1.01682
NAV1	chr1:201648321-201884294	5.23775	5.41881
IPO9	chr1:201648321-201884294	15.2713	15.1503
SHISA4	chr1:201888668-201892587	9.18084	8.28723
TIMM17A	chr1:201955490-201970661	77.9724	80.2542
RNPEP	chr1:201982637-202006147	72.6168	70.5665
ELF3	chr1:202010561-202017187	33.717	33.784
PPP1R12B	chr1:202348701-202588569	1.56036	1.38316
PCAT6	chr1:202810945-202811913	2.20592	1.46871
TMEM183A	chr1:203007405-203024069	34.7745	33.9966
PPFIA4	chr1:203026520-203078736	0.885938	1.16182
ADORA1	chr1:203127707-203167405	1.66089	1.61132
BTG2	chr1:203305535-203309601	19.1628	21.0036
ATP2B4	chr1:203626786-203744081	12.8065	12.4728
ZC3H11A	chr1:203795622-203854128	32.653	33.1476
ZBED6	chr1:203795622-203854128	8.4331	9.17321
SNRPE	chr1:203861584-203871152	80.4588	79.2971
SOX13	chr1:204073117-204127743	10.5654	10.7772
MDM4	chr1:204516378-204558120	7.41	7.28931
TMCC2	chr1:205227909-205273343	2.0995	1.78406
CDK18	chr1:205504555-205532793	11.0652	10.4551
MFSD4	chr1:205568983-205602918	0.719078	0.949233
SRGAP2	chr1:206205428-206464443	8.26233	7.69226
IKBKE	chr1:206470242-206496890	1.63542	1.57667
RASSF5	chr1:206507529-206589284	3.54121	3.53914
DYRK3	chr1:206635535-206649197	3.41042	3.6471
MAPKAPK2	chr1:206685019-206734285	24.9117	23.9705
PFKFB2	chr1:207053274-207081023	4.53979	4.37527
CD55	chr1:207321471-207360966	19.2496	18.8652
CR2	chr1:207454299-207489895	2.59663	2.74001
CD46	chr1:207752037-207795516	43.8959	43.6418
DIEXF	chr1:209827966-209857565	5.61953	5.97581
HHAT	chr1:210328251-210676296	1.48096	2.08059
RCOR3	chr1:211259365-211316383	7.43801	7.17736
TRAF5	chr1:211326614-211374944	4.48414	4.18763
LINC00467	chr1:211382754-211432535	9.27717	9.52111
DTL	chr1:211940398-212105006	15.643	16.4655
PPP2R5A	chr1:212285536-212361863	23.0127	22.1632
NENF	chr1:212432886-212446379	49.0557	48.7355
ATF3	chr1:212565333-212620777	8.96244	9.0869
TATDN3	chr1:212791827-212816825	6.42025	6.27516
FLVCR1	chr1:212858254-212899363	6.86209	6.74909
VASH2	chr1:212950519-212991585	2.83691	3.07433
RPS6KC1	chr1:213051232-213273465	8.07371	7.26834
SMYD2	chr1:214281221-214337134	15.1708	13.6382
CENPF	chr1:214603188-214664571	19.1621	19.3312
KCTD3	chr1:215567391-215621808	24.1852	24.5307
RRP15	chr1:218285286-218337983	7.01859	6.71978
LYPLAL1	chr1:219173830-219212865	9.82381	13.7699
IARS2	chr1:220094112-220148041	64.598	63.9902
MARK1	chr1:220528182-220664457	2.73445	2.18378
C1orf115	chr1:220690285-220699157	12.5352	11.963
MARC2	chr1:220748333-220784254	6.74959	6.12827
MARC1	chr1:220786696-220814399	11.1491	10.8003
HLX	chr1:220832762-220885058	0.658602	1.43083
TAF1A-AS1	chr1:222557901-222592633	0.63771	1.35463
MIA3	chr1:222618101-222668012	8.37582	8.19865
BROX	chr1:222712552-222735196	18.3523	19.4663
DISP1	chr1:222815088-223005995	1.78576	1.68338
CAPN2	chr1:223701592-223776018	85.8506	88.327
FBXO28	chr1:224114086-224162047	15.256	14.3649
DEGS1	chr1:224183207-224193440	25.886	26.541
CNIH4	chr1:224356810-224379451	24.2245	23.8708
DNAH14	chr1:224929653-225399294	5.30563	5.35723
SRP9	chr1:225777812-225790466	194.099	192.483
EPHX1	chr1:225810073-225882720	27.5873	26.0335
H3F3A	chr1:226062706-226072002	273.151	282.904
PSEN2	chr1:226870571-226896103	9.46063	9.23292
ADCK3	chr1:226940236-226987545	17.8469	17.9817
ZNF678	chr1:227563518-227677443	1.67105	2.52792
SNAP47	chr1:227728538-227781231	14.4173	14.4914
WNT3A	chr1:228007021-228061271	3.7241	3.21859
ARF1	chr1:228082659-228099212	257.747	253.222
GUK1	chr1:228140083-228148954	78.3835	74.0082
IBA57	chr1:228165807-228182257	1.97867	2.00425
OBSCN	chr1:228203505-228378874	1.24241	1.06623
RNF187	chr1:228487366-228496188	44.42	44.948
RHOU	chr1:228644646-228746669	3.39251	3.62556
RAB4A,SPHAR	chr1:229271061-229305893	24.4379	26.4102
URB2	chr1:229626233-229660199	9.44652	9.12905
GALNT2	chr1:230057788-230282130	20.9929	20.7477
COG2	chr1:230642455-230693985	15.0907	15.8145
ARV1	chr1:230979076-231000733	1.59174	2.01337
GNPAT	chr1:231223762-231277973	29.5444	30.0031
SPRTN	chr1:231337935-231355027	6.95001	6.40245
DISC1,TSNAX	chr1:231528652-232041273	24.1242	24.3591
NTPCR	chr1:232950623-232978473	17.7146	19.2921
KIAA1804	chr1:233327767-233385148	8.90106	9.19808
KCNK1	chr1:233614003-233672512	20.8774	20.7637
SLC35F3	chr1:233904711-234324518	2.36675	2.80453
COA6	chr1:234372806-234384049	24.9388	29.3442
GGPS1	chr1:235328437-235344529	11.3198	9.3567
TBCE	chr1:235367359-235504481	11.1589	10.5202
GPR137B	chr1:236142531-236208909	9.11381	8.74636
LGALS8	chr1:236518213-236604541	5.79678	6.26558
MTR	chr1:236795280-236903981	5.23107	5.57472
EXO1	chr1:241848190-241889939	13.7065	13.3947
SDCCAG8	chr1:243256004-243843584	3.88772	3.23373
ZBTB18	chr1:244048938-244057478	0.931048	0.737855
DESI2	chr1:244653047-244709034	26.9982	28.8233
COX20	chr1:244835336-244846941	7.86991	7.72261
EFCAB2	chr1:244965203-245125228	2.09559	2.4399
CNST	chr1:246566336-246668582	3.96377	4.53316
ZNF672	chr1:248838177-248849517	15.7141	14.2949
PGBD2	chr1:248906242-248919146	3.60285	4.06514
WASH7P	chr1:11873-29370	4.95226	4.94769
LOC729737	chr1:134772-140566	5.25739	5.94987
LOC100133331	chr1:725758-730351	1.1649	1.08529
LOC100288069	chr1:764864-778688	5.99699	5.24124
LOC100130417	chr1:916817-919692	0.959627	1.08428
NOC2L	chr1:925740-959299	114.977	113.047
PERM1	chr1:975198-982117	0.83637	1.35027
HES4	chr1:998961-1000172	47.6567	45.3379
RNF223	chr1:1071745-1074307	4.15653	3.40275
C1orf159	chr1:1081817-1116356	10.3796	8.61749
TNFRSF18	chr1:1203507-1206709	26.3754	24.7611
SDF4	chr1:1216907-1232067	70.0597	74.438
UBE2J2	chr1:1253911-1273854	29.4626	30.485
ACAP3	chr1:1292383-1307889	11.7414	11.4122
CPSF3L	chr1:1308613-1324687	37.5725	35.4515
DVL1	chr1:1335277-1349112	57.9448	55.3542
MXRA8	chr1:1352688-1363541	1.02904	1.04155
AURKAIP1	chr1:1373729-1375438	140.509	141.623
CCNL2	chr1:1385710-1399338	69.211	77.0332
MRPL20	chr1:1399529-1407313	109.303	116.037
LOC102724312	chr1:1430156-1434573	1.6261	1.55519
SSU72	chr1:1541672-1574882	84.7543	86.7865
C1orf233	chr1:1598007-1600096	8.5426	7.96525
CDK11B	chr1:1635225-1659097	15.4966	15.5265
SLC35E2B	chr1:1661477-1692804	12.2718	11.19
CDK11A	chr1:1702730-1724352	6.88502	7.86338
SLC35E2	chr1:1724837-1745999	3.3511	2.99509
NADK	chr1:1751231-1780069	30.5972	29.0738
GNB1	chr1:1785284-1891117	155.626	158.608
TMEM52	chr1:1917589-1919301	14.922	13.1914
FAAP20	chr1:2050469-2212720	64.8943	69.232
MORN1	chr1:2321252-2391751	2.16033	2.70397
LOC100129534	chr1:2321252-2391751	0.763433	0.940614
PEX10	chr1:2391774-2412571	15.5703	16.3086
PANK4	chr1:2508530-2526628	9.97186	10.024
MMEL1	chr1:2586459-2633042	1.33988	2.03541
MEGF6	chr1:3487941-3611495	4.57048	4.32075
WRAP73	chr1:3630766-3650107	36.6106	39.217
LRRC47	chr1:3780219-3796504	34.1062	32.9884
CEP104	chr1:3812080-3857233	6.04836	6.47991
C1orf174	chr1:3889132-3900293	21.713	19.8623
NPHP4	chr1:5862807-6101193	4.24502	4.19945
CHD5	chr1:6101786-6180134	2.42389	2.51498
RPL22	chr1:6185019-6199619	319.857	323.734
ICMT	chr1:6206128-6235984	34.4874	32.0246
GPR153	chr1:6247345-6260975	3.52916	3.6273
ACOT7	chr1:6264271-6393766	99.0738	100.295
HES2	chr1:6415233-6419919	4.81334	4.47241
PLEKHG5,TNFRSF25	chr1:6461153-6520061	21.1408	23.031
NOL9	chr1:6521346-6554598	8.46628	8.98148
KLHL21	chr1:6590723-6602898	17.0716	16.4101
DNAJC11	chr1:6624864-6701906	34.0884	32.8569
UTS2	chr1:7847611-7853491	3.64396	3.096
ERRFI1	chr1:8011718-8026333	236.459	235.105
RERE	chr1:8352403-8817640	9.22884	9.43327
ENO1	chr1:8860999-8879884	1127.84	1132.38
GPR157	chr1:9104416-9129170	2.53526	2.95215
PIK3CD-AS2	chr1:9651731-9824526	11.0173	12.2632
CLSTN1	chr1:9651731-9824526	49.0351	47.632
CTNNBIP1	chr1:9848275-9910258	9.53936	8.41776
LZIC	chr1:9929717-9942768	12.7592	13.8245
DFFA	chr1:10460545-10472556	26.3697	28.0518
CASZ1	chr1:10636605-10796676	1.98231	1.90328
SRM	chr1:11054591-11060034	97.7715	95.0181
EXOSC10	chr1:11066612-11099910	37.2515	37.6753
MTOR	chr1:11106530-11262551	13.7506	13.9605
FBXO2	chr1:11648360-11663327	65.0347	64.093
MAD2L2	chr1:11674479-11691621	60.364	55.0691
MTHFR	chr1:11762192-11847783	2.6164	2.44719
KIAA2013	chr1:11919587-11926428	47.1821	50.0271
DHRS3	chr1:12567909-12617731	24.8906	24.006
CASP9	chr1:15491400-15524790	4.05283	3.95783
ZBTB17	chr1:15941868-15976132	10.6465	11.1884
FAM131C	chr1:16057768-16073632	7.56813	7.98319
EPHA2	chr1:16124336-16156087	38.4014	39.6216
ARHGEF19	chr1:16198103-16212609	20.0852	21.505
RSG1	chr1:16231686-16237164	2.23759	1.62608
FBXO42	chr1:16246839-16352491	6.14847	6.31743
NBPF1	chr1:16562426-16613605	5.31776	5.23119
CROCCP2	chr1:16618255-16630906	10.8671	10.3687
ESPNP	chr1:16691217-16720157	1.00197	0.968397
MST1L	chr1:16754633-16764480	0.808533	1.10216
MFAP2	chr1:16974503-16981586	49.7192	52.4766
ATP13A2	chr1:16985957-17011972	20.8253	21.5758
SDHB	chr1:17018725-17054170	111.1	107.358
PADI2	chr1:17066760-17119453	1.30562	1.46244
RCC2	chr1:17406754-17439754	104.455	103.249
ALDH4A1	chr1:18871429-18902799	7.41839	7.55475
IFFO2	chr1:18904279-18956332	6.16126	6.73598
UBR4	chr1:19074505-19210252	16.3082	16.5921
EMC1	chr1:19215663-19251559	22.4007	23.2135
AKR7A3	chr1:19282562-19288786	1.0576	0.365993
LOC100506730	chr1:19293246-19295736	2.05155	1.62467
AKR7A2	chr1:19302707-19312146	25.2576	27.3562
CAPZB	chr1:19338772-19485641	103.62	104.673
TMCO4	chr1:19682212-19799917	5.90247	5.51857
CAMK2N1	chr1:20482390-20486235	14.5573	14.4655
MUL1	chr1:20499447-20508181	18.5453	17.0859
DDOST	chr1:20633454-20661544	268.503	260.726
SH2D5	chr1:20719731-20732640	3.43168	3.25107
HP1BP3	chr1:20742677-20786688	63.9409	65.1102
EIF4G3	chr1:20806291-21176888	12.3248	12.572
ECE1	chr1:21217246-21345541	22.5532	22.8557
RAP1GAP	chr1:21596214-21669363	7.38656	7.49214
USP48	chr1:21678298-21783195	23.2411	23.3081
HSPG2	chr1:21812264-21937297	8.49919	9.02191
LUZP1	chr1:23084022-23168858	7.06999	7.88953
HTR1D	chr1:23191894-23194729	1.72029	2.31517
HNRNPR	chr1:23304689-23344364	45.4923	46.0443
ZNF436	chr1:23359447-23371837	3.96778	4.45339
TCEA3	chr1:23380908-23424779	1.7972	2.06647
ASAP3	chr1:23428562-23484257	5.72783	5.95819
E2F2	chr1:23506427-23531220	7.00208	7.68645
ID3	chr1:23557929-23559794	171.108	183.757
TCEB3-AS1	chr1:23743365-23778297	11.7452	10.3291
GALE	chr1:23795598-23800804	45.6256	49.1374
HMGCL	chr1:23801876-23825459	12.852	14.015
FUCA1	chr1:23845080-23868369	20.0746	20.7137
SRSF10	chr1:23964346-23980463	29.2051	29.5042
MYOM3	chr1:24056040-24112175	2.2494	2.5144
IL22RA1	chr1:24119770-24143285	1.37876	1.21544
IFNLR1	chr1:24154156-24187275	3.50628	3.74567
STPG1	chr1:24319321-24415097	4.58	5.41499
LOC100506985	chr1:24539273-24556024	2.74014	2.2451
RUNX3	chr1:24899510-24965010	11.7632	13.4268
SYF2	chr1:25222275-25232522	24.0884	27.929
RSRP1	chr1:25242248-25247494	11.2217	12.8057
AUNIP	chr1:25819905-25859458	9.8213	11.1022
PAQR7	chr1:25861483-25871253	9.97549	10.1575
STMN1	chr1:25884185-25906877	275.92	277.726
PAFAH2	chr1:25959766-25998157	4.5683	4.61736
UBXN11	chr1:26282281-26320523	5.76319	5.61716
AIM1L	chr1:26321858-26354130	2.00774	1.93014
GPN2	chr1:26879381-26890378	15.0245	16.2949
GPATCH3	chr1:26890487-26900471	7.2457	6.7047
KDF1	chr1:26949555-26960410	13.1047	13.5475
FAM46B	chr1:27005019-27012842	3.49714	3.66091
SLC9A1	chr1:27098808-27155130	7.94838	7.45519
MAP3K6	chr1:27355178-27366866	7.81487	6.72749
CD164L2	chr1:27379099-27383333	4.62328	5.15661
WASF2	chr1:27404225-27490187	29.2127	28.0168
AHDC1	chr1:27534244-27603494	7.93802	7.96605
IFI6	chr1:27666060-27672213	19.6103	24.2005
RPA2	chr1:27891525-27914797	41.51	40.6201
EYA3	chr1:27970343-28088637	8.40658	8.68217
PTAFR	chr1:28147165-28193936	1.06158	1.37163
DNAJC8	chr1:28200278-28233031	78.3773	79.2443
SNHG12	chr1:28553016-28581854	39.786	41.7332
SNORA61	chr1:28553016-28581854	0	24.5246
SNORA44	chr1:28553016-28581854	22.5227	0
SNORA16A	chr1:28553016-28581854	16.8404	0
TAF12	chr1:28603095-28643092	30.1896	36.8743
TMEM200B	chr1:28887090-29123909	9.03162	10.1948
SRSF4	chr1:29147737-29182125	44.8847	44.0438
MECR	chr1:29192656-29230958	8.01245	9.70782
SDC3	chr1:30869465-30908633	17.5982	16.3525
PUM1	chr1:30931505-31065717	23.6819	22.258
SNRNP40	chr1:31259567-31296797	63.0614	59.4316
PEF1	chr1:31629861-31645237	24.1423	22.2783
ADGRB2	chr1:31727104-31764063	3.85127	3.38741
SPOCD1	chr1:31790421-31816051	0.933246	0.959577
PTP4A2	chr1:31906420-31938387	96.5339	100.069
TMEM234	chr1:32216196-32222325	2.71834	3.21443
MTMR9LP	chr1:32231659-32241710	2.78496	2.89577
MARCKSL1	chr1:32333828-32336239	151.47	149.967
FAM229A	chr1:32361269-32362243	0.888933	1.71767
BSDC1	chr1:32364632-32394461	15.5462	16.2797
ZBTB8OS	chr1:32621215-32650590	15.5333	15.4935
SYNC	chr1:32651147-32702760	18.1501	19.3543
YARS	chr1:32775238-32858879	60.0165	61.466
TMEM54	chr1:32886496-32901352	72.9296	70.0095
RNF19B	chr1:32936445-32964813	13.1443	13.7166
AK2	chr1:33007939-33036911	63.1459	64.2756
TRIM62	chr1:33145401-33182070	3.72175	3.58382
PHC2	chr1:33323622-33375593	49.7747	50.0867
SMIM12	chr1:34850361-34859816	5.79693	5.83919
LOC653160	chr1:34975698-34978706	0.730791	1.03314
ZMYM6NB	chr1:34981525-34985347	12.4772	12.4892
ZMYM6	chr1:34986165-35031968	4.89292	3.78652
SFPQ	chr1:35183599-35193142	145.853	136.839
KIAA0319L	chr1:35433489-35557436	11.192	11.3842
PSMB2	chr1:35599540-35641844	60.8467	62.2309
C1orf216	chr1:35713875-35719189	7.87778	7.92254
CLSPN	chr1:35732111-35769950	6.26218	5.6682
TRAPPC3	chr1:36136568-36180849	48.0058	48.3584
EVA1B	chr1:36322029-36324154	16.6193	21.1045
STK40	chr1:36339618-36385927	7.70652	8.45538
LSM10	chr1:36393419-36397959	36.5809	30.1456
OSCP1	chr1:36417905-36450485	2.55591	2.00281
MRPS15	chr1:36455760-36464439	79.6043	87.7199
LINC01137	chr1:37454878-37474443	0.97407	0.503157
MEAF6	chr1:37489960-37514819	9.94846	11.1178
SNIP1	chr1:37534448-37554344	6.18333	6.28213
GNL2	chr1:37556918-37595985	36.3865	38.7411
C1orf109	chr1:37681569-37690595	13.8653	15.1776
EPHA10	chr1:37715973-37765152	1.60972	1.95395
YRDC	chr1:37802941-37809454	31.6904	33.2713
MTF1	chr1:37809566-37859620	4.87528	5.13251
INPP5B	chr1:37860696-37947057	6.06335	5.60013
SF3A3	chr1:37956979-37990089	49.0997	48.3441
FHL3	chr1:37996769-38005515	15.0862	14.2034
RRAGC	chr1:38838196-38859823	9.60603	11.0422
GJA9,MYCBP	chr1:38862489-38881626	20.8103	20.3507
PPIEL	chr1:39491645-39559698	1.93511	1.46944
PABPC4	chr1:39560812-39576849	140.535	137.108
SNORA55	chr1:39560812-39576849	19.4289	0
HEYL	chr1:39623430-39639676	4.94219	4.99904
HPCAL4	chr1:39678647-39691710	4.44167	4.053
BMP8B	chr1:39738844-39788861	3.83041	3.9006
OXCT2	chr1:39738844-39788861	2.31141	2.0932
TRIT1	chr1:39841030-39883505	14.2586	14.0439
MYCL	chr1:39895423-39902015	3.22203	3.51299
PPT1	chr1:40072709-40097470	32.3876	34.3026
COL9A2	chr1:40300490-40317267	2.1491	2.35106
RIMS3	chr1:40620679-40665652	3.11448	3.17759
CITED4	chr1:40861055-40862346	8.07294	9.67618
SCMH1	chr1:41014589-41242143	6.62535	7.61025
HIVEP3	chr1:41506364-42035925	2.95171	2.99335
FOXJ3	chr1:42176538-42335877	17.2308	19.0945
P3H1	chr1:42746334-42767084	11.6593	12.1609
SVBP	chr1:42807051-42844989	10.1503	10.0121
SLC2A1	chr1:42925374-42983358	69.6418	68.1426
EBNA1BP2	chr1:43164173-43254358	75.9891	84.5694
C1orf210	chr1:43281885-43285617	4.81563	3.73279
ELOVL1	chr1:43363396-43368074	57.2366	55.4945
MED8	chr1:43383907-43389812	12.5177	11.3645
HYI	chr1:43389884-43454247	4.34296	5.28381
SLC6A9	chr1:43991607-44031492	2.21523	2.17905
ERI3	chr1:44221069-44355279	45.5723	43.4354
TMEM53	chr1:44653246-44674608	3.50254	2.93068
EIF2B3	chr1:44850521-44986722	9.32116	8.25286
HECTD3	chr1:45002547-45011355	14.0467	12.6583
MUTYH	chr1:45329241-45491168	10.1624	9.1698
TESK2	chr1:45329241-45491168	1.81818	2.05965
CCDC163P	chr1:45493925-45500079	1.83547	1.51018
PRDX1	chr1:45500183-45522890	1162.19	1172.12
GPBP1L1	chr1:45627303-45686630	31.3005	31.8851
IPP	chr1:45688174-45750813	5.00315	5.29861
PIK3R3	chr1:46040139-46185962	0.793561	1.20628
POMGNT1	chr1:46188680-46221256	30.6874	30.0819
LRRC41	chr1:46247694-46303366	25.6395	27.0433
MKNK1	chr1:46538695-46604294	11.2016	11.1298
MOB3C	chr1:46607714-46616891	2.44145	2.79209
ATPAF1	chr1:46635038-46668427	20.3318	22.7057
EFCAB14	chr1:46674035-46719064	19.5274	18.2656
STIL	chr1:47250138-47314147	13.9156	14.6469
FOXD2-AS1	chr1:47380795-47440691	2.14393	2.19696
SPATA6	chr1:48295371-48472208	1.45115	1.03009
FAF1	chr1:50441262-50960264	26.4576	25.6969
TTC39A	chr1:51287257-51345116	6.59092	6.80469
EPS15	chr1:51354262-51519323	13.0968	14.5513
NRD1	chr1:51616873-51878937	63.2508	63.5217
RAB3B	chr1:51907955-51990764	7.39837	7.25126
KTI12,TXNDC12	chr1:52020131-52056171	55.5108	54.5761
CC2D1B	chr1:52350592-52366205	4.97386	5.02784
ORC1	chr1:52372828-52404471	12.6059	13.3016
ZCCHC11	chr1:52423275-52553090	10.5081	10.83
COA7	chr1:52686341-52698366	20.7521	21.8097
ECHDC2	chr1:52895909-52921774	7.22652	6.26549
C1orf123	chr1:53196428-53220639	22.6749	24.6124
MAGOH	chr1:53226891-53328149	63.623	64.7098
LRP8	chr1:53226891-53328149	11.0443	9.95638
NDC1	chr1:53765460-53838552	31.6445	31.5335
YIPF1	chr1:53851718-53889814	10.5494	11.9859
HSPB11	chr1:53921560-53945615	47.2817	52.5839
TMEM59	chr1:54026680-54112519	21.5479	25.3422
CYB5RL	chr1:54172353-54200073	2.34684	2.08343
SSBP3	chr1:54225430-54406395	18.7456	19.8542
FAM151A	chr1:54548133-54634744	4.26213	4.53821
PARS2	chr1:54756897-54764553	6.14755	5.85838
TTC22	chr1:54781078-54801268	1.00625	0.861697
DHCR24	chr1:54849626-54887248	71.7054	75.3385
USP24	chr1:55066358-55215366	9.64568	9.99692
PPAP2B	chr1:56494746-56579584	1.4514	1.6676
OMA1	chr1:58480718-58546799	11.949	13.2031
TACSTD2	chr1:58575422-58577494	14.7889	16.1581
MYSM1	chr1:58654738-58700075	7.51512	7.06287
JUN	chr1:58780790-58784113	13.4164	12.0876
CYP2J2	chr1:59893307-59926751	0.667745	0.990564
TM2D1	chr1:61681046-61725423	13.6642	15.5883
DOCK7	chr1:62454725-62688368	10.115	10.5409
FOXD3-AS1	chr1:63320883-63325126	2.48914	2.61223
ITGB3BP	chr1:63440769-63523273	26.077	24.0131
JAK1	chr1:64745094-64966504	20.272	20.6499
WDR78	chr1:66812885-66924887	0.958719	1.11063
SLC35D1	chr1:66999331-67054397	3.97424	3.73332
SERBP1	chr1:67407809-67430440	106.926	108.041
GNG12	chr1:67701465-68232601	33.4111	34.1244
DIRAS3	chr1:67701465-68232601	1.33323	1.16182
WLS	chr1:67701465-68232601	25.1888	23.9175
DEPDC1	chr1:68474151-68538627	21.697	20.0169
LRRC40	chr1:70144801-70205678	9.16935	9.42445
ANKRD13C	chr1:70259001-70354734	7.2484	7.27871
ZRANB2	chr1:70852352-71081289	28.8757	28.2864
CRYZ	chr1:74705487-74766676	19.8395	19.5297
SLC44A5	chr1:75202130-75611114	1.18785	1.51205
PIGK	chr1:77088981-77219447	8.15979	8.95939
ZZZ3	chr1:77562415-77683427	10.3728	10.3682
USP33	chr1:77695988-77759879	19.4323	20.685
FUBP1	chr1:77946481-77979205	43.9147	43.6649
TTLL7	chr1:83869373-83999150	4.48287	4.45753
GNG5	chr1:84479236-84574480	211.907	198.633
CTBS	chr1:84479236-84574480	10.4301	10.6885
SSX2IP	chr1:84643706-84690557	16.4355	15.9657
LPAR3	chr1:84813402-84893213	13.3188	11.9996
MCOLN2	chr1:84925582-84997122	4.2347	3.94788
MCOLN3	chr1:85018081-85048540	4.64208	4.27852
SYDE2	chr1:85157672-85201045	1.01458	1.31124
C1orf52	chr1:85249953-85259672	7.8253	8.24923
BCL10	chr1:85265775-85278088	10.0664	10.7614
DDAH1	chr1:85318484-85578363	11.8647	11.1889
ZNHIT6	chr1:85649422-85708433	5.62533	5.92561
ODF2L	chr1:86346823-86396342	5.21857	5.20116
SEP15	chr1:86862444-86914424	103.114	103.065
GTF2B	chr1:88852637-88891618	30.8397	30.622
CCBL2,RBMXL1	chr1:88935772-88992960	16.8072	17.5829
GEMIN8P4	chr1:89993264-89994966	1.39455	1.29741
ZNF644	chr1:90915299-91022255	12.601	12.445
TGFBR3	chr1:91680342-91906002	2.2051	2.21066
GLMN	chr1:92246397-92388175	8.69559	9.37941
GFI1	chr1:92474760-92486876	2.99267	3.691
EVI5	chr1:92508695-92792404	3.34386	3.36527
FAM69A	chr1:92832036-92961522	6.59157	7.01582
TMED5	chr1:93149741-93180689	11.0409	12.3697
LOC100131564	chr1:93310108-93345811	2.00248	1.97393
BCAR3	chr1:93561740-93847150	7.53546	6.67384
DNTTIP2	chr1:93869457-93879206	29.3999	28.1623
GCLM	chr1:93885199-93909598	10.0059	10.2192
ARHGAP29	chr1:94168906-94237751	42.2105	41.8932
F3	chr1:94529175-94541857	12.6422	11.8561
LINC01057	chr1:94657532-94820281	55.6178	51.6847
CNN3	chr1:94896948-94927223	77.9612	79.5031
ALG14	chr1:94982722-95072951	10.8567	9.03246
FRRS1	chr1:99516983-99765793	4.27418	4.54855
SASS6	chr1:100083545-100133095	6.45573	6.20738
DBT	chr1:100186921-100249853	3.25442	3.43367
EXTL2	chr1:100872371-100895179	11.4632	12.2798
DPH5	chr1:100989624-101025806	19.8526	19.9195
SLC25A24	chr1:108134721-108200358	17.6962	18.7396
CLCC1	chr1:108876980-108963499	6.98575	6.464
WDR47	chr1:108970215-109042228	4.21073	4.15425
TAF13	chr1:109064375-109076002	24.3403	23.1765
PSRC1	chr1:109279553-109283168	16.0188	16.7898
SORT1	chr1:109309565-109397941	9.77553	8.79084
PSMA5	chr1:109399030-109426486	46.8488	46.8736
ALX3	chr1:110060374-110070700	1.94309	1.36208
LAMTOR5	chr1:110401254-110416274	84.0989	89.3356
LRIF1	chr1:110947189-110963944	13.1741	13.7839
DRAM2	chr1:111117331-111185102	12.5503	13.34
DENND2D	chr1:111185968-111204538	7.886	7.01289
OVGP1	chr1:111414314-111427777	1.37872	1.53733
WDR77	chr1:111439889-111461903	36.4669	35.1231
FAM212B	chr1:111722063-111767577	1.13995	1.03296
ST7L	chr1:112523518-112619418	1.4654	2.19101
RHOC	chr1:112701126-112707403	110.74	110.659
PPM1J	chr1:112709993-112715328	4.74035	6.28601
SLC16A1	chr1:112911847-112956353	49.7649	53.6636
PHTF1	chr1:113697201-113759155	3.29159	3.16256
RSBN1	chr1:113761831-113812476	4.92337	5.2802
AP4B1	chr1:113812611-113905124	4.75746	4.2808
TRIM33	chr1:114392776-114511160	11.7298	12.4393
BCAS2	chr1:114567559-114581644	38.7329	39.7793
DENND2C	chr1:114584574-114670111	1.6142	1.78633
CSDE1,NRAS	chr1:114704463-114758050	174.409	175.078
SIKE1	chr1:114769483-114780687	11.599	12.1725
ATP1A1-AS1	chr1:116373172-116418622	7.85614	9.44413
CD58	chr1:116514533-116571093	13.5323	14.2299
IGSF3	chr1:116574397-116667755	8.75973	8.84212
TRIM45	chr1:117111054-117121789	1.22747	1.4897
GDAP2	chr1:117863484-117929679	4.10727	4.38992
WARS2	chr1:119031215-119275973	3.49618	3.59382
ZNF697	chr1:119619376-119647767	2.88191	2.81547
NOTCH2	chr1:119911552-120069703	12.0955	11.936
SEC22B	chr1:120155941-120176521	34.8382	37.7805
PFN1P2	chr1:120432203-120434109	1.39455	1.65205
FAM72B	chr1:121167645-121184318	2.72052	2.23211
LOC645166	chr1:143399970-143424684	1.18893	1.43876
FAM72C	chr1:143955363-143972006	0.995914	0.828673
NBPF15	chr1:144421385-144459464	2.91478	3.54575
SRGAP2B	chr1:144641368-145093362	4.56228	4.28417
LOC103091866	chr1:145168404-145216071	2.53189	2.05675
RNF115	chr1:145746081-145844401	9.43147	10.9455
PIAS3	chr1:145845632-145859081	16.4658	14.378
PEX11B	chr1:145911347-145918924	14.0185	12.0502
RBM8A	chr1:145919012-145927536	30.5299	30.3374
LIX1L	chr1:145933423-145958019	7.63574	8.44828
NOTCH2NL	chr1:146151907-146229032	3.68719	3.28457
PRKAB2	chr1:147155105-147172589	5.49414	5.43572
ACP6	chr1:147647365-147670512	10.3723	7.34643
NBPF11	chr1:148102045-148152190	1.21827	1.29221
LINC01138	chr1:148432958-148459920	0.935509	1.31802
NBPF14	chr1:148531384-148595717	1.19779	1.33817
NBPF9	chr1:149054032-149082311	2.93594	2.24146
HIST2H3D	chr1:149813224-149813681	1.14298	0.368236
HIST2H2BC	chr1:149850191-149850773	5.17205	4.98991
HIST2H2BE	chr1:149884459-149886682	0.858302	1.05666
SF3B4	chr1:149923316-149928252	77.4023	80.712
MTMR11	chr1:149928650-149936898	3.79172	4.32225
OTUD7B	chr1:149940329-150010737	5.81406	6.23847
ANP32E	chr1:150218416-150236156	53.444	54.4242
APH1A	chr1:150265398-150269209	68.6369	70.2501
MCL1	chr1:150549368-150579738	65.6153	62.175
ENSA	chr1:150622122-150629622	78.4734	76.0474
GOLPH3L	chr1:150646224-150697196	12.848	11.1621
CTSK	chr1:150796207-150808441	1.01529	1.02817
ARNT	chr1:150809704-150876768	11.0116	10.8007
CERS2	chr1:150965172-150975003	101.572	102.937
CDC42SE1	chr1:151047782-151059649	22.3223	22.8513
SEMA6C	chr1:151131686-151146664	4.10036	3.46079
LYSMD1	chr1:151156628-151176071	2.3989	2.23367
VPS72	chr1:151176299-151190213	35.5018	38.0948
PI4KB	chr1:151281554-151327715	14.3769	14.5886
RFX5	chr1:151340639-151347891	21.1739	21.3114
POGZ	chr1:151402723-151459465	15.0474	14.9657
MRPL9	chr1:151759642-151771330	35.0666	38.8576
TDRKH	chr1:151771564-151790534	3.24424	4.03336
THEM4	chr1:151870866-151909885	4.81696	4.19525
S100A10	chr1:151982909-151994238	129.895	135.554
S100A11	chr1:152032505-152037035	278.454	298.941
SPRR2D	chr1:153039724-153041118	0.817104	1.05682
S100A6	chr1:153534599-153536241	1457.65	1431.28
S100A5	chr1:153537146-153541765	3.40701	3.06907
S100A4	chr1:153543618-153551769	423.027	426.069
S100A3	chr1:153543618-153551769	4.70165	6.00913
S100A2	chr1:153561108-153565830	12.4916	12.0563
S100A16	chr1:153606890-153613038	140.195	138.862
S100A14	chr1:153614255-153616332	130.864	139.959
S100A13	chr1:153618799-153646306	98.8867	91.7686
ILF2	chr1:153658653-153671028	235.385	231.567
GATAD2B	chr1:153804726-153922975	11.8607	11.9183
DENND4B	chr1:153929500-153946678	12.3241	12.429
CRTC2	chr1:153947671-153958656	13.7783	13.256
SLC39A1	chr1:153959098-153977975	28.6408	28.532
JTB	chr1:153959098-153977975	62.3487	61.3289
RAB13	chr1:153981616-153986377	58.7176	60.6294
TPM3	chr1:154155303-154192135	147.964	142.121
C1orf43	chr1:154206700-154271510	119.268	125.161
UBE2Q1	chr1:154548574-154558644	25.8107	24.8701
ADAR	chr1:154582057-154627980	54.4532	53.8784
PMVK	chr1:154924731-154937008	14.8364	14.1263
PBXIP1	chr1:154944082-154956091	7.43828	8.02087
PYGO2	chr1:154957025-154961782	19.8311	18.0423
SHC1	chr1:154962297-154974483	60.6597	57.4594
LOC100505666	chr1:155033805-155069553	1.45608	1.30272
DPM3	chr1:155139890-155140520	57.4596	68.9611
KRTCAP2	chr1:155169407-155173328	155.268	160.497
MUC1	chr1:155185823-155192915	2.15757	2.07227
THBS3	chr1:155195587-155207981	2.06392	2.20555
GBA	chr1:155234447-155244862	10.1704	9.70689
FAM189B	chr1:155247204-155255483	34.9979	33.9831
SCAMP3	chr1:155255978-155262385	43.5032	44.7586
CLK2	chr1:155262867-155273529	20.2603	20.4616
RUSC1-AS1	chr1:155308747-155331118	5.76631	5.0928
ASH1L	chr1:155335260-155563944	5.60902	5.58298
YY1AP1	chr1:155659441-155689032	15.433	15.9688
GON4L	chr1:155745767-155859400	6.24697	6.19473
RIT1	chr1:155897807-155911402	2.88376	2.20724
KIAA0907	chr1:155913042-155934442	12.3233	12.0228
ARHGEF2	chr1:155946838-155978545	11.221	11.6455
SSR2	chr1:156009047-156020967	122.293	129.816
UBQLN4	chr1:156035293-156053825	33.7763	34.8224
MEX3A	chr1:156072012-156081998	2.67391	3.13985
PAQR6	chr1:156212987-156248117	3.71005	3.70087
SMG5	chr1:156249223-156282829	26.8115	26.2101
GLMP	chr1:156292686-156295689	21.8865	19.8907
CCT3	chr1:156308960-156346994	340.552	345.22
C1orf61	chr1:156404262-156429392	1.92514	2.49257
MEF2D	chr1:156463720-156500842	10.5627	10.0825
IQGAP3	chr1:156525404-156572604	8.06344	8.18195
GPATCH4	chr1:156594307-156601487	16.6933	17.9266
NES	chr1:156668762-156677397	7.34342	6.7716
CRABP2	chr1:156699607-156705816	277.233	286.412
ISG20L2	chr1:156721890-156728439	18.3516	17.4969
MRPL24	chr1:156737301-156741131	60.2206	57.8887
HDGF	chr1:156742106-156752448	151.831	151.551
SH2D2A	chr1:156806242-156881850	2.03687	2.12591
ARHGEF11	chr1:156934839-157045370	8.60934	8.6657
ETV3	chr1:157124666-157138591	5.38432	5.77648
TAGLN2	chr1:159918106-159925542	101.571	101.717
IGSF9	chr1:159927038-159945596	6.14339	6.61034
PIGM	chr1:160027671-160031993	3.29042	3.00671
IGSF8	chr1:160091338-160098828	16.1023	17.3435
DCAF8	chr1:160215714-160262560	20.6191	21.4122
PEX19	chr1:160276808-160285151	13.7636	13.1253
COPA	chr1:160288586-160358952	40.8193	39.3326
F11R	chr1:160995210-161021343	36.2255	36.6065
TSTD1	chr1:161037631-161038984	93.942	98.4743
USF1	chr1:161039250-161045979	17.5903	20.0086
PVRL4	chr1:161070990-161089595	1.0569	0.708629
PFDN2	chr1:161100555-161132688	94.6232	92.7876
DEDD	chr1:161100555-161132688	15.0984	15.2313
B4GALT3	chr1:161171309-161177968	25.0492	22.688
MPZ	chr1:161304734-161309972	1.59263	1.45618
CFAP126	chr1:161314375-161367883	0.983199	1.58495
OLFML2B	chr1:161983191-162024465	1.60141	1.38402
RGS5	chr1:163142298-163321791	1.07398	1.04145
ALDH9A1	chr1:165662211-165698663	32.3537	33.9748
TMCO1	chr1:165724290-165768922	17.1017	17.9931
TADA1	chr1:166856511-166876417	11.6957	11.2677
CREG1	chr1:167541013-167553819	41.7525	43.0442
MPC2	chr1:167916674-168075843	17.8115	18.3772
GPR161	chr1:168079541-168137667	3.87531	4.31842
ANKRD36BP1	chr1:168245580-168247430	5.70891	5.99454
NME7	chr1:169106708-169460669	16.1659	17.7066
SLC19A2	chr1:169463910-169485970	9.25358	9.64806
SELL	chr1:169690664-169711702	1.33264	1.87945
METTL18	chr1:169792531-169794920	3.63645	2.89287
SCYL3	chr1:169795408-169893959	4.07641	4.62953
KIFAP3	chr1:169921328-170074738	7.06847	6.79291
VAMP4	chr1:171700155-171742239	2.58988	2.48834
PIGC	chr1:172420687-172468829	8.15932	9.32823
TNFSF18	chr1:173041219-173050963	0.990964	0.481358
TNFSF4	chr1:173183730-173207313	0.841171	0.930338
CENPL	chr1:173799549-173824639	5.33264	4.86774
GAS5	chr1:173863247-173867987	199.292	214.042
RC3H1	chr1:173931083-173993072	4.91786	5.19762
MRPS14	chr1:175012957-175023455	11.1066	9.68671
KIAA0040	chr1:175156986-175193093	11.0389	10.9469
RFWD2	chr1:175944825-176207244	14.4566	14.4124
LOC730102	chr1:178006139-178038007	2.07187	1.89029
ABL2	chr1:179099326-179229684	4.66947	4.21869
TOR1AIP2	chr1:179839966-179877806	23.7129	24.1945
ACBD6	chr1:180288216-180502887	27.6159	27.4024
STX6	chr1:180972712-181023121	12.7487	13.316
GLUL	chr1:182378092-182392206	27.7245	27.9257
RNASEL	chr1:182573633-182589259	1.23863	1.33577
RGS16	chr1:182598622-182604413	3.33914	3.23759
ARPC5	chr1:183626192-183635941	64.1618	66.4893
EDEM3	chr1:184690490-184754907	5.14714	4.87691
FAM129A	chr1:184791024-184974586	1.1226	1.05292
TRMT1L	chr1:185118085-185291781	9.62847	10.0233
IVNS1ABP	chr1:185296387-185317329	30.7957	32.5972
TPR	chr1:186296272-186375325	25.6005	24.2568
UCHL5	chr1:193012365-193091776	26.5001	26.1335
GLRX2	chr1:193096464-193106114	23.811	21.8158
ASPM	chr1:197084126-197146694	9.39395	10.0675
ZBTB41	chr1:197153683-197200542	4.63132	4.23604
DENND1B	chr1:197504748-197775493	1.79316	1.68613
ZNF281	chr1:200404946-200410058	10.2678	10.3335
KIF14	chr1:200551496-200620734	8.59745	8.09492
DDX59	chr1:200644036-200694250	5.66483	5.55875
KIF21B	chr1:200969385-201023700	1.54859	1.73623
TMEM9	chr1:201134770-201171582	34.1659	35.9926
LAD1	chr1:201380837-201399541	28.773	27.9093
PHLDA3	chr1:201464283-201469171	19.635	20.326
CSRP1	chr1:201483529-201507259	29.9316	30.4089
ARL8A	chr1:202133403-202144743	17.7633	18.1403
UBE2T	chr1:202331656-202341966	55.7279	56.6969
KDM5B	chr1:202727403-202808421	10.4745	9.52086
RABIF	chr1:202878281-202889257	4.17844	3.8764
KLHL12	chr1:202891095-202928644	16.1018	15.9087
ADIPOR1	chr1:202940824-202958572	63.8012	61.7727
CYB5R1	chr1:202961872-202967276	9.46178	8.93988
ETNK2	chr1:204131060-204152182	9.67695	9.62378
KISS1	chr1:204190340-204196491	0.642687	0.932468
GOLT1A	chr1:204198159-204214092	5.11884	5.08298
PLEKHA6	chr1:204218850-204359929	2.12853	2.23771
PPP1R15B	chr1:204403363-204411817	33.0672	32.2761
PIK3C2B	chr1:204422629-204490346	4.03872	4.10499
LRRN2	chr1:204617172-204685469	2.05244	2.23426
TMEM81	chr1:205083128-205084460	2.49436	1.8861
RBBP5	chr1:205086141-205122022	12.1683	11.5697
DSTYK	chr1:205142502-205211599	3.31836	3.27399
NUAK2	chr1:205302062-205321791	1.27342	1.60349
LEMD1	chr1:205373251-205422086	3.13735	3.32907
BLACAT1	chr1:205434885-205456086	1.65477	1.31406
ELK4	chr1:205607942-205632872	9.37476	9.60211
SLC45A3	chr1:205657852-205680502	5.84169	6.18368
NUCKS1	chr1:205712818-205750244	88.3374	88.5485
RAB29	chr1:205767985-205775482	10.4946	9.19389
SLC41A1	chr1:205789092-205813196	14.8528	15.4996
FAM72A	chr1:206186255-206202419	5.18883	4.79697
EIF2D	chr1:206591642-206612551	28.3844	28.4542
C1orf116	chr1:207018520-207032756	1.50397	1.77431
YOD1	chr1:207043848-207052980	7.69745	6.95569
LAMB3	chr1:209614872-209652475	11.6829	11.7694
C1orf74	chr1:209756031-209784730	2.57092	2.51803
IRF6	chr1:209785622-209806175	10.9272	10.7681
SLC30A1	chr1:211575038-211578757	6.84302	7.76187
NEK2	chr1:211658256-211675630	25.1254	25.9935
LPGAT1	chr1:211743456-211830772	14.4608	14.8052
INTS7	chr1:211940398-212105006	9.9718	8.96276
RPL21P28	chr1:211940398-212105006	1.21672	1.76481
TMEM206	chr1:212364473-212414925	12.0461	12.0991
BATF3	chr1:212686416-212699985	3.72177	2.80956
NSL1	chr1:212726152-212791797	5.72204	4.80937
FLVCR1-AS1	chr1:212856603-212858138	4.93818	5.23661
ANGEL2	chr1:212992181-213015875	6.1196	6.79107
PTPN14	chr1:214348695-214551681	3.87759	3.88875
GPATCH2	chr1:217426992-217631102	4.96798	4.77415
EPRS	chr1:219968599-220046658	51.2645	52.3902
BPNT1	chr1:220057481-220089853	14.8908	15.6954
RAB3GAP2	chr1:220148267-220272501	8.55989	7.99426
DUSP10	chr1:221701419-221742176	1.65799	2.05748
TAF1A	chr1:222557901-222592633	9.01551	9.08472
AIDA	chr1:222668012-222712522	34.0276	35.6362
SUSD4	chr1:223220818-223364202	0.692618	1.02239
TP53BP2	chr1:223779892-223845972	10.4954	10.9441
GTF2IP20	chr1:223951265-223992644	2.86565	2.52276
NVL	chr1:224219612-224330189	6.336	6.06229
WDR26	chr1:224385142-224434299	21.6383	22.79
LBR	chr1:225401501-225428855	57.1644	53.9852
ENAH	chr1:225486831-225653143	13.1083	12.9887
TMEM63A	chr1:225810073-225882720	5.28447	4.83378
PYCR2	chr1:225919876-225924340	51.468	53.5453
SDE2	chr1:225982701-225999365	11.7601	11.6649
ACBD3	chr1:226144678-226186722	15.1352	16.5597
LIN9	chr1:226231148-226309748	5.21673	6.26073
PARP1	chr1:226360690-226408100	111.425	111.945
ITPKB	chr1:226631689-226739175	1.64258	2.02891
CDC42BPA	chr1:226989864-227318125	14.5524	13.6826
JMJD4	chr1:227728538-227781231	6.913	5.89808
WNT9A	chr1:227921463-227947975	3.54933	2.87659
C1orf35	chr1:228100726-228103462	15.7888	18.0554
MRPL55	chr1:228106678-228109312	32.2874	38.1916
TRIM11	chr1:228393675-228406816	17.8844	17.228
HIST3H2A	chr1:228457363-228457859	13.2554	13.5516
CCSAP	chr1:229321004-229342941	7.79567	7.34201
NUP133	chr1:229441296-229508341	23.997	24.8452
ABCB10	chr1:229516581-229558695	11.6924	11.3797
TAF5L	chr1:229593117-229626047	11.9557	12.5235
C1orf198	chr1:230837118-230869589	16.8895	16.5201
TTC13	chr1:230906240-230978872	5.58362	5.38956
FAM89A	chr1:231018957-231040249	18.0929	19.2675
C1orf131	chr1:231223762-231277973	12.8167	12.4876
EXOC8	chr1:231332730-231337872	5.88069	5.549
EGLN1	chr1:231363750-231425044	18.9881	19.7116
SIPA1L2	chr1:232397965-232515497	3.1628	3.07622
PCNXL2	chr1:232984135-233295713	2.05962	2.23426
LOC101927765	chr1:234372806-234384049	0.626169	1.41683
TARBP1	chr1:234391312-234479103	3.17377	3.31043
IRF2BP2	chr1:234604268-234609525	17.9895	17.9184
TOMM20	chr1:235109342-235128941	117.934	116.004
RBM34	chr1:235131182-235161256	25.5604	25.0707
ARID4B	chr1:235166894-235328217	7.14106	7.2992
B3GALNT2	chr1:235367359-235504481	17.1566	17.2019
GNG4	chr1:235512822-235883708	2.55052	2.40339
LYST	chr1:235512822-235883708	1.30326	1.24306
ERO1B	chr1:236215121-236282039	2.51444	2.013
HEATR1	chr1:236518213-236604541	20.9501	21.7157
FH	chr1:241497556-241519785	46.7891	48.8196
OPN3	chr1:241532133-241640399	2.8152	3.02265
CHML	chr1:241532133-241640399	4.21866	3.91287
LINC01347	chr1:243056313-243101744	1.5982	1.22467
CEP170	chr1:243124427-243255406	10.7329	9.76935
ADSS	chr1:244408491-244452134	29.6261	28.2123
HNRNPU-AS1	chr1:244835336-244846941	9.78862	11.3001
HNRNPU	chr1:244850299-244864525	138.791	141.281
SMYD3	chr1:245749339-246507342	13.4865	14.0741
TFB2M	chr1:246540560-246566263	25.8836	24.7289
AHCTF1	chr1:246839097-246931424	17.8874	17.5475
ZNF670,ZNF695	chr1:246945546-247078813	9.54722	11.4695
ZNF669	chr1:247099961-247104372	3.30968	4.34353
ZNF124	chr1:247121974-247172017	5.49401	5.46959
ZNF496	chr1:247300319-247331743	13.0787	13.9145
SH3BP5L	chr1:248810451-248825955	12.2404	12.3395
ZNF692	chr1:248850003-248859116	16.9347	16.0388
ZMYND11	chr10:134464-254637	12.489	13.2811
GTPBP4	chr10:988408-1017768	57.7042	56.0492
IDI2-AS1	chr10:1018906-1049121	0.402305	1.17499
WDR37	chr10:1056835-1132297	4.41735	3.5387
PFKP	chr10:3067519-3136805	101.814	105.379
PITRM1-AS1	chr10:3137726-3172841	0.930027	1.00296
AKR1E2	chr10:4826176-4848059	1.13935	0.805345
AKR1C3	chr10:5048765-5107686	0.957947	1.12782
NET1	chr10:5412550-5459056	21.162	21.4091
FAM208B	chr10:5684837-5763740	17.2854	17.501
FBXO18	chr10:5861725-5937595	21.6146	21.919
RBM17	chr10:6088985-6117459	35.0764	35.7352
PFKFB3	chr10:6144879-6235544	16.7658	16.9651
PRKCQ-AS1	chr10:6580424-6585361	1.13103	1.55516
ATP5C1	chr10:7788129-7807799	150.852	162.174
TAF3	chr10:7818503-8015053	4.28758	4.39033
GATA3	chr10:8054703-8075201	1.52131	1.0038
ECHDC3	chr10:11742356-11764066	8.32131	7.07534
PROSER2	chr10:11823397-11894710	9.23517	10.781
DHTKD1	chr10:12068916-12123228	7.07124	7.52467
SEC61A2	chr10:12129640-12250590	4.20518	4.23973
CDC123	chr10:12129640-12250590	85.0575	87.325
CAMK1D	chr10:12349542-12835545	2.6415	3.18659
OPTN	chr10:13100081-13138276	6.40957	6.73836
MCM10	chr10:13161553-13211104	13.7226	13.9018
PRPF18	chr10:13586938-13630868	11.0008	11.0952
HSPA14	chr10:14838159-14871741	20.8864	22.4733
SUV39H2	chr10:14878782-14904305	9.76157	9.1444
RPP38	chr10:15095384-15104257	19.5028	20.8669
PTER	chr10:16436942-16522005	11.7505	11.3622
VIM	chr10:17214238-17237593	0.719469	0.956794
STAM	chr10:17644124-17716822	16.9733	17.4519
ARL5B	chr10:18659383-18678011	12.065	11.6301
MLLT10	chr10:21534171-21743630	13.9798	13.9461
BMI1,COMMD3,COMMD3-BMI1	chr10:22316382-22331485	68.9343	66.2602
MSRB2	chr10:23095497-23122013	5.77878	5.1113
OTUD1	chr10:23439268-23442381	2.68969	2.60993
KIAA1217	chr10:23694745-24547848	2.68127	2.8792
THNSL1	chr10:24981978-25062279	4.09771	4.72367
PDSS1	chr10:26697665-26861087	11.9463	13.1326
MASTL	chr10:27154823-27186919	8.97425	8.50327
RAB18	chr10:27504173-27542237	14.901	14.741
WAC	chr10:28532587-28623112	39.0972	38.5111
BAMBI	chr10:28677494-28682939	11.0848	12.138
SVIL-AS1	chr10:29409533-29735801	7.47094	8.29486
MAP3K8	chr10:30434020-30461833	0.93029	0.875189
CREM	chr10:35126840-35212958	7.93188	7.41941
CCNY	chr10:35246980-35572670	18.6411	19.0597
ZNF33A	chr10:38010649-38060067	4.69591	4.74477
ZNF37A	chr10:38094335-38123350	5.20641	5.15151
HSD17B7P2	chr10:38356379-38378505	1.21159	1.7954
LINC00999	chr10:38428145-38452153	1.89843	1.46406
LINC00839	chr10:42475490-42495337	4.0833	3.98978
BMS1	chr10:42782505-42834937	25.1875	24.4345
RET	chr10:43077068-43130349	1.89826	2.10726
CSGALNACT2	chr10:43138444-43185306	5.34965	5.40159
FXYD4	chr10:43371643-43376335	1.11637	0.154249
ZNF487	chr10:43437125-43482559	1.13863	0.840315
ZNF485	chr10:43606406-43617904	2.25743	2.14796
ZNF32-AS1	chr10:43628816-43674699	4.10424	2.16932
RASSF4	chr10:44959770-45005329	1.21397	1.73085
ZNF22	chr10:44959770-45005329	8.9799	10.4063
ALOX5	chr10:45374175-45453121	2.52397	2.95622
FAM21C	chr10:45727199-45792964	5.64605	6.01133
TIMM23	chr10:45972452-46003741	68.6389	70.466
AGAP7P	chr10:46109494-46131678	0.954754	1.13306
BMS1P5	chr10:46759022-46811988	1.40228	1.78568
MAPK8	chr10:48306638-48439359	10.2005	10.865
TIMM23B	chr10:49942032-49974850	5.42712	4.82254
AGAP6	chr10:49988317-50010499	4.10313	3.65386
FAM21A	chr10:50067887-50133509	5.88863	5.87491
DKK1	chr10:52314280-52317657	201.48	196.159
CISD1	chr10:58269101-58289259	14.8912	15.2315
UBE2D1	chr10:58334978-58370753	12.6703	13.3539
TFAM	chr10:58385142-58399230	17.7644	17.1216
CDK1	chr10:60778330-60794852	88.5678	86.793
ARID5B	chr10:61901253-62096948	4.45152	4.76978
ZNF365	chr10:62339587-62672011	2.18097	2.00088
ADO	chr10:62804755-62808479	18.4808	20.1943
NRBF2	chr10:63133246-63155031	13.584	14.1232
JMJD1C-AS1	chr10:63167220-63466562	3.38284	3.36048
REEP3	chr10:63521362-63625123	11.626	12.9122
LINC01515	chr10:65571424-65766541	2.23987	1.83713
SIRT1	chr10:67884668-67918390	12.5341	11.2679
HNRNPH3	chr10:68282659-68407294	67.7411	69.6248
CCAR1	chr10:68721143-68792377	23.1082	23.9817
STOX1	chr10:68827536-68895453	1.98177	2.18287
DDX50	chr10:68901277-68946847	10.7682	11.7733
DDX21	chr10:68956122-68985069	85.7732	85.9321
KIAA1279	chr10:68988720-69016983	20.7964	19.724
VPS26A	chr10:69124151-69172860	36.164	33.1383
SUPV3L1	chr10:69180203-69209098	22.2021	20.0199
HK1	chr10:69269999-69401881	23.8902	23.5489
TSPAN15	chr10:69451469-69507667	12.4203	11.9031
C10orf35	chr10:69630246-69633599	14.4743	14.4877
COL13A1	chr10:69801887-69959148	3.11299	3.06647
H2AFY2	chr10:70052600-70132934	28.5354	27.9213
EIF4EBP2	chr10:70404104-70428618	23.3117	21.1424
PALD1	chr10:70478807-70568450	19.8069	20.3311
ADAMTS14	chr10:70672802-70762439	6.70222	7.36164
SGPL1	chr10:70815947-70881175	22.4066	22.175
UNC5B	chr10:71212534-71302878	8.95098	9.08427
SLC29A3	chr10:71319252-71363390	4.0864	4.3538
CHST3	chr10:71964361-72013564	5.00383	4.69328
ANAPC16	chr10:72096031-72235860	19.9551	20.0282
DDIT4	chr10:72273918-72276039	43.1154	44.2038
MCU	chr10:72692130-72887694	16.6526	16.4833
FAM149B1	chr10:73168118-73247331	3.63116	4.04618
SEC24C	chr10:73744372-73772175	26.4712	27.2019
FUT11	chr10:73772290-73776218	7.99293	7.82905
CHCHD1	chr10:73782049-73783648	45.682	54.6555
ZSWIM8	chr10:73785623-73801798	7.03452	7.46752
PLAU	chr10:73909968-73922777	18.0394	19.7905
VCL	chr10:73998113-74120156	39.7426	39.6681
ADK	chr10:74151184-74709303	28.1609	29.1522
KAT6B	chr10:74826412-75032622	3.29613	3.40241
SAMD8	chr10:75111634-75182123	7.64797	7.93505
VDAC2	chr10:75210153-75231448	181.737	182.981
ZNF503-AS1	chr10:75279725-75408982	2.24008	2.55065
ZNF503-AS2	chr10:75279725-75408982	2.2361	1.82574
C10orf11	chr10:75431645-76557376	1.53121	1.28608
RPS24	chr10:78033759-78056813	1657.65	1647.95
ZMIZ1	chr10:79069034-79316528	9.85489	9.87987
PPIF	chr10:79347463-79355333	55.3886	60.4286
EIF5AL1	chr10:79512600-79516436	2.02501	2.22138
BEND3P3	chr10:79682974-79688894	1.39447	1.04805
LOC642361	chr10:79691499-79827602	3.41329	3.56536
TMEM254	chr10:80046232-80092551	6.52152	5.8762
LINC00857	chr10:80207709-80219657	3.9946	3.72659
FAM213A	chr10:80407828-80432997	3.96192	5.21178
TSPAN14	chr10:80454281-80522635	21.7543	22.8459
GHITM	chr10:84139428-84153555	117.342	119.149
CCSER2	chr10:84328588-84518521	8.45607	6.33466
BMPR1A	chr10:86756638-86925188	13.8036	12.635
SNCG	chr10:86958530-86963260	25.5268	27.6806
ADIRF,AGAP11	chr10:86968430-87010203	250.699	260.436
FAM25A	chr10:87020288-87024730	4.90299	3.05393
FAM35A	chr10:87095195-87191465	14.7987	13.9839
LOC439994	chr10:87238666-87343574	3.22881	3.61933
MINPP1	chr10:87504465-87553461	17.0641	15.992
PAPSS2	chr10:87659718-87747705	7.80131	7.58971
PTEN	chr10:87863437-87971930	14.7422	13.9681
STAMBPL1	chr10:88880186-88923502	5.45426	4.98529
FAS	chr10:88932683-89015785	7.90443	6.80986
IFIT3	chr10:89327818-89340968	0.651172	0.893044
IFIT1	chr10:89392545-89406487	1.4351	1.45025
IFIT5	chr10:89414567-89421002	8.47545	7.84927
KIF20B	chr10:89701589-89774943	9.6381	9.51519
RPP30	chr10:90871951-90908555	15.7854	17.4986
PCGF5	chr10:91163011-91284331	14.3477	15.0557
HECTD2	chr10:91306961-91611460	2.10086	1.94459
TNKS2	chr10:91798393-91865475	11.0987	11.3179
BTAF1	chr10:91923978-92030323	12.8972	14.1221
MARCH5	chr10:92291162-92353964	26.2125	26.404
KIF11	chr10:92593067-92655395	17.6634	17.863
HHEX	chr10:92689923-92695651	9.55324	9.26458
EXOC6	chr10:92834712-93059494	7.18462	6.62342
CEP55	chr10:93496611-93529092	40.2865	38.6385
SLC35G1	chr10:93893972-93902734	6.77225	6.32258
TBC1D12	chr10:94402428-94536332	2.85082	2.72966
HELLS	chr10:94545766-94602099	19.4313	20.0774
ENTPD1	chr10:95711778-96090235	2.50693	2.62675
CCNJ	chr10:95711778-96090235	10.1217	10.2885
ZNF518A	chr10:96129714-96163761	8.73676	8.50188
RPL13AP5	chr10:96750265-96750923	22.5146	18.6704
LCOR	chr10:96832259-96964441	6.41838	6.35375
C10orf12	chr10:96981283-96985828	2.91542	2.49174
FRAT1	chr10:97319264-97321915	1.08509	0.731469
PGAM1	chr10:97426269-97433441	340.509	335.502
ZDHHC16	chr10:97446130-97457370	20.2675	22.47
UBTD1	chr10:97498881-97571210	10.3918	10.0956
PI4K2A	chr10:97640685-97676432	12.3195	11.7069
MARVELD1	chr10:97713707-97718152	28.2123	26.7561
ZFYVE27	chr10:97737120-97760907	9.06112	9.65098
R3HCC1L	chr10:98134623-98244897	3.74607	4.43244
ENTPD7	chr10:99659505-99756137	3.54548	3.85301
CUTC	chr10:99659505-99756137	39.4049	41.2844
ABCC2	chr10:99782597-99852192	43.7574	44.2127
DNMBP-AS1	chr10:99875576-100009919	0.834476	1.26307
SCD	chr10:100347014-100364831	428.982	435.646
OLMALINC	chr10:100373575-100388354	17.7045	18.4122
HIF1AN	chr10:100535883-100553924	16.4982	16.9673
PAX2	chr10:100735708-100829941	2.38128	3.09527
SLF2	chr10:100912568-100965134	12.307	12.4498
SEMA4G	chr10:100972528-100987519	6.55702	6.4976
C10orf2	chr10:100987535-100994401	25.029	24.0801
LZTS2	chr10:100997106-101031157	47.9879	50.5529
SFXN3	chr10:101031238-101041241	17.1017	17.9388
KAZALD1	chr10:101061241-101065594	1.81582	1.52615
BTRC	chr10:101354032-101557321	8.26217	8.50656
DPCD	chr10:101588331-101609653	25.6921	27.4315
HPS6	chr10:102065366-102068038	19.5774	19.9296
PPRC1	chr10:102132993-102150333	28.6374	29.3677
NOLC1	chr10:102152175-102163871	112.754	113.492
ELOVL3	chr10:102226277-102229587	6.0777	4.48505
GBF1	chr10:102245497-102382899	26.6715	25.3421
NFKB2	chr10:102394109-102402529	28.412	27.34
FBXL15	chr10:102402616-102423136	9.57556	7.33621
RPARP-AS1	chr10:102449816-102456293	9.67024	12.0039
TMEM180	chr10:102461412-102477045	18.5823	17.4521
SUFU	chr10:102503961-102633457	10.0224	9.44608
TRIM8	chr10:102644494-102658319	33.134	34.9722
SFXN2	chr10:102714540-102739189	5.89425	6.89387
WBP1L	chr10:102743969-102816264	11.7579	11.6539
AS3MT,C10orf32	chr10:102854209-102901898	8.05669	9.99082
CNNM2	chr10:102918317-103078587	8.10638	8.62459
TAF5	chr10:103367966-103396513	5.21905	4.89922
PDCD11	chr10:103396654-103446262	30.9505	30.9113
SLK	chr10:103967184-104029233	21.5056	20.2709
SFR1	chr10:104122057-104126385	25.9784	28.8312
GSTO1	chr10:104254193-104267464	127.26	128.076
GSTO2	chr10:104268872-104299418	63.5491	63.2158
ADD3	chr10:109945558-110135565	17.7206	17.4244
MXI1	chr10:110207604-110287365	19.3104	19.9928
DUSP5	chr10:110497866-110511544	48.7913	52.6468
SMC3	chr10:110567690-110604634	27.3924	26.4704
PDCD4	chr10:110871794-110919366	17.1706	15.7556
SHOC2	chr10:110919542-111013667	14.4088	15.3608
ACSL5	chr10:112374157-112428380	101.4	101.12
VTI1A	chr10:112446997-112818744	21.3686	20.8135
LOC103344931	chr10:112823495-112827732	5.70021	5.76235
TCF7L2	chr10:112950249-113167677	67.6783	66.1058
CASP7	chr10:113679161-113730909	20.1896	20.6147
NHLRC2	chr10:113854631-113912506	6.7086	8.13292
ADRB1	chr10:114044046-114046908	0.983094	1.04799
FAM160B1	chr10:114821743-114899827	7.65071	7.01185
TRUB1	chr10:114938192-114977680	26.1495	24.6203
SLC18A2	chr10:117241072-117279430	6.28547	5.71916
CASC2	chr10:118046820-118210153	0.851299	0.966246
NANOS1	chr10:119029715-119034342	2.37366	2.23032
FAM45A	chr10:119104064-119137984	13.5148	11.4994
GRK5	chr10:119207684-119455619	4.43414	4.96332
BAG3	chr10:119651369-119677817	48.5672	46.6971
INPP5F	chr10:119726046-119829150	10.318	11.2653
SEC23IP	chr10:119892572-119944658	21.3201	20.9355
WDR11	chr10:120761811-120909526	16.3109	16.329
TACC2	chr10:121989173-122254545	8.79341	8.36206
PLEKHA1	chr10:122374577-122432355	18.0322	18.7826
PSTK	chr10:122980039-122990391	1.489	2.65394
ACADSB	chr10:123008912-123058290	7.94485	8.33282
BUB3	chr10:123154243-123165370	147.85	149.675
LHPP	chr10:124461771-124614141	18.9705	16.6953
FAM175B	chr10:124801784-124836670	18.9786	20.8037
ZRANB1	chr10:124942122-124987436	16.4749	16.7396
EDRF1	chr10:125719514-125764143	11.5204	12.268
BCCIP	chr10:125823534-125881315	116.719	111.643
FANK1	chr10:125896538-126009592	1.91824	1.79546
DOCK1	chr10:126905408-127452517	14.1207	14.2845
PTPRE	chr10:127907060-128085900	4.00702	3.91384
MGMT	chr10:129467189-129767519	15.7276	16.7449
GLRX3	chr10:130136374-130180382	43.826	48.9749
PPP2R2D	chr10:131900643-131959834	4.5409	5.0041
DPYSL4	chr10:132186909-132205776	2.03299	2.48347
LRRC27	chr10:132332109-132381506	1.19457	1.02869
PWWP2B	chr10:132397197-132417854	7.15268	7.03502
C10orf91	chr10:132445209-132448321	1.01161	1.81912
INPP5A	chr10:132537848-132783480	8.77637	6.81064
ZNF511	chr10:133278629-133313162	21.3146	17.5379
PAOX	chr10:133379236-133391696	2.25342	1.94112
MTG1	chr10:133394116-133424617	6.9968	7.43901
DIP2C	chr10:274189-689668	6.02046	5.65432
LARP4B	chr10:806913-931705	18.4929	19.6778
IDI2	chr10:1018906-1049121	1.84341	2.58813
IDI1	chr10:1018906-1049121	49.7574	51.4269
PITRM1	chr10:3137726-3172841	24.8934	24.3124
KLF6	chr10:3775995-3785281	24.7369	25.0027
ASB13	chr10:5638856-5666595	11.6555	11.8234
GDI2	chr10:5765222-5813549	85.805	84.9699
ANKRD16	chr10:5861725-5937595	4.62704	4.25023
IL15RA	chr10:5952370-5978187	4.19139	3.84698
KIN	chr10:7750961-7788027	2.59499	3.337
USP6NL	chr10:11460509-11611789	14.2104	15.945
UPF2	chr10:11920021-12043170	10.8311	10.9292
NUDT5	chr10:12129640-12250590	78.2663	72.4407
CCDC3	chr10:12896624-13099773	9.92704	9.86624
PHYH	chr10:13277795-13300130	9.67194	11.9207
SEPHS1	chr10:13317437-13348298	25.2126	27.0954
BEND7	chr10:13438483-13502976	3.20682	3.4787
FAM107B	chr10:14518556-14774897	14.3172	14.5254
CDNF	chr10:14819251-14837984	0.88878	0.645968
DCLRE1C	chr10:14904610-14954432	2.22815	2.71719
ACBD7	chr10:15075474-15088776	2.36046	2.29431
NMT2	chr10:15105771-15168710	7.89295	7.15282
FAM171A1	chr10:15211644-15371059	15.4492	15.8129
FAM188A	chr10:15778175-15860520	11.5895	13.0106
C1QL3	chr10:16436942-16522005	0.937142	0.573624
RSU1	chr10:16590617-16817454	11.7753	11.379
TRDMT1	chr10:17142982-17202071	1.09293	1.17386
HACD1	chr10:17589958-17617374	10.861	10.0584
NSUN6	chr10:18545206-18651637	4.23628	4.88966
NEBL	chr10:20779973-21174923	6.41853	6.85961
CASC10	chr10:21494491-21497284	2.66288	2.51244
DNAJC1	chr10:21756547-22003721	11.4182	10.214
PIP4K2A	chr10:22534836-22714574	25.9644	27.625
ARHGAP21	chr10:24583608-24723668	9.4935	9.87298
ABI1	chr10:26697665-26861087	16.1522	16.0427
ANKRD26	chr10:27004115-27100498	1.72888	1.42007
YME1L1	chr10:27110110-27154420	63.3202	62.3245
ACBD5	chr10:27195213-27242139	9.61664	9.63936
MKX	chr10:27672873-27767799	12.052	12.0889
ARMC4	chr10:27812163-27999055	5.52673	5.78263
MPP7	chr10:28050993-28282138	33.67	32.4
WAC-AS1	chr10:28519916-28532354	17.0108	16.6153
SVIL	chr10:29409533-29735801	5.19889	4.63342
KIAA1462	chr10:30012799-30059559	6.7662	7.12049
MTPAP	chr10:30309800-30349338	10.9785	9.8636
ZNF438	chr10:30844635-31031937	1.577	1.43606
ZEB1-AS1	chr10:31316527-31319095	0.840728	1.03419
ARHGAP12	chr10:31805397-31928876	43.6074	41.8368
KIF5B	chr10:32009009-32056443	55.6466	53.6235
EPC1	chr10:32267715-32378798	7.13244	7.43257
ITGB1	chr10:32900317-32958365	135.961	132.511
NRP1	chr10:33177490-33334905	1.27867	1.51203
PARD3	chr10:34109559-34815325	13.263	14.8783
CUL2	chr10:35008550-35090642	16.6855	17.4225
ZNF248	chr10:37776525-37858084	3.47901	2.15028
ZNF25	chr10:37949866-37976525	1.58295	1.96223
CCNYL2	chr10:42408173-42472240	2.02393	2.42889
ZNF37BP	chr10:42513510-42552870	1.46511	1.45417
ZNF33B	chr10:42574182-42638837	4.32436	4.15096
RASGEF1A	chr10:43194532-43266919	9.4056	9.31792
HNRNPF	chr10:43385616-43409248	154.964	152.457
ZNF239	chr10:43556344-43574618	1.65024	1.68029
ZNF32	chr10:43628816-43674699	6.43827	5.01126
C10orf10	chr10:44959770-45005329	2.37438	2.90472
MARCH8	chr10:45454584-45594906	6.79795	6.41957
ZFAND4	chr10:45615500-45672813	3.0503	3.16398
AGAP4	chr10:45825591-45853877	1.24243	1.6531
PARGP1	chr10:45854834-45972428	2.22599	2.33894
NCOA4	chr10:46005087-46030714	47.4258	45.9099
ZNF488	chr10:47365495-47384273	2.46724	2.07792
AGAP9	chr10:47501853-47523638	1.47016	1.69075
BMS1P6	chr10:47535580-47553523	1.1738	0.960774
ARHGAP22	chr10:48446024-48656265	2.73842	3.30248
ERCC6,ERCC6-PGBD3,PGBD3	chr10:49454479-49539538	3.11233	3.05652
OGDHL	chr10:49734640-49762379	7.17583	6.9446
PARG	chr10:49818274-49942027	9.50879	9.75528
SGMS1	chr10:50305584-50623977	5.57986	6.89355
CSTF2T	chr10:50991150-52314128	10.0821	9.36467
LINC01468	chr10:52450876-52470533	1.5116	3.28829
ZWINT	chr10:56357437-56361273	48.8068	45.4283
IPMK	chr10:58191516-58267934	3.10304	3.68524
SLC16A9	chr10:59650763-59709891	4.74395	4.18837
CCDC6	chr10:59788747-59906656	23.0549	23.8527
ANK3	chr10:60026297-60733526	1.43613	1.46244
RHOBTB1	chr10:60869439-61001440	1.27777	1.22285
RTKN2	chr10:62193085-62268863	4.29823	4.18867
EGR2	chr10:62811995-62819167	1.17953	1.44895
JMJD1C	chr10:63167220-63466562	11.8286	11.7826
DNAJC12	chr10:67796668-67838179	3.57754	4.2631
HERC4	chr10:67921898-68075346	11.0091	11.5335
PBLD	chr10:68282659-68407294	1.00509	0.883098
RUFY2	chr10:68282659-68407294	4.65294	4.47542
DNA2	chr10:68414063-68472121	5.67972	6.23718
SLC25A16	chr10:68482332-68527523	4.38983	3.0869
AIFM2	chr10:70052600-70132934	12.3613	12.9665
TYSND1	chr10:70137980-70146740	5.60818	5.93889
SAR1A	chr10:70150204-70170529	39.2397	39.7551
PPA1	chr10:70202829-70233434	197.545	190.433
LRRC20	chr10:70298969-70382650	9.08926	9.04127
PRF1	chr10:70597347-70602775	9.27941	10.6139
PCBD1	chr10:70883507-70888786	121.694	118.463
UNC5B-AS1	chr10:71212534-71302878	3.17233	2.8418
C10orf54	chr10:71396933-71815947	3.9846	4.37264
PSAP	chr10:71816297-71851325	226.941	222.319
ASCC1	chr10:72096031-72235860	10.9239	11.2838
DNAJB12	chr10:72332829-72355149	9.41839	10.2459
MICU1	chr10:72367325-72626191	20.6561	18.9075
P4HA1	chr10:73007221-73096974	20.4208	19.8066
ECD	chr10:73134523-73168095	15.9268	14.4771
DNAJC9	chr10:73168118-73247331	35.564	34.5754
MRPS16	chr10:73247366-73358859	50.2368	46.7996
ANXA7	chr10:73375430-73414083	49.4675	49.8284
PPP3CB	chr10:73436427-73575675	18.3104	18.8287
USP54	chr10:73436427-73575675	4.52335	4.45631
AGAP5	chr10:73674274-73697796	1.40113	1.29815
BMS1P4	chr10:73699150-73730514	1.6075	1.31799
ZSWIM8-AS1	chr10:73785623-73801798	3.27493	3.06237
NDST2	chr10:73801910-73811831	3.81474	4.07755
CAMK2G	chr10:73812500-73874591	10.7924	11.3134
AP3M1	chr10:74120256-74151068	15.3809	16.7074
COMTD1	chr10:75233970-75236012	23.7908	20.8557
ZNF503	chr10:75279725-75408982	27.718	27.0245
DLG5	chr10:77790790-77926590	17.0954	16.6564
POLR3A	chr10:77975148-78029540	9.59505	10.2165
ZCCHC24	chr10:79382326-79445627	3.51146	3.2762
NUTM2B-AS1	chr10:79691499-79827602	7.6787	9.31336
ANXA11	chr10:80155123-80205677	68.6303	71.9386
GRID1	chr10:85577730-86366493	1.4452	1.17871
WAPL	chr10:86435255-86521784	17.3027	16.7462
MMRN2	chr10:86935540-86957668	1.58866	1.77209
GLUD1	chr10:87050201-87095019	57.7898	58.977
NUTM2A-AS1	chr10:87238666-87343574	10.7813	12.8564
ATAD1	chr10:87753117-87818160	29.8453	28.9111
ANKRD22	chr10:88802729-88851975	1.14881	1.14
ACTA2	chr10:88932683-89015785	5.99897	5.53896
LIPA	chr10:89213568-89252039	22.1555	22.7415
PANK1	chr10:89579496-89645572	1.98928	2.36209
HTR7	chr10:90740818-90857914	14.1199	12.122
TNKS2-AS1	chr10:91782838-91798291	1.74046	1.02506
CPEB3	chr10:92048639-92291118	1.11255	1.22971
IDE	chr10:92451683-92574095	17.4651	17.9781
MYOF	chr10:93306428-93482317	61.541	61.0254
FRA10AC1	chr10:93667882-93702572	10.4907	10.434
NOC3L	chr10:94333225-94362976	18.1933	16.5577
PDLIM1	chr10:95237567-95291148	41.7855	39.4718
SORBS1	chr10:95311772-95561420	1.24984	1.0593
ALDH18A1	chr10:95605928-95656810	40.6397	38.9537
TCTN3	chr10:95663395-95694143	26.2721	26.6793
TM9SF3	chr10:96518109-96587052	32.9353	31.3724
PIK3AP1	chr10:96593311-96720522	3.52337	3.87401
ARHGAP19,SLIT1	chr10:96998037-97292673	10.3994	10.5083
FRAT2	chr10:97332496-97334701	7.73955	7.9968
RRP12	chr10:97356700-97401370	17.9157	18.285
EXOSC1	chr10:97435908-97446011	30.3009	26.3132
MMS19	chr10:97458323-97498794	34.1072	33.6203
MORN4	chr10:97614552-97634156	2.25111	2.35709
AVPI1	chr10:97677423-97687258	13.0447	15.4156
LOXL4	chr10:98247685-98268250	1.21782	1.22178
PYROXD2	chr10:98383564-98415221	2.35924	1.68763
HPS1	chr10:98416197-98446947	17.735	16.8826
GOT1	chr10:99396869-99430773	52.4829	51.5882
SLC25A28	chr10:99610517-99620464	24.9784	24.6575
COX15	chr10:99659505-99756137	20.7698	19.3593
DNMBP	chr10:99875576-100009919	15.225	15.6494
ERLIN1	chr10:100150089-100186057	32.7947	31.4152
CHUK	chr10:100188366-100229587	26.3506	26.3893
CWF19L1	chr10:100232295-100267681	17.2651	17.9286
SNORA12	chr10:100232295-100267681	71.7471	97.4657
BLOC1S2	chr10:100273277-100286712	24.8348	26.9165
SEC31B	chr10:100486645-100519838	4.49793	4.57778
NDUFB8	chr10:100523728-100529923	177.405	169.568
MRPL43	chr10:100972528-100987519	92.5087	96.0836
PDZD7	chr10:100997106-101031157	2.60676	3.14105
POLL	chr10:101578881-101588270	13.4879	13.9512
FBXW4	chr10:101610663-101694986	13.5589	14.2321
FGF8	chr10:101770129-101780369	0.994829	1.23566
NPM3	chr10:101781324-101783413	147.951	155.815
MGEA5	chr10:101784442-101818465	36.8723	37.7246
KCNIP2	chr10:101819067-101843920	1.34477	1.60996
C10orf76	chr10:101845598-102056175	10.9222	10.1196
LDB1	chr10:102107565-102120453	36.8132	36.3259
PITX3	chr10:102230188-102241474	1.20969	1.69918
PSD	chr10:102402616-102423136	4.04436	5.07609
CUEDC2	chr10:102423244-102432666	62.6727	61.1261
C10orf95	chr10:102449816-102456293	3.72324	2.5278
ACTR1A	chr10:102479228-102502755	59.6204	60.1388
ARL3	chr10:102673726-102714433	9.78887	9.58604
NT5C2	chr10:103088016-103193306	22.1412	22.1813
PCGF6	chr10:103302795-103351134	17.1018	16.5156
USMG5	chr10:103367966-103396513	423.942	419.644
CALHM2	chr10:103446785-103452405	20.6173	19.8392
CALHM3	chr10:103472803-103479240	1.12904	0.709095
SH3PXD2A	chr10:103594026-103855406	1.72636	1.73253
OBFC1	chr10:103877559-103918287	12.9747	12.5458
COL17A1	chr10:104031287-104085880	1.61677	1.2885
ITPRIP	chr10:104309695-104338493	3.33135	3.47313
XPNPEP1	chr10:109864765-109923553	33.3789	37.2144
SMNDC1	chr10:110293039-110304949	41.4877	45.4189
BBIP1	chr10:110871794-110919366	10.8402	12.5786
GPAM	chr10:112149863-112183779	9.9552	9.54614
ZDHHC6	chr10:112430289-112446959	55.757	58.3238
DCLRE1A	chr10:113834723-113854404	9.69774	8.65008
CCDC186	chr10:114122214-114174605	5.05999	5.14558
ABLIM1	chr10:114431109-114684655	41.543	42.9486
HSPA12A	chr10:116671191-116742574	8.30721	8.6599
SHTN1	chr10:116883376-117126586	23.6968	24.3984
PDZD8	chr10:117280488-117375467	20.0628	20.0797
RAB11FIP2	chr10:118004915-118046603	5.85179	6.36977
FAM204A	chr10:118309059-118342327	17.2963	17.6043
CACUL1	chr10:118680981-118755246	29.5786	29.5075
EIF3A	chr10:119035028-119080822	128.161	129.588
SFXN4	chr10:119140912-119165692	38.9458	40.9596
PRDX3	chr10:119167698-119178865	282.74	279.431
RGS10	chr10:119499826-119542710	66.4564	66.7732
TIAL1	chr10:119573465-119597029	48.7038	45.7591
MCMBP	chr10:119829403-119873628	66.7959	65.6948
RPL21	chr10:120354660-120355223	16.1211	14.263
FGFR2	chr10:121478329-121598458	6.56397	6.02727
ATE1	chr10:121740420-121951965	14.2049	14.8005
NSMCE4A	chr10:121957087-121975228	35.3626	37.4493
CUZD1,FAM24B	chr10:122832154-122898714	4.43605	2.47382
C10orf88	chr10:122930902-122954403	8.22705	8.22161
IKZF5	chr10:122990805-123008850	7.22181	8.25586
CHST15	chr10:124007665-124093607	19.1317	20.2644
OAT	chr10:124397302-124418976	125.185	125.014
NKX1-2	chr10:124447428-124449981	1.54939	3.13294
FAM53B	chr10:124619293-124744361	7.6	7.22033
METTL10	chr10:124757830-124791941	14.3244	13.7514
CTBP2	chr10:124987848-125161055	49.3552	47.5033
UROS	chr10:125788577-125823268	28.2563	27.5485
DHX32	chr10:125823534-125881315	25.3414	22.6702
MKI67	chr10:128096660-128126204	36.2684	37.5076
BNIP3	chr10:131967682-131982013	29.214	28.2617
STK32C	chr10:132207491-132307973	8.01257	7.34725
TUBGCP2	chr10:133278629-133313162	13.8245	14.7499
FUOM	chr10:133355153-133358025	10.3116	9.5617
ECHS1	chr10:133362482-133373404	55.2789	56.5068
RIC8A	chr11:207510-236362	16.7112	17.9402
PSMD13	chr11:236807-252984	103.476	103.201
ATHL1	chr11:289137-295688	14.0807	13.6756
IFITM2	chr11:308106-309410	89.0079	94.7167
IFITM1	chr11:313990-315272	3.37955	2.59154
B4GALNT4	chr11:369794-382117	11.6824	11.2931
PKP3	chr11:392598-404908	46.5368	47.0938
PTDSS2	chr11:450279-491387	18.6722	18.2166
LRRC56	chr11:537521-560779	2.00622	2.1682
RASSF7	chr11:560970-564025	19.031	17.9785
PHRF1	chr11:576445-612222	18.624	17.6705
DRD4	chr11:637304-640705	0.668524	0.904451
TMEM80	chr11:644219-705028	4.21545	5.11239
EPS8L2	chr11:706119-727727	50.0172	48.907
TALDO1	chr11:747431-765024	142.368	149.024
LOC171391	chr11:777577-784284	3.92887	5.09872
RPLP2	chr11:809935-812876	2505.24	2506.38
SNORA52	chr11:809935-812876	18.5001	53.6859
PNPLA2	chr11:818900-825571	46.649	44.4674
CRACR2B	chr11:828259-831991	1.66824	2.20836
CD151	chr11:832951-838835	125.397	127.375
TSPAN4	chr11:842823-867116	22.6674	19.2715
AP2A2	chr11:925808-1012245	22.2863	22.4041
TOLLIP-AS1	chr11:1309707-1310707	0.885504	0.854949
BRSK2	chr11:1389898-1462689	6.50522	7.25399
MRPL23	chr11:1947271-1956609	22.2517	23.3336
CD81	chr11:2328748-2397419	223.677	216.601
TSSC4	chr11:2400487-2403878	17.9567	16.1672
KCNQ1	chr11:2444990-2861569	3.15362	3.41686
SLC22A18	chr11:2887344-2925246	17.4704	16.4017
PGAP2	chr11:3675009-3826371	18.744	18.3763
STIM1	chr11:3855702-4093210	9.79048	8.33475
RRM1	chr11:4094693-4138876	62.7154	60.8424
TRIM34,TRIM6,TRIM6-TRIM34	chr11:5596100-5644395	3.39174	3.15168
SMPD1	chr11:6390413-6394998	2.23259	2.13096
TIMM10B	chr11:6474682-6484681	10.0002	11.4137
ILK	chr11:6603707-6612244	40.9649	39.4911
ZNF215	chr11:6926422-6958047	3.42822	3.49439
PPFIBP2	chr11:7513764-7653765	1.07584	0.61889
EIF3F	chr11:7987319-7996171	216.157	225.565
RPL27A	chr11:8682447-8689872	229.424	231.716
AKIP1	chr11:8911153-8933006	18.2597	19.6256
TMEM9B-AS1	chr11:8947200-8976283	1.24696	1.1172
IPO7	chr11:9384621-9448127	70.3226	69.8918
ZNF143	chr11:9460964-9528524	9.01547	7.48428
WEE1	chr11:9573680-9589766	24.8881	22.6103
SWAP70	chr11:9664076-9752991	11.9979	10.1293
SBF2-AS1	chr11:9754769-10294207	1.43118	1.96428
ADM	chr11:10304979-10307402	35.5555	38.0562
AMPD3	chr11:10450320-10507579	7.69067	6.81219
MRVI1-AS1	chr11:10541235-10693988	1.84345	1.89419
CTR9	chr11:10750986-10779755	40.279	40.7579
ZBED5-AS1	chr11:10858216-10879276	6.08723	6.86453
USP47	chr11:11841422-11959325	5.81947	5.48404
MICAL2	chr11:12110575-12263790	5.32321	5.34284
MICALCL	chr11:12286899-12359144	1.16368	0.718179
PARVA	chr11:12377478-12535356	4.71372	5.17355
TEAD1	chr11:12674421-12944737	24.4953	24.8235
ARNTL	chr11:13277726-13387265	5.55727	4.89297
FAR1	chr11:13668658-13732346	24.737	24.55
PDE3B	chr11:14643722-14872058	3.12343	3.08184
C11orf58	chr11:16738600-16758354	42.2125	41.6238
OR7E14P	chr11:17051885-17053044	1.13562	0.921408
NUCB2	chr11:17276738-17331523	13.4261	13.7835
GTF2H1	chr11:18322268-18367043	14.4236	15.3988
LDHA	chr11:18394388-18408218	570.084	576.835
ZDHHC13	chr11:19117144-19176420	15.5858	15.6672
HTATIP2	chr11:20363684-20383783	48.9267	45.8041
PRMT3	chr11:20387529-20509333	12.8098	14.5988
BDNF-AS	chr11:27506851-27722058	3.17917	2.10069
METTL15	chr11:28108250-28333507	10.9622	11.3715
ARL14EP	chr11:30323098-30338223	11.767	12.0133
DNAJC24	chr11:31369829-31509628	6.45512	6.23522
ELP4	chr11:31509728-31784525	11.7867	9.43524
RCN1	chr11:32090930-32105726	82.9784	85.1748
EIF3M	chr11:32583766-32794658	132.206	134.302
PRRG4	chr11:32829934-32858123	3.47327	3.12077
QSER1	chr11:32893177-32980268	16.5028	16.4485
DEPDC7	chr11:33015863-33033582	6.94832	6.84023
TCP11L1	chr11:33039416-33073563	4.56634	4.20649
LINC00294	chr11:33076149-33079454	3.93578	2.70019
HIPK3	chr11:33256671-33357022	10.8092	11.0754
CAPRIN1	chr11:34051682-34102610	110.161	107.573
NAT10	chr11:34105563-34146911	37.334	36.1607
CAT	chr11:34438924-34472060	37.3916	37.6884
EHF	chr11:34621040-34663287	40.8042	40.1638
PDHX	chr11:34882295-34996128	17.5978	18.7741
CD44	chr11:35138869-35232402	144.332	144.642
FJX1	chr11:35618186-35620873	8.58557	10.2571
TRIM44	chr11:35662751-35811053	11.1715	10.8873
LDLRAD3	chr11:35943980-36232136	11.7873	13.3652
C11orf74	chr11:36591942-36659291	8.24475	10.0146
API5	chr11:43311954-43344530	59.0662	59.3246
TTC17	chr11:43358884-43494933	12.7283	12.6253
HSD17B12	chr11:43680592-43856619	42.9055	44.4135
ALKBH3	chr11:43880806-43920944	10.0988	9.29635
ACCS	chr11:44066178-44084019	2.32556	2.48452
EXT2	chr11:44095548-44245430	19.5155	20.986
CD82	chr11:44565590-44619765	7.02678	5.94873
TSPAN18	chr11:44764425-44951306	5.13843	5.81437
SLC35C1	chr11:45804071-45813016	13.9547	12.167
CRY2	chr11:45847117-45883248	3.98333	4.1192
MAPK8IP1	chr11:45885495-45906465	6.36547	6.18372
GYLTL1B	chr11:45921620-45929096	31.9925	33.0462
DGKZ	chr11:46332904-46380554	27.0821	26.8194
MDK	chr11:46380783-46383837	334.231	330.671
ATG13	chr11:46617275-46676018	13.1657	12.2906
ZNF408	chr11:46700766-46705916	6.29861	6.68625
C11orf49	chr11:46936688-47177125	14.2531	15.0848
DDB2	chr11:47214941-47239218	32.0995	32.411
NR1H3	chr11:47239301-47269033	7.34151	6.99626
MADD	chr11:47269375-47330031	11.9441	10.8373
SLC39A13	chr11:47408494-47416500	10.4271	10.5299
PTPMT1	chr11:47565429-47584563	15.7476	15.4888
NDUFS3	chr11:47565429-47584563	76.8242	77.9483
PTPRJ	chr11:47980557-48170842	7.13797	7.83283
RTN4RL2	chr11:57460536-57477539	21.8658	21.6282
SERPING1	chr11:57597553-57614853	1.74908	1.58371
CLP1	chr11:57657743-57661865	11.9657	13.3711
ZDHHC5	chr11:57668001-57701187	29.1602	29.8899
CTNND1,TMX2	chr11:57712522-57819180	112.587	115.536
C11orf31	chr11:57712522-57819180	47.7786	51.6897
CNTF,ZFP91	chr11:58579113-58625732	27.9508	28.8142
FAM111B	chr11:59107184-59127416	5.54685	5.13284
FAM111A	chr11:59142844-59155038	10.4375	11.3761
DTX4	chr11:59171429-59213021	3.527	3.39358
STX3	chr11:59755058-59805882	8.20222	8.2053
MS4A15	chr11:60756866-60776731	1.26383	1.43264
CCDC86	chr11:60841955-60855971	48.3617	46.2816
TMEM109	chr11:60913898-60923443	24.0586	22.6214
TMEM132A	chr11:60924440-60951785	39.3268	37.0057
TKFC	chr11:61299446-61369503	17.2127	17.2241
TMEM138	chr11:61299446-61369503	11.939	14.2648
TMEM216	chr11:61392359-61398863	12.2882	11.3984
SDHAF2	chr11:61430124-61446767	23.4596	25.2882
PPP1R32	chr11:61481112-61490928	1.38114	1.13547
DAGLA	chr11:61680432-61747002	1.51837	1.25467
MYRF	chr11:61752636-61788518	19.1367	18.9375
FEN1	chr11:61792636-61797242	70.1946	68.6775
FADS2	chr11:61799624-61867354	7.59348	7.42218
INCENP	chr11:62123972-62153163	20.9598	19.929
ASRGL1	chr11:62337301-62393415	12.6008	13.5005
METTL12	chr11:62662816-62673690	2.61348	2.68855
SNORA57	chr11:62662816-62673690	20.3209	19.6915
UQCC3	chr11:62662816-62673690	14.4429	13.812
TTC9C	chr11:62728479-62738636	11.7476	10.0083
POLR2G	chr11:62761538-62766715	75.4926	75.8627
TAF6L	chr11:62771302-62787341	10.1264	10.8349
TMEM179B	chr11:62787401-62792014	49.5952	53.1756
SLC3A2	chr11:62856011-62888883	133.218	134.123
RTN3	chr11:63681449-63759891	80.9423	84.7509
C11orf84	chr11:63813373-63827718	29.5895	27.2768
MARK2	chr11:63838927-63911020	16.7743	17.6333
NAA40	chr11:63938969-63957319	8.18152	8.22143
COX8A	chr11:63974606-63976543	467.112	477.4
OTUB1	chr11:63985852-63998420	52.4933	53.0495
STIP1	chr11:64185271-64204548	164.569	158.115
NUDT22	chr11:64226257-64230016	25.8146	24.7157
DNAJC4	chr11:64230280-64234281	14.232	14.8971
VEGFB	chr11:64234583-64239264	12.9278	13.8568
FKBP2	chr11:64240940-64244135	64.5829	63.5229
PLCB3	chr11:64251522-64269452	31.2811	32.4934
GPR137	chr11:64269827-64289500	6.76661	7.6634
TEX40	chr11:64300390-64304767	0.882709	1.58716
ESRRA	chr11:64305527-64318084	26.4098	26.3097
PRDX5	chr11:64318087-64321823	235.509	232.811
CCDC88B	chr11:64340217-64357534	2.07177	2.1738
RPS6KA4	chr11:64359152-64372215	32.2397	34.6392
PPP2R5B	chr11:64924670-64935888	5.02809	4.48709
ARL2,SNX15	chr11:65014112-65040572	54.6469	52.2851
SAC3D1	chr11:65040903-65058537	31.1549	29.2954
ZFPL1	chr11:65084221-65089109	19.4972	18.18
TM7SF2,VPS51	chr11:65096114-65116235	38.9661	38.8437
MRPL49	chr11:65120626-65134532	49.4787	52.3892
SPDYC	chr11:65170235-65173217	1.99979	2.54844
CAPN1	chr11:65181214-65212006	100.562	100.931
POLA2	chr11:65261851-65298685	10.0526	9.77205
CDC42EP2	chr11:65314817-65322429	13.139	12.6161
DPF2	chr11:65333753-65352980	30.7804	32.9174
TIGD3	chr11:65354810-65357611	1.27677	1.28614
FRMD8	chr11:65386569-65413524	17.1518	17.6803
NEAT1	chr11:65422797-65445538	16.7131	16.538
MALAT1	chr11:65497761-65506512	8.66789	8.62014
SCYL1	chr11:65525076-65558228	36.9018	36.0195
SSSCA1	chr11:65570458-65571888	37.2325	38.1056
FAM89B	chr11:65572348-65574198	40.1943	47.7183
EHBP1L1	chr11:65576037-65592645	21.9196	21.3362
PCNXL3	chr11:65616311-65637439	19.8362	20.4485
SIPA1	chr11:65638106-65650920	22.7766	24.4089
KAT5	chr11:65712001-65720938	15.4878	13.89
OVOL1	chr11:65787033-65797219	9.12915	9.43544
MUS81	chr11:65860400-65872934	12.2145	11.7155
CCDC85B	chr11:65890403-65891635	97.0127	98.7537
DRAP1	chr11:65919256-65921577	78.6506	75.8671
SART1	chr11:65961688-65980136	21.4154	20.5665
BANF1	chr11:65996544-66004146	191.833	180.857
CST6	chr11:66011990-66013505	35.22	32.7068
SF3B2	chr11:66052344-66068911	106.144	105.339
PACS1	chr11:66070352-66244747	15.996	15.3241
KLC2	chr11:66257293-66267861	25.3773	24.3694
RAB1B	chr11:66268584-66277492	101.064	96.2582
CNIH2	chr11:66278200-66284214	1.4912	0.650702
TMEM151A	chr11:66291901-66296664	5.76782	6.10645
PELI3	chr11:66466326-66509659	4.10255	4.35703
DPP3	chr11:66466326-66509659	22.304	23.6866
BBS1	chr11:66510647-66533613	5.0792	5.25166
CCS	chr11:66593218-66606019	15.4812	18.4812
RBM14,RBM14-RBM4,RBM4	chr11:66616581-66677921	87.34	88.8292
C11orf80,RCE1	chr11:66744735-66846532	25.2596	25.731
LRFN4	chr11:66848525-66958376	28.7602	28.1213
SYT12	chr11:67022718-67050863	1.64536	1.86996
RHOD	chr11:67056817-67072017	32.6229	30.0852
KDM2A	chr11:67119268-67258079	17.2143	18.6345
ADRBK1	chr11:67266433-67286558	36.2408	38.3838
ANKRD13D	chr11:67289290-67302484	11.9789	12.5123
SSH3	chr11:67303447-67312607	15.806	16.2234
LOC100130987	chr11:67317838-67391687	3.12764	4.4092
RAD9A	chr11:67391951-67401905	10.3746	11.0626
RPS6KB2	chr11:67428463-67435408	23.8095	24.9744
AIP	chr11:67483028-67491108	25.8727	26.3802
GSTP1	chr11:67583594-67586653	546.189	536.136
NDUFV1	chr11:67606851-67612541	86.7535	90.6448
[truncated: 10,324 more rows]

## Sheet: HcoEp1C
gene_short_name	locus	HCoEpiC_Illumina	HCoEpiC_Subnanomolar
LINC01128	chr1:827590-859446	2.80804	2.91716
KLHL17	chr1:960586-965719	7.75573	7.77184
PLEKHN1	chr1:966496-975104	17.09	15.2832
ISG15	chr1:1013466-1014539	7.02554	7.129
AGRN	chr1:1020122-1056119	64.8339	62.6044
B3GALT6	chr1:1232248-1235040	10.6654	11.4987
PUSL1	chr1:1308613-1324687	18.286	18.2987
CPTP	chr1:1324762-1328896	29.606	30.3635
LOC148413	chr1:1399529-1407313	6.00057	5.08151
VWA1	chr1:1435522-1442882	6.62269	7.5102
ATAD3B	chr1:1471783-1496202	11.2496	11.2989
ATAD3A	chr1:1512142-1534687	19.2461	19.1373
MIB2	chr1:1615414-1630610	13.7738	14.4499
PRKCZ	chr1:2050469-2212720	13.5409	13.0995
SKI	chr1:2228694-2310213	27.027	26.4144
RER1	chr1:2391774-2412571	34.0805	34.3567
PLCH2	chr1:2467458-2505530	48.0394	50.6747
TNFRSF14	chr1:2549919-2565622	2.17552	2.39767
FAM213B	chr1:2586459-2633042	9.09826	8.77705
ARHGEF16	chr1:3454582-3481113	7.54148	8.66597
TPRG1L	chr1:3624991-3630130	39.2556	39.1517
TP73	chr1:3652564-3747373	0.680498	0.845413
SMIM1	chr1:3772760-3775982	3.23281	2.55858
DFFB	chr1:3857266-3885429	1.94486	1.62813
KCNAB2	chr1:5862807-6101193	1.45749	1.14069
ESPN	chr1:6424787-6460944	10.4062	10.4374
ZBTB48	chr1:6579990-6589280	4.54573	4.06132
PHF13	chr1:6613695-6624033	11.6494	11.1968
THAP3	chr1:6624864-6701906	7.13497	6.26841
CAMTA1	chr1:6785323-7769706	33.1749	40.6417
VAMP3	chr1:7771268-7781432	76.4238	75.7951
PER3	chr1:7784428-7845180	1.33612	1.22389
PARK7	chr1:7961653-7985282	105.554	106.788
H6PD	chr1:9234803-9271335	6.64918	7.55091
SPSB1	chr1:9292881-9369531	12.9251	11.9462
SLC25A33	chr1:9539468-9582773	7.23544	7.58867
TMEM201	chr1:9588873-9614877	5.64782	5.3781
PIK3CD	chr1:9651731-9824526	6.61962	6.20385
NMNAT1	chr1:9942922-9985498	6.34872	5.67324
RBP7	chr1:9997196-10016020	2.05478	0.941839
UBE4B	chr1:10032982-10181238	11.8403	12.4326
KIF1B	chr1:10210705-10381603	10.7179	11.6765
PGD	chr1:10398991-10420511	51.1309	49.2762
APITD1,APITD1-CORT,CORT	chr1:10430101-10452003	2.41753	1.53676
PEX14	chr1:10474945-10630761	14.1901	14.2996
TARDBP	chr1:11012621-11025492	27.1565	25.7932
UBIAD1	chr1:11273197-11288434	7.58339	7.62295
FBXO44	chr1:11648360-11663327	7.95549	6.76007
FBXO6	chr1:11664092-11674352	14.897	12.2104
AGTRAP	chr1:11736084-11750771	45.4863	43.8319
CLCN6	chr1:11762192-11847783	2.77296	3.37918
PLOD1	chr1:11934666-11975542	38.6819	38.7267
MFN2	chr1:11980180-12013515	35.8948	36.6836
MIIP	chr1:12019241-12032049	9.77032	9.76031
VPS13D	chr1:12230038-12512046	5.94812	5.97961
PDPN	chr1:13583756-13617957	64.9092	65.4101
PRDM2	chr1:13700239-13825079	8.42053	8.65597
KAZN	chr1:14598716-15152464	10.9147	10.6669
TMEM51	chr1:15152531-15220478	18.2665	18.9653
EFHD2	chr1:15409894-15430343	37.9274	39.673
DNAJC16	chr1:15526812-15585110	4.5874	4.14762
DDI2,RSC1A1	chr1:15617457-15661722	8.88391	9.28134
PLEKHM2	chr1:15684331-15734769	35.1115	33.6712
FBLIM1	chr1:15758759-15786589	62.0878	64.5027
SPEN	chr1:15834214-15940455	8.61946	9.03013
SZRD1	chr1:16367029-16398148	39.1788	41.542
NECAP2	chr1:16440671-16460089	28.6196	31.1419
MST1P2	chr1:16645573-16650420	1.28095	0.909813
CROCC	chr1:16921949-16972979	2.34019	2.65324
PADI1	chr1:17205125-17246006	7.12422	7.09872
ARHGEF10L	chr1:17539834-17697875	7.66919	7.79539
MRTO4	chr1:19251580-19260128	19.7538	19.4836
PQLC2	chr1:19312245-19332428	14.3431	12.6821
MINOS1,MINOS1-NBL1,NBL1	chr1:19596976-19658456	53.0345	52.2524
OTUD3	chr1:19882394-19912944	2.77322	2.48307
CDA	chr1:20588950-20618907	11.3024	9.42703
PINK1	chr1:20633454-20661544	15.206	17.0868
NBPF3	chr1:21440089-21484900	1.74214	1.77838
LINC00339	chr1:22023993-22031224	4.46327	4.48994
CDC42	chr1:22052626-22092943	161.537	161.27
ZBTB40	chr1:22451850-22531157	3.26651	3.14877
EPHB2	chr1:22710837-22921500	3.97073	4.07795
KDM1A	chr1:23019447-23083691	39.3272	40.4341
ZNF436-AS1	chr1:23359447-23371837	1.22515	0.940795
RPL11	chr1:23691778-23696426	1901.74	1865.83
TCEB3	chr1:23743365-23778297	8.93415	8.88455
PITHD1	chr1:23778385-23788232	21.9353	22.0786
LYPLA2	chr1:23791155-23795539	63.7491	60.8332
PNRC2	chr1:23959810-23963459	34.951	35.1114
GRHL3	chr1:24319321-24415097	32.2118	32.3953
NIPAL3	chr1:24415754-24472983	11.9215	12.2917
RCAN3	chr1:24496332-24537020	12.3499	10.8786
SRRM1	chr1:24643102-24673281	22.6342	20.8501
CLIC4	chr1:24745268-24844324	63.2086	64.6791
TMEM50A	chr1:25338297-25420872	41.6837	42.6144
TMEM57	chr1:25430857-25500207	7.79184	8.16069
LDLRAP1	chr1:25543584-25568886	14.5162	14.7659
SEPN1	chr1:25800175-25818222	32.0558	31.5094
MTFR1L	chr1:25819905-25859458	11.5678	11.5608
PDIK1L	chr1:26111164-26125548	1.74291	1.20433
ZNF593	chr1:26169896-26170873	42.4503	46.2717
CNKSR1	chr1:26177489-26189884	10.7627	10.7777
CEP85	chr1:26234152-26279038	5.61789	6.03003
SH3BGRL3	chr1:26279721-26281522	464.735	477.453
DHDDS	chr1:26432281-26471304	9.53256	11.2774
HMGN2	chr1:26472410-26476642	59.3204	55.824
RPS6KA1	chr1:26529757-26575029	20.3691	20.0681
ARID1A	chr1:26696030-26782110	11.7934	11.6915
PIGV	chr1:26787962-26798403	6.72061	7.08037
ZDHHC18	chr1:26826709-26855720	20.6919	20.9011
SFN	chr1:26863141-26864456	1381.73	1374.88
NUDC	chr1:26921721-26946871	55.194	53.4685
TRNP1	chr1:26993703-27000886	43.9247	43.0758
WDTC1	chr1:27234515-27308633	11.6643	12.5493
TMEM222	chr1:27322144-27336400	18.8226	16.5262
SYTL1	chr1:27341991-27353932	24.5065	24.3805
GPR3	chr1:27392643-27395813	1.71878	2.19548
FAM76A	chr1:27725978-27762912	2.74179	2.45903
STX12	chr1:27773182-27824452	31.8887	31.6748
PPP1R8	chr1:27830740-27851672	19.8011	17.7943
THEMIS2	chr1:27872542-27886685	7.32753	6.5931
XKR8	chr1:27959461-27968096	4.47359	4.36686
ATPIF1	chr1:28236090-28238105	186.459	191.735
SESN2	chr1:28259451-28282491	13.373	12.7037
MED18	chr1:28329001-28335967	7.3616	7.92611
PHACTR4	chr1:28369581-28500369	7.68497	7.83658
RCC1	chr1:28505942-28539196	42.9597	43.4509
SNORA73A	chr1:28505942-28539196	6.65788	8.09679
SNORA73B	chr1:28505942-28539196	15.3625	14.9856
TRNAU1AP	chr1:28553016-28581854	6.71762	7.00655
GMEB1	chr1:28668727-28715603	3.66081	4.24463
YTHDF2	chr1:28736620-28769775	35.0736	35.3574
EPB41	chr1:28887090-29123909	6.61661	6.62013
PTPRU	chr1:29236515-29326813	19.3417	18.9531
MATN1-AS1	chr1:30711276-30726746	0.870787	0.970146
ZCCHC17	chr1:31296981-31364953	21.6537	23.9309
SERINC2	chr1:31409564-31434680	303.539	299.316
TINAGL1	chr1:31576484-31587686	24.3525	26.2091
KHDRBS1	chr1:32013693-32060859	62.9957	60.6981
TMEM39B	chr1:32072901-32102866	4.56151	4.31694
KPNA6	chr1:32108042-32176567	17.2332	17.1525
TXLNA	chr1:32179743-32198285	12.8542	13.4484
CCDC28B	chr1:32200385-32205390	4.61501	3.17473
IQCC	chr1:32205634-32208687	0.979394	0.956336
EIF3I	chr1:32222369-32231604	129.857	131.817
HDAC1	chr1:32292106-32333623	33.3898	33.2431
ZBTB8A	chr1:32539144-32605950	1.79319	1.83541
RBBP4	chr1:32651147-32702760	10.3824	10.8135
KIAA1522	chr1:32741910-32774970	54.8495	54.8639
S100PBP	chr1:32775238-32858879	5.45054	4.56149
AZIN2	chr1:33081112-33120531	2.09208	1.93015
ZNF362	chr1:33256572-33300719	4.95206	4.26596
GJB5	chr1:34755046-34758512	57.3756	56.1198
GJB4	chr1:34759740-34763724	4.77327	4.22525
GJB3	chr1:34781188-34786366	119.254	122.557
ZMYM1	chr1:35059785-35115858	4.07276	4.92862
ZMYM4	chr1:35268966-35421944	6.15069	6.51463
NCDN	chr1:35557791-35566779	7.95654	7.96831
AGO4	chr1:35808226-35857889	3.17261	3.00337
AGO1	chr1:35883208-35924298	2.3163	2.54018
AGO3	chr1:35931081-36056462	2.0161	1.55338
ADPRHL2	chr1:36088851-36093932	19.7379	19.4418
MAP7D1	chr1:36136568-36180849	116.402	115.843
THRAP3	chr1:36224415-36305356	32.1042	32.8884
SH3D21	chr1:36306392-36321347	5.36792	6.06321
ZC3H12A	chr1:37474517-37484377	70.5143	68.0152
CDCA8	chr1:37692400-37709719	1.52067	1.11916
MANEAL	chr1:37794101-37801606	0.872928	1.15513
C1orf122	chr1:37802941-37809454	57.7411	55.2672
UTP11L	chr1:38012711-38024825	14.5472	18.1782
AKIRIN1	chr1:38991243-39006065	44.8762	45.9333
NDUFS5	chr1:39026294-39034636	233.33	228.045
MACF1	chr1:39084166-39487138	15.2577	14.8155
LOC101929516	chr1:39560812-39576849	3.6204	5.07277
PPIE	chr1:39738844-39788861	25.216	23.8475
MFSD2A	chr1:39955111-39969968	18.8632	16.6119
CAP1	chr1:40040582-40072649	211.625	210.028
RLF	chr1:40161368-40240921	6.70519	6.6111
ZMPSTE24	chr1:40258049-40294184	21.1693	21.5172
SMAP2	chr1:40373705-40423326	11.4991	12.2272
ZFP69B	chr1:40450664-40463718	1.58799	1.58347
ZFP69	chr1:40477629-40496343	1.02809	1.09334
EXO5	chr1:40508760-40516542	1.48873	1.54985
NFYC	chr1:40689079-40771606	12.7961	14.1468
CTPS1	chr1:40979298-41012565	14.8528	14.389
PPCS	chr1:42456340-42473378	25.3128	26.8317
PPIH	chr1:42658376-42676758	28.7722	26.8905
YBX1	chr1:42682394-42702349	400.512	401.431
C1orf50	chr1:42767244-42775742	8.27584	7.74564
ERMAP	chr1:42807051-42844989	5.5305	5.58427
ZNF691	chr1:42846572-42852475	1.76343	1.79099
SLC2A1-AS1	chr1:42925374-42983358	2.00593	2.10834
TMEM125	chr1:43269993-43274002	1.8638	2.15182
CDC20	chr1:43358954-43363202	1.2927	1.56452
SZT2	chr1:43389884-43454247	2.47247	2.80193
PTPRF	chr1:43530875-43623672	150.561	152.603
KDM4A	chr1:43650125-43707341	9.95133	10.3487
ST3GAL3	chr1:43707532-43931165	4.97442	5.86266
ARTN	chr1:43933319-43937240	8.11174	6.70763
IPO13	chr1:43946805-43968022	17.9166	18.8297
DPH2	chr1:43969980-43973371	15.2126	14.0761
ATP6V0B	chr1:43974647-43978300	84.9976	87.5448
B4GALT2	chr1:43979201-43991171	59.3015	58.977
CCDC24	chr1:43991607-44031492	2.68158	2.85506
DMAP1	chr1:44213452-44220679	4.63964	5.47296
RNF220	chr1:44405287-44651724	16.8132	17.0062
RPS8	chr1:44775573-44778740	1980.29	1979.18
PLK3	chr1:44800363-44807285	30.7654	29.4814
BTBD19	chr1:44808481-44814129	1.61021	0.897117
UROD	chr1:45012132-45015669	30.2527	27.3205
TOE1	chr1:45329241-45491168	2.31627	2.35583
MMACHC	chr1:45500183-45522890	2.53782	2.29327
AKR1A1	chr1:45550782-45570051	32.7862	35.9147
NASP	chr1:45583987-45618906	5.4213	6.51601
TMEM69	chr1:45688174-45750813	26.6457	27.8576
MAST2	chr1:45803612-46036124	11.0975	10.3781
TSPAN1	chr1:46040139-46185962	22.1733	20.2341
LURAP1	chr1:46188680-46221256	1.26848	1.77109
UQCRH	chr1:46303612-46316777	252.841	255.433
NSUN4	chr1:46340176-46365152	4.10875	4.42632
FAAH	chr1:46394266-46413848	2.40473	2.86463
CMPK1	chr1:47333796-47378839	56.7233	58.0254
RNF11	chr1:51236272-51273447	43.2482	40.9643
OSBPL9	chr1:51616873-51878937	24.2862	26.074
BTF3L4	chr1:52056184-52090716	15.3856	16.7391
ZFYVE9	chr1:52142093-52346686	9.74801	10.6412
PRPF38A	chr1:52404546-52418320	7.60211	8.42844
GPX7	chr1:52602370-52609051	1.43719	1.8676
FAM159A	chr1:52633393-52657065	1.41181	1.72073
ZYG11B	chr1:52726458-52827341	5.38657	6.01775
SCP2	chr1:52927228-53051617	52.7104	53.5611
CPT2	chr1:53196428-53220639	7.39606	7.66189
LRRC42	chr1:53946325-53968168	30.4891	29.2246
TCEANC2	chr1:54026680-54112519	1.5607	1.45307
MRPL37	chr1:54200166-54218383	50.9976	53.3401
ACOT11	chr1:54548133-54634744	5.88291	5.50495
MROH7,TTC4	chr1:54641739-54742655	12.3864	12.6484
TMEM61	chr1:54980663-54992293	1.51166	1.63856
PCSK9	chr1:55039475-55064853	12.0814	12.1523
FGGY	chr1:59296952-59762731	4.09893	4.44014
HOOK1	chr1:59814860-59876378	7.28419	6.95144
NFIA	chr1:61077273-61462788	3.45209	3.37308
INADL	chr1:61742476-62163919	5.5471	5.59141
L1TD1	chr1:62194801-62212328	0.914558	0.747048
USP1	chr1:62436303-62451804	5.96346	6.15763
ATG4C	chr1:62784105-62865271	3.91515	3.97002
ALG6	chr1:63367589-63438562	3.09753	3.50407
EFCAB7	chr1:63523300-63572693	1.06014	1.06383
PGM1	chr1:63593275-63660246	34.0196	35.0094
ROR1	chr1:63774018-64181496	1.40951	1.46542
CACHD1	chr1:64470792-64693058	1.44194	1.45722
RAVER2	chr1:64745094-64966504	4.66601	4.10193
AK4	chr1:65147548-65232145	24.6604	25.4885
DNAJC6	chr1:65264693-65415869	0.748397	1.05112
LEPR,LEPROT	chr1:65420447-65637493	34.2994	35.7892
MIER1	chr1:66924894-66988619	6.54266	6.20365
IL12RB2	chr1:67307363-67396900	2.04257	1.62956
GADD45A	chr1:67685176-67688338	229.104	234.165
SRSF11	chr1:70205681-70252018	28.7418	28.7601
HHLA3	chr1:70354809-70368022	9.70124	12.4615
CTH	chr1:70411217-70439851	5.54729	5.3907
FPGT,FPGT-TNNI3K,TNNI3K	chr1:74198211-74544432	2.92287	2.98041
TYW3	chr1:74705487-74766676	5.67175	5.94521
ACADM	chr1:75724346-75763678	6.77203	8.32407
RABGGTB	chr1:75786193-75795090	48.368	51.4022
ST6GALNAC5	chr1:76867500-77064052	0.824979	0.603136
FAM73A	chr1:77779623-77879540	6.53416	6.17541
NEXN	chr1:77881347-77943893	0.647056	0.82569
DNAJB4	chr1:78004951-78017311	6.77409	6.68767
IFI44	chr1:78649791-78664078	0.827107	0.521877
ADGRL2	chr1:81699769-81992738	11.6944	12.2182
PRKACB	chr1:84077974-84238498	5.96014	5.90426
RPF1	chr1:84479236-84574480	17.64	16.8521
WDR63	chr1:85062297-85133138	0.982279	0.892461
LOC646626	chr1:85265775-85278088	2.37721	4.03948
CYR61	chr1:85580760-85583965	104.841	104.011
CLCA2	chr1:86424085-86456557	56.733	57.959
CLCA4	chr1:86547075-86580749	2.05133	1.86364
SH3GLB1	chr1:86704569-86748184	23.272	22.2285
HS2ST1	chr1:86914651-87109998	9.39129	10.1081
LMO4	chr1:87328467-87348923	8.17559	8.39347
PKN2	chr1:88537512-88836255	12.5016	12.3179
GBP6	chr1:89363876-89388160	9.01135	9.0242
LRRC8B	chr1:89524837-89597861	2.16933	2.01758
LRRC8C	chr1:89633084-89719535	8.39863	8.28087
LRRC8D	chr1:89821013-89936430	10.0841	10.275
ZNF326	chr1:89995118-90028535	5.99561	6.4971
CDC7	chr1:91500846-91525764	1.00777	1.192
BTBD8	chr1:92080304-92147841	1.39928	0.58526
KIAA1107	chr1:92167051-92184723	0.927819	1.0943
RPAP2	chr1:92246397-92388175	4.22404	3.73562
RPL5	chr1:92832036-92961522	1233.48	1227.4
MTF2	chr1:93079234-93139081	4.27156	4.63176
DR1	chr1:93345920-93362591	26.0536	25.2653
FNBP1L	chr1:93448130-93554661	10.5786	11.7686
LOC100129046	chr1:93561740-93847150	1.22055	0.904247
ABCD3	chr1:94418376-94518663	13.491	12.0677
SLC44A3	chr1:94820341-94895247	6.41032	4.95614
RWDD3,TMEM56,TMEM56-RWDD3	chr1:95092516-95247225	5.4361	4.22327
PTBP2	chr1:96721604-96815049	2.74949	2.45458
SNX7	chr1:98661679-98760500	11.9504	13.592
PALMD	chr1:99516983-99765793	2.72717	2.87758
AGL	chr1:99850083-99924023	4.22743	4.19936
SLC35A3	chr1:99969788-100026978	6.02462	5.65671
HIAT1	chr1:100038232-100083373	23.8286	22.7754
TRMT13	chr1:100133149-100178273	2.32049	2.40707
RTCA	chr1:100264741-100292769	21.4464	19.6461
SLC30A7	chr1:100896075-100981755	5.49112	4.96051
LOC102606465	chr1:101025845-101087379	2.71447	2.85573
AMY2B,RNPC3	chr1:103525955-103579534	5.16123	5.28946
PRMT6	chr1:107056644-107059296	5.58368	5.11367
PRPF38B	chr1:108692309-108701800	11.461	11.7584
STXBP3	chr1:108746662-108809526	12.9075	13.9526
GPSM2	chr1:108876980-108963499	15.4868	15.1411
TMEM167B	chr1:109090780-109096932	19.139	20.9216
SCARNA2	chr1:109100192-109100612	0.825446	0
SARS	chr1:109213892-109238182	116.38	118.83
CELSR2	chr1:109250018-109275756	18.9572	19.05
ATXN7L2	chr1:109483938-109492798	1.24101	1.27142
CYB561D1	chr1:109494035-109500441	3.77448	3.38764
GNAI3	chr1:109548563-109595832	33.383	32.4137
AMPD2	chr1:109619812-109632055	10.809	10.4929
GSTM4	chr1:109656075-109665501	2.32716	2.09086
GSTM2	chr1:109668021-109683997	3.90005	4.45957
CSF1	chr1:109910610-109930994	3.91459	3.81926
AHCYL1	chr1:109984764-110023742	34.9654	33.557
STRIP1	chr1:110031576-110054641	10.2621	9.29742
KCNC4	chr1:110210713-110234052	2.28092	2.13878
RBM15	chr1:110339322-110346681	3.61149	3.36969
LAMTOR5-AS1	chr1:110401254-110416274	0.417533	0.812217
CEPT1	chr1:111117331-111185102	27.0015	25.4408
CHI3L2	chr1:111227658-111243440	1.50816	1.97063
PIFO	chr1:111346559-111353017	1.28027	1.03001
ATP5F1	chr1:111439889-111461903	75.0838	77.9327
RAP1A	chr1:111619782-111716695	9.72028	10.8131
DDX20	chr1:111722063-111767577	6.71743	6.41209
CTTNBP2NL	chr1:112396177-112461164	13.9015	14.202
CAPZA1	chr1:112619452-112671619	79.849	75.1503
MOV10	chr1:112674311-112700746	19.8904	20.1934
SLC16A1-AS1	chr1:112956414-112964068	2.00773	2.65479
LRIG2	chr1:113073169-113125202	3.15447	2.69239
MAGI3	chr1:113390852-113685923	2.11319	2.20031
DCLRE1B	chr1:113905292-113914086	3.21915	3.01908
HIPK1	chr1:113924000-113977869	10.0376	10.0563
VANGL1	chr1:115641952-115698224	8.90537	7.89839
SLC22A15	chr1:115919375-116070054	9.4961	8.64202
MAB21L3	chr1:116111754-116135240	0.873231	0.986519
ATP1A1	chr1:116373172-116418622	184.535	183.404
PTGFRN	chr1:116909922-116990358	63.968	63.8431
TTF2	chr1:117060326-117102869	3.95804	3.38602
MAN1A2	chr1:117367462-117525698	6.95734	7.60378
WDR3	chr1:117929748-118185225	17.3798	16.8053
LOC101929147	chr1:119031215-119275973	3.59911	4.39456
PHGDH	chr1:119711795-119744226	21.2541	21.9026
NBPF8	chr1:120436350-120467844	3.70394	3.4688
LINC00623	chr1:120912237-120955811	1.44113	1.17039
SRGAP2C	chr1:121185061-121397905	1.25466	1.0549
GPR89A	chr1:145607959-145670464	2.94137	2.68978
POLR3C	chr1:145746081-145844401	6.0398	5.82548
NUDT17	chr1:145845632-145859081	0.288786	1.05631
GNRHR2	chr1:145919012-145927536	1.96585	1.21872
POLR3GL	chr1:145964702-145978848	8.73283	9.15504
LOC101928979	chr1:146052595-146058799	1.87454	1.23424
NBPF12	chr1:146938544-146996093	0.906501	0.823794
PDIA3P1	chr1:147177850-147179949	0.863516	0.805251
CHD1L	chr1:147242640-147295766	10.1017	9.55189
BCL9	chr1:147541500-147626219	2.81207	2.7174
GPR89B	chr1:147928392-147993521	1.7811	1.05071
PDE4DIP	chr1:148808180-149033019	11.94	12.3119
LINC00869	chr1:149607011-149679523	2.48182	2.57694
BOLA1	chr1:149899601-149900795	11.2589	11.182
VPS45	chr1:150067292-150145327	7.12363	7.68981
PLEKHO1	chr1:150149433-150160065	4.48094	4.29045
C1orf54	chr1:150272283-150280924	2.99752	2.99931
CIART	chr1:150282532-150287092	5.82477	5.30137
MRPS21	chr1:150293841-150308979	48.6061	48.5241
PRPF3	chr1:150321478-150353228	7.18983	8.28607
RPRD2	chr1:150364110-150476565	7.50654	7.98177
TARS2	chr1:150487363-150507609	14.196	15.5025
ECM1	chr1:150508010-150513789	170.467	172.278
ADAMTSL4	chr1:150549368-150579738	39.8664	42.5858
SETDB1	chr1:150926338-150964744	6.73142	6.96349
ANXA9	chr1:150982022-150995638	0.881455	0.681366
PRUNE	chr1:151008390-151035713	5.77541	5.54452
BNIPL	chr1:151036552-151047600	4.42883	5.3015
C1orf56	chr1:151047782-151059649	1.27747	1.32925
MLLT11	chr1:151059674-151068497	14.0638	15.605
GABPB2	chr1:151070603-151118531	3.16368	2.88234
SCNM1,TNFAIP8L2,TNFAIP8L2-SCNM1	chr1:151156628-151176071	8.23629	7.68679
PIP5K1A	chr1:151198544-151249531	26.9391	26.3585
PSMD4	chr1:151254720-151267478	52.6765	53.2129
ZNF687	chr1:151281554-151327715	9.23915	9.35083
PSMB4	chr1:151399564-151401936	190.037	191.86
CGN	chr1:151511385-151538691	2.3841	3.14803
TUFT1	chr1:151540304-151583583	20.7861	19.3285
SNX27	chr1:151612185-151699083	3.39979	2.98457
OAZ3	chr1:151759642-151771330	2.05195	3.44706
LOC100132111	chr1:151837862-151844165	1.0429	1.16064
CRCT1	chr1:152514501-152516005	198.197	194.856
C1orf68	chr1:152719521-152720429	1.13772	1.36838
LCE1F	chr1:152776371-152776969	5.14188	4.44373
IVL	chr1:152908562-152911886	129.542	122.966
SPRR1A	chr1:152984087-152985814	773.044	823.561
SPRR3	chr1:153001746-153003856	975.861	1004.19
SPRR1B	chr1:153031202-153032900	1379.44	1381.39
S100A9	chr1:153357853-153361027	3197.43	3201.99
CHTOP	chr1:153618799-153646306	23.7626	21.8824
SNAPIN	chr1:153658653-153671028	17.074	18.1588
INTS3	chr1:153728090-153774079	11.5845	12.8623
SLC27A3	chr1:153775291-153780157	1.5824	2.01894
CREB3L4	chr1:153959098-153977975	3.39492	4.53406
RPS27	chr1:153990762-153992155	3025.12	3038.15
UBAP2L	chr1:154206700-154271510	41.8565	42.0114
HAX1	chr1:154272562-154275878	38.4448	38.7255
ATP8B2	chr1:154325559-154351304	4.821	4.30331
IL6R	chr1:154405192-154469450	11.9236	12.1995
CKS1B	chr1:154974641-154979249	28.8662	27.3334
FLAD1	chr1:154983293-154993111	21.2347	22.0015
ZBTB7B	chr1:155002629-155018525	32.4396	33.7156
ADAM15	chr1:155033805-155069553	138.295	139.12
EFNA4	chr1:155033805-155069553	9.54118	10.9943
EFNA3	chr1:155078871-155087538	29.958	30.3151
EFNA1	chr1:155127872-155134910	55.7514	54.1921
SLC50A1	chr1:155135343-155138858	42.6746	43.5645
TRIM46	chr1:155173786-155184971	1.02753	0.939896
MTX1	chr1:155208698-155227534	21.7218	22.4328
HCN3	chr1:155277426-155301434	0.805975	0.629791
FDPS	chr1:155308747-155331118	84.1482	84.8445
RUSC1	chr1:155308747-155331118	24.4594	22.221
ASH1L-AS1	chr1:155335260-155563944	0.748756	1.03456
MSTO1	chr1:155610169-155614967	3.86599	3.78697
DAP3	chr1:155689090-155739009	43.9441	43.6237
LAMTOR2	chr1:156054725-156058510	50.1742	47.1824
RAB25	chr1:156061174-156070504	95.7509	94.4852
LMNA	chr1:156082545-156140089	224.71	225.416
SEMA4A	chr1:156149943-156177751	3.88937	3.54371
SLC25A44	chr1:156193931-156212796	5.22322	5.98764
BGLAP,PMF1,PMF1-BGLAP	chr1:156212987-156248117	24.416	22.0407
TMEM79	chr1:156282912-156292443	24.3131	23.2046
APOA1BP	chr1:156591765-156594299	55.2347	56.6959
RRNAD1	chr1:156728470-156736960	11.07	9.73777
PRCC	chr1:156767481-156800817	27.9679	26.2
PEAR1	chr1:156893730-156916434	2.53895	2.61269
KIRREL	chr1:157993272-158100262	20.0109	20.212
CD1D	chr1:158179946-158186426	3.16527	2.6277
IFI16	chr1:159009891-159055155	41.366	43.3225
DUSP23	chr1:159780968-159782543	34.8253	37.1494
LINC01133	chr1:159961223-159979086	5.87956	6.88869
PEA15	chr1:160202198-160215376	77.7596	77.8563
NCSTN	chr1:160288586-160358952	40.5725	36.505
VANGL2	chr1:160400573-160428678	14.3194	13.6137
SLAMF7	chr1:160739056-160754818	1.19129	1.03206
KLHDC9	chr1:161098360-161100348	0.690854	1.10573
NIT1	chr1:161100555-161132688	10.291	12.6593
UFC1	chr1:161153743-161158856	31.7191	30.4497
USP21	chr1:161159463-161165726	7.18885	7.68445
PPOX	chr1:161166390-161171220	6.32168	7.86842
NDUFS2	chr1:161199314-161214394	32.1637	34.6421
FCER1G	chr1:161215296-161219248	0.68985	0.84186
TOMM40L	chr1:161225938-161238210	5.08884	3.99779
SDHC	chr1:161314375-161367883	43.0673	44.6827
DUSP12	chr1:161749767-161757164	9.4475	11.6056
ATF6	chr1:161766243-161964070	9.89577	9.81551
UHMK1	chr1:162497173-162529629	17.0528	17.1258
UAP1	chr1:162561505-162599843	25.3375	24.0191
HSD17B7	chr1:162790701-162812818	5.06486	5.53343
PBX1	chr1:164559359-164851823	2.65511	2.65116
MGST3	chr1:165630872-165656135	38.457	37.5942
UCK2	chr1:165827494-165911618	17.8112	18.0582
POGK	chr1:166839486-166854472	17.5316	17.7934
POU2F1	chr1:167220828-167427345	1.28071	1.56923
MPZL1	chr1:167721949-167791919	39.0724	38.2489
DCAF6	chr1:167916674-168075843	17.2298	17.8007
TIPRL	chr1:168178844-168202113	20.723	19.9034
SFT2D2	chr1:168226016-168242850	3.34673	2.74615
TBX19	chr1:168281039-168314428	1.00606	0.873452
ATP1B1	chr1:169106708-169460669	56.745	54.6717
BLZF1	chr1:169106708-169460669	12.2992	12.0346
C1orf112	chr1:169795408-169893959	0.833945	0.920766
GORAB	chr1:170461316-170553833	1.80916	2.049
PRRC2C	chr1:171485526-171593511	21.8621	21.6062
METTL13	chr1:171781620-171797716	9.60555	10.0918
SUCO	chr1:172532348-172611833	6.63562	6.72761
PRDX6	chr1:173477346-173488807	151.836	145.094
KLHL20	chr1:173714940-173786703	7.30988	8.36283
DARS2	chr1:173824658-173858544	12.0989	12.5317
RABGAP1L	chr1:174159413-174995308	7.42609	7.31202
CACYBP	chr1:174999434-175012027	11.277	10.9339
RASAL2	chr1:178091507-178479513	9.68025	10.2594
RALGPS2	chr1:178725146-178921842	4.89522	4.81354
FAM20B	chr1:179025938-179076567	13.8649	13.9985
TOR3A	chr1:179081976-179095994	9.49224	9.81467
SOAT1	chr1:179293713-179358679	4.87467	5.34985
TOR1AIP1	chr1:179882041-179920077	14.9663	14.4017
CEP350	chr1:179954772-180114880	3.92397	3.84214
QSOX1	chr1:180154832-180200724	86.4279	88.7232
XPR1	chr1:180632009-180890279	6.09013	5.90792
MR1	chr1:181033424-181061938	11.2564	10.9387
IER5	chr1:181088501-181090843	88.2262	86.2863
NPL	chr1:182789448-182830384	0.85345	1.12744
DHX9	chr1:182839303-182887982	27.8656	28.05
LAMC1	chr1:183023459-183145592	31.2765	31.717
LAMC2	chr1:183186038-183245127	1144.68	1138.41
SMG7	chr1:183472370-183554193	17.5061	17.9507
RGL1	chr1:183636046-183928551	0.966893	1.16766
TSEN15	chr1:184051650-184074210	9.75067	8.8186
C1orf21	chr1:184387015-184629021	2.40757	2.06099
RNF2	chr1:185045418-185102608	6.94694	7.67457
SWT1	chr1:185118085-185291781	1.10264	1.14167
C1orf27	chr1:186375757-186421371	5.37032	4.94947
PLA2G4A	chr1:186828899-186988981	2.63584	2.72416
RGS2	chr1:192809038-192812277	17.8245	18.7496
TROVE2	chr1:193012365-193091776	7.43771	9.14457
CDC73	chr1:193121957-193254812	10.2612	10.4257
CFH	chr1:196651877-196747504	4.54641	3.91773
C1orf53	chr1:197902551-197907367	1.59979	1.16585
NEK7	chr1:198156977-198322418	11.69	11.0703
LOC101929224	chr1:200644036-200694250	0.288948	1.13102
CAMSAP2	chr1:200739557-200860707	26.6424	27.2263
C1orf106	chr1:200891498-200915736	29.452	31.238
PKP1	chr1:201283451-201332993	272.517	273.394
RPS10P7	chr1:201519903-201520592	1.10608	0.808738
NAV1	chr1:201648321-201884294	10.8822	10.4404
IPO9	chr1:201648321-201884294	6.17195	5.98655
TIMM17A	chr1:201955490-201970661	27.4278	25.2097
RNPEP	chr1:201982637-202006147	35.2547	33.5367
ELF3	chr1:202010561-202017187	16.3559	17.5767
PPP1R12B	chr1:202348701-202588569	1.26863	1.34669
PCAT6	chr1:202810945-202811913	16.0184	13.4658
TMEM183A	chr1:203007405-203024069	21.7076	19.7539
PPFIA4	chr1:203026520-203078736	0.897524	1.10667
BTG2	chr1:203305535-203309601	60.4896	61.4464
ATP2B4	chr1:203626786-203744081	31.8433	31.4715
ZC3H11A	chr1:203795622-203854128	19.3111	20.2513
ZBED6	chr1:203795622-203854128	3.95459	4.10822
SNRPE	chr1:203861584-203871152	30.8718	32.0139
SOX13	chr1:204073117-204127743	6.88807	7.13275
MDM4	chr1:204516378-204558120	1.46173	1.46588
TMCC2	chr1:205227909-205273343	1.16318	1.12679
CDK18	chr1:205504555-205532793	15.2843	15.8042
SRGAP2	chr1:206205428-206464443	4.99676	4.55802
IKBKE	chr1:206470242-206496890	2.99061	2.62069
RASSF5	chr1:206507529-206589284	13.6829	13.3243
DYRK3	chr1:206635535-206649197	5.73603	6.03709
MAPKAPK2	chr1:206685019-206734285	40.5849	41.9677
IL20	chr1:206865808-206869223	1.13062	1.89172
IL24	chr1:206897442-206922033	1.76584	1.97311
PFKFB2	chr1:207053274-207081023	8.95416	8.73797
CD55	chr1:207321471-207360966	37.7593	34.475
CD46	chr1:207752037-207795516	77.4001	77.8146
MIR205HG	chr1:209428822-209432547	751.58	366.503
G0S2	chr1:209675324-209676390	154.108	151.247
HSD11B1	chr1:209686179-209734950	0.971991	0.373642
DIEXF	chr1:209827966-209857565	5.70622	5.65502
SERTAD4	chr1:210231458-210243095	0.613804	0.854777
HHAT	chr1:210328251-210676296	2.22105	1.52565
RCOR3	chr1:211259365-211316383	5.94275	5.90289
TRAF5	chr1:211326614-211374944	3.11878	3.1267
LINC00467	chr1:211382754-211432535	4.25362	3.82479
PPP2R5A	chr1:212285536-212361863	19.4425	17.953
NENF	chr1:212432886-212446379	28.072	28.5464
ATF3	chr1:212565333-212620777	6.75284	6.79457
TATDN3	chr1:212791827-212816825	4.63767	4.57912
FLVCR1	chr1:212858254-212899363	1.3219	1.11482
RPS6KC1	chr1:213051232-213273465	4.21827	4.54724
SMYD2	chr1:214281221-214337134	17.9512	19.8418
KCTD3	chr1:215567391-215621808	10.0278	10.2256
RRP15	chr1:218285286-218337983	3.81411	3.86948
TGFB2	chr1:218344195-219173788	1.37459	1.25503
LYPLAL1	chr1:219173830-219212865	8.56824	7.71917
IARS2	chr1:220094112-220148041	50.105	53.2106
MARK1	chr1:220528182-220664457	7.61464	7.65608
C1orf115	chr1:220690285-220699157	1.26714	1.30923
MARC2	chr1:220748333-220784254	2.36672	1.50123
MARC1	chr1:220786696-220814399	1.4253	1.38922
TAF1A-AS1	chr1:222557901-222592633	0.372778	0.908303
MIA3	chr1:222618101-222668012	8.1388	7.97652
BROX	chr1:222712552-222735196	12.5376	10.6247
CAPN2	chr1:223701592-223776018	146.594	148.863
FBXO28	chr1:224114086-224162047	10.8937	10.7184
DEGS1	chr1:224183207-224193440	30.095	28.951
CNIH4	chr1:224356810-224379451	28.4812	29.0586
DNAH14	chr1:224929653-225399294	4.20092	3.9401
SRP9	chr1:225777812-225790466	99.4552	99.0407
EPHX1	chr1:225810073-225882720	8.90646	9.29374
H3F3A	chr1:226062706-226072002	147.3	148.668
PSEN2	chr1:226870571-226896103	3.66152	4.0231
ADCK3	chr1:226940236-226987545	5.8105	5.91003
ZNF678	chr1:227563518-227677443	0.997021	0.586439
SNAP47	chr1:227728538-227781231	10.6374	10.4296
ARF1	chr1:228082659-228099212	245.287	241.888
GUK1	chr1:228140083-228148954	187.685	191.308
GJC2	chr1:228149713-228159826	0.911033	1.16802
IBA57	chr1:228165807-228182257	1.03195	1.08069
OBSCN	chr1:228203505-228378874	1.07215	1.20884
RNF187	chr1:228487366-228496188	45.1597	48.0828
RHOU	chr1:228644646-228746669	0.848371	0.696032
RAB4A,SPHAR	chr1:229271061-229305893	34.0411	31.2837
URB2	chr1:229626233-229660199	3.44909	3.45465
GALNT2	chr1:230057788-230282130	48.7506	47.6255
COG2	chr1:230642455-230693985	10.7205	9.93115
ARV1	chr1:230979076-231000733	8.04876	9.92592
GNPAT	chr1:231223762-231277973	20.5763	20.26
SPRTN	chr1:231337935-231355027	3.44285	2.68122
DISC1,TSNAX	chr1:231528652-232041273	9.79185	10.5663
NTPCR	chr1:232950623-232978473	29.3577	30.3829
KIAA1804	chr1:233327767-233385148	3.04217	3.02953
KCNK1	chr1:233614003-233672512	12.0811	12.6174
SLC35F3	chr1:233904711-234324518	2.12634	1.95697
COA6	chr1:234372806-234384049	22.3271	24.0997
GGPS1	chr1:235328437-235344529	10.0317	10.5998
TBCE	chr1:235367359-235504481	7.65302	6.84858
GPR137B	chr1:236142531-236208909	16.4424	17.8454
EDARADD	chr1:236394379-236484708	1.61642	1.4807
LGALS8	chr1:236518213-236604541	7.17113	6.1249
MTR	chr1:236795280-236903981	3.94194	3.99004
SDCCAG8	chr1:243256004-243843584	5.97811	6.50799
ZBTB18	chr1:244048938-244057478	1.87216	1.90569
DESI2	chr1:244653047-244709034	17.589	16.8745
COX20	chr1:244835336-244846941	1.40678	1.00095
KIF26B	chr1:245154984-245703126	5.81694	5.73884
CNST	chr1:246566336-246668582	3.43281	3.13797
SCCPDH	chr1:246724075-246768138	6.95617	5.50963
ZNF672	chr1:248838177-248849517	8.13094	7.43163
PGBD2	chr1:248906242-248919146	0.748047	1.34685
WASH7P	chr1:11873-29370	4.01344	4.14957
LOC729737	chr1:134772-140566	2.08698	2.12822
LOC100288069	chr1:764864-778688	3.14303	3.42929
NOC2L	chr1:925740-959299	42.3744	42.8216
PERM1	chr1:975198-982117	3.03532	3.17343
HES4	chr1:998961-1000172	32.479	30.4389
RNF223	chr1:1071745-1074307	2.16305	3.41158
C1orf159	chr1:1081817-1116356	7.93446	7.09356
SDF4	chr1:1216907-1232067	72.9862	77.0321
FAM132A	chr1:1242445-1246722	1.32461	1.87416
UBE2J2	chr1:1253911-1273854	21.6168	21.5313
ACAP3	chr1:1292383-1307889	14.7487	15.469
CPSF3L	chr1:1308613-1324687	27.8266	29.0729
DVL1	chr1:1335277-1349112	68.2326	67.1785
MXRA8	chr1:1352688-1363541	2.73832	2.87002
AURKAIP1	chr1:1373729-1375438	116.84	115.147
CCNL2	chr1:1385710-1399338	62.9026	60.2359
MRPL20	chr1:1399529-1407313	54.0474	58.7942
ANKRD65	chr1:1418419-1421444	8.65493	8.20343
SSU72	chr1:1541672-1574882	81.6378	82.3149
C1orf233	chr1:1598007-1600096	6.16446	5.30625
CDK11B	chr1:1635225-1659097	8.57206	8.81994
SLC35E2B	chr1:1661477-1692804	13.0273	12.3863
CDK11A	chr1:1702730-1724352	4.25496	3.88703
SLC35E2	chr1:1724837-1745999	2.1966	2.3856
NADK	chr1:1751231-1780069	28.9972	29.0554
GNB1	chr1:1785284-1891117	166.977	170.934
FAAP20	chr1:2050469-2212720	55.4066	59.8572
MORN1	chr1:2321252-2391751	1.03763	1.11444
PEX10	chr1:2391774-2412571	18.94	18.4764
PANK4	chr1:2508530-2526628	11.1691	12.3688
HES5	chr1:2528744-2530245	1.29071	0.96663
WRAP73	chr1:3630766-3650107	12.4845	10.5208
TP73-AS1	chr1:3652564-3747373	4.56948	4.30805
LRRC47	chr1:3780219-3796504	29.2111	28.376
CEP104	chr1:3812080-3857233	8.03918	7.63264
C1orf174	chr1:3889132-3900293	8.14098	6.81284
NPHP4	chr1:5862807-6101193	2.94469	2.73613
RPL22	chr1:6185019-6199619	268.966	268.362
ICMT	chr1:6206128-6235984	19.5032	18.0689
GPR153	chr1:6247345-6260975	16.4944	15.4
ACOT7	chr1:6264271-6393766	73.7623	77.4699
HES2	chr1:6415233-6419919	84.3578	83.4503
PLEKHG5,TNFRSF25	chr1:6461153-6520061	64.4617	63.2371
NOL9	chr1:6521346-6554598	2.01772	1.91658
KLHL21	chr1:6590723-6602898	30.8436	31.532
DNAJC11	chr1:6624864-6701906	15.8777	15.2608
ERRFI1	chr1:8011718-8026333	121.732	120.411
RERE	chr1:8352403-8817640	12.2957	12.4784
ENO1	chr1:8860999-8879884	639.155	640.35
GPR157	chr1:9104416-9129170	8.47739	6.6457
CLSTN1	chr1:9651731-9824526	86.2145	84.612
CTNNBIP1	chr1:9848275-9910258	34.3585	35.5557
LZIC	chr1:9929717-9942768	16.8381	17.3469
DFFA	chr1:10460545-10472556	22.9876	24.7624
CASZ1	chr1:10636605-10796676	7.79933	7.65295
SRM	chr1:11054591-11060034	80.8742	78.8921
EXOSC10	chr1:11066612-11099910	24.4155	25.6429
MTOR	chr1:11106530-11262551	8.71533	8.39247
FBXO2	chr1:11648360-11663327	35.0024	31.6962
MAD2L2	chr1:11674479-11691621	20.1763	20.8407
MTHFR	chr1:11762192-11847783	2.95761	3.04932
KIAA2013	chr1:11919587-11926428	30.3681	30.5693
DHRS3	chr1:12567909-12617731	7.58043	7.68006
CASP9	chr1:15491400-15524790	0.989157	1.54441
FLJ37453	chr1:15834214-15940455	0.590769	0.805311
ZBTB17	chr1:15941868-15976132	7.26244	7.43649
FAM131C	chr1:16057768-16073632	2.30722	2.49474
EPHA2	chr1:16124336-16156087	89.1231	90.6452
ARHGEF19	chr1:16198103-16212609	1.32003	1.63575
RSG1	chr1:16231686-16237164	1.60006	1.84524
FBXO42	chr1:16246839-16352491	5.43181	5.58131
NBPF1	chr1:16562426-16613605	1.40376	1.35955
CROCCP2	chr1:16618255-16630906	4.05596	3.89086
MFAP2	chr1:16974503-16981586	83.0844	76.9831
ATP13A2	chr1:16985957-17011972	33.3358	31.6619
SDHB	chr1:17018725-17054170	48.4968	49.931
PADI2	chr1:17066760-17119453	1.85045	1.68834
RCC2	chr1:17406754-17439754	64.2635	65.2712
ALDH4A1	chr1:18871429-18902799	12.033	11.1964
IFFO2	chr1:18904279-18956332	25.4503	25.6174
UBR4	chr1:19074505-19210252	14.3608	14.0429
EMC1	chr1:19215663-19251559	19.613	18.4875
LOC100506730	chr1:19293246-19295736	2.27318	2.15665
AKR7A2	chr1:19302707-19312146	17.5001	17.4554
CAPZB	chr1:19338772-19485641	116.628	116.354
TMCO4	chr1:19682212-19799917	3.70634	3.24573
CAMK2N1	chr1:20482390-20486235	56.8954	56.9063
MUL1	chr1:20499447-20508181	19.2195	18.5793
DDOST	chr1:20633454-20661544	100.948	100.483
SH2D5	chr1:20719731-20732640	15.7508	15.2388
HP1BP3	chr1:20742677-20786688	31.1326	31.3052
EIF4G3	chr1:20806291-21176888	16.0892	16.8096
ECE1	chr1:21217246-21345541	27.17	27.745
RAP1GAP	chr1:21596214-21669363	3.18066	3.32284
USP48	chr1:21678298-21783195	12.7521	13.8507
HSPG2	chr1:21812264-21937297	27.6814	28.3552
LUZP1	chr1:23084022-23168858	21.9837	21.3351
HNRNPR	chr1:23304689-23344364	17.4823	17.7139
ZNF436	chr1:23359447-23371837	6.99306	6.97711
TCEA3	chr1:23380908-23424779	4.36677	3.55523
ASAP3	chr1:23428562-23484257	4.4482	4.47638
ID3	chr1:23557929-23559794	44.5448	41.7746
TCEB3-AS1	chr1:23743365-23778297	8.346	7.92344
GALE	chr1:23795598-23800804	40.4036	40.6688
HMGCL	chr1:23801876-23825459	22.6956	20.6735
FUCA1	chr1:23845080-23868369	16.4418	15.8434
SRSF10	chr1:23964346-23980463	8.66726	8.84228
IL22RA1	chr1:24119770-24143285	4.18932	3.9741
IFNLR1	chr1:24154156-24187275	3.39549	3.26257
STPG1	chr1:24319321-24415097	5.20056	5.78961
LOC100506985	chr1:24539273-24556024	3.62159	3.99324
SYF2	chr1:25222275-25232522	24.9208	24.3756
RSRP1	chr1:25242248-25247494	8.68281	9.34734
LOC646471	chr1:25819905-25859458	1.56421	1.44516
AUNIP	chr1:25819905-25859458	2.82557	2.71215
PAQR7	chr1:25861483-25871253	16.8002	17.6032
STMN1	chr1:25884185-25906877	47.1341	45.9765
PAFAH2	chr1:25959766-25998157	7.1138	6.32948
UBXN11	chr1:26282281-26320523	1.74169	1.91164
AIM1L	chr1:26321858-26354130	13.7013	13.2793
GPN2	chr1:26879381-26890378	14.0386	12.9999
GPATCH3	chr1:26890487-26900471	4.96633	5.16864
KDF1	chr1:26949555-26960410	14.1974	13.2233
FAM46B	chr1:27005019-27012842	33.7785	33.742
SLC9A1	chr1:27098808-27155130	33.2782	35.5338
MAP3K6	chr1:27355178-27366866	21.3295	19.8374
CD164L2	chr1:27379099-27383333	1.34063	1.42838
WASF2	chr1:27404225-27490187	58.8866	58.7703
AHDC1	chr1:27534244-27603494	17.034	17.3735
IFI6	chr1:27666060-27672213	7.31848	8.14336
RPA2	chr1:27891525-27914797	20.4559	21.2917
EYA3	chr1:27970343-28088637	4.92844	4.19251
PTAFR	chr1:28147165-28193936	3.7045	3.8265
DNAJC8	chr1:28200278-28233031	41.1523	38.0422
SNHG12	chr1:28553016-28581854	14.0598	14.1284
TAF12	chr1:28603095-28643092	24.6979	22.0844
TMEM200B	chr1:28887090-29123909	1.52849	2.10315
SRSF4	chr1:29147737-29182125	34.3458	34.4765
MECR	chr1:29192656-29230958	10.156	10.441
LAPTM5	chr1:30732467-30757836	3.61805	3.96213
SDC3	chr1:30869465-30908633	16.2859	17.411
PUM1	chr1:30931505-31065717	24.0063	24.9632
SNRNP40	chr1:31259567-31296797	16.3102	15.8165
FABP3	chr1:31365252-31373076	0.93	1.16855
PEF1	chr1:31629861-31645237	32.7916	31.4912
COL16A1	chr1:31652246-31704167	27.3337	27.8489
SPOCD1	chr1:31790421-31816051	0.799409	0.810792
PTP4A2	chr1:31906420-31938387	35.8721	34.1465
TMEM234	chr1:32216196-32222325	4.83327	3.22534
MARCKSL1	chr1:32333828-32336239	79.2965	79.6229
FAM229A	chr1:32361269-32362243	1.44866	0.805132
BSDC1	chr1:32364632-32394461	19.6753	19.2029
ZBTB8OS	chr1:32621215-32650590	6.52384	6.3332
SYNC	chr1:32651147-32702760	7.34115	7.64663
YARS	chr1:32775238-32858879	52.2903	47.903
TMEM54	chr1:32886496-32901352	78.9639	82.2136
RNF19B	chr1:32936445-32964813	25.4273	27.5655
AK2	chr1:33007939-33036911	43.4066	44.1547
TRIM62	chr1:33145401-33182070	1.40579	1.76163
PHC2	chr1:33323622-33375593	49.7425	46.9297
SMIM12	chr1:34850361-34859816	5.67982	5.71563
LOC653160	chr1:34975698-34978706	0.872542	0.91392
ZMYM6NB	chr1:34981525-34985347	10.4185	9.83434
ZMYM6	chr1:34986165-35031968	4.42913	5.05954
SFPQ	chr1:35183599-35193142	51.7216	50.7491
KIAA0319L	chr1:35433489-35557436	11.2706	10.6395
PSMB2	chr1:35599540-35641844	28.1445	28.861
C1orf216	chr1:35713875-35719189	3.6156	3.02109
COL8A2	chr1:36095235-36125084	0.850011	0.770194
TRAPPC3	chr1:36136568-36180849	46.7674	42.8888
EVA1B	chr1:36322029-36324154	17.267	22.6531
STK40	chr1:36339618-36385927	10.1487	10.5555
LSM10	chr1:36393419-36397959	19.0899	14.5861
OSCP1	chr1:36417905-36450485	3.49099	3.49735
MRPS15	chr1:36455760-36464439	56.8809	58.2023
LINC01137	chr1:37454878-37474443	3.28029	3.73434
MEAF6	chr1:37489960-37514819	11.415	10.9031
SNIP1	chr1:37534448-37554344	5.05528	5.25822
GNL2	chr1:37556918-37595985	17.1902	16.3153
C1orf109	chr1:37681569-37690595	7.03875	8.60391
YRDC	chr1:37802941-37809454	22.7577	21.5919
MTF1	chr1:37809566-37859620	4.86885	5.0711
INPP5B	chr1:37860696-37947057	1.86176	1.83879
SF3A3	chr1:37956979-37990089	19.248	19.2885
FHL3	chr1:37996769-38005515	17.4616	16.0514
POU3F1	chr1:38043850-38046778	1.61336	1.29207
RRAGC	chr1:38838196-38859823	23.6494	24.0369
GJA9,MYCBP	chr1:38862489-38881626	15.651	14.9844
RHBDL2	chr1:38885805-38941830	2.93045	3.73912
PPIEL	chr1:39491645-39559698	1.44084	1.3029
PABPC4	chr1:39560812-39576849	139.854	135.838
OXCT2	chr1:39738844-39788861	1.37952	1.33992
TRIT1	chr1:39841030-39883505	5.69601	5.82834
MYCL	chr1:39895423-39902015	8.64199	8.68859
PPT1	chr1:40072709-40097470	19.8606	18.7888
CITED4	chr1:40861055-40862346	168.882	170.562
SCMH1	chr1:41014589-41242143	3.76631	4.01782
EDN2	chr1:41478774-41484683	0.800746	0.630863
FOXJ3	chr1:42176538-42335877	15.207	15.748
P3H1	chr1:42746334-42767084	12.684	13.8943
SVBP	chr1:42807051-42844989	16.1664	10.9784
SLC2A1	chr1:42925374-42983358	527.437	528.504
EBNA1BP2	chr1:43164173-43254358	38.748	35.8948
C1orf210	chr1:43281885-43285617	2.93494	2.47121
ELOVL1	chr1:43363396-43368074	72.8472	71.8941
MED8	chr1:43383907-43389812	12.4769	13.193
HYI	chr1:43389884-43454247	19.6739	20.2042
SLC6A9	chr1:43991607-44031492	3.55312	4.00956
ERI3	chr1:44221069-44355279	34.4656	35.5416
TMEM53	chr1:44653246-44674608	2.74296	2.25374
TCTEX1D4	chr1:44800363-44807285	0.800701	0.693435
EIF2B3	chr1:44850521-44986722	12.0622	12.5215
HECTD3	chr1:45002547-45011355	10.9563	10.9698
MUTYH	chr1:45329241-45491168	3.49507	4.14784
TESK2	chr1:45329241-45491168	2.12496	1.9985
CCDC163P	chr1:45493925-45500079	1.20898	0.842357
PRDX1	chr1:45500183-45522890	273.274	269.118
GPBP1L1	chr1:45627303-45686630	29.0337	28.8576
IPP	chr1:45688174-45750813	5.03354	4.48389
PIK3R3	chr1:46040139-46185962	1.61628	1.73571
POMGNT1	chr1:46188680-46221256	31.5499	31.4415
LRRC41	chr1:46247694-46303366	56.22	55.4574
MKNK1	chr1:46538695-46604294	4.57403	4.93563
MOB3C	chr1:46607714-46616891	3.40154	3.01186
ATPAF1	chr1:46635038-46668427	14.744	17.2023
EFCAB14	chr1:46674035-46719064	23.1633	22.2382
PDZK1IP1	chr1:47183588-47190099	7.15017	7.67797
STIL	chr1:47250138-47314147	0.872275	0.832879
DMRTA2	chr1:50417550-50423447	2.92067	3.02897
FAF1	chr1:50441262-50960264	21.5486	20.9473
TTC39A	chr1:51287257-51345116	4.22603	4.7134
EPS15	chr1:51354262-51519323	11.107	11.1781
NRD1	chr1:51616873-51878937	40.8795	42.8958
RAB3B	chr1:51907955-51990764	2.43335	2.50906
KTI12,TXNDC12	chr1:52020131-52056171	37.937	39.0836
CC2D1B	chr1:52350592-52366205	5.48078	5.09774
ZCCHC11	chr1:52423275-52553090	10.2002	10.4522
COA7	chr1:52686341-52698366	8.52586	8.01958
ECHDC2	chr1:52895909-52921774	5.90019	5.99716
C1orf123	chr1:53196428-53220639	18.2129	19.9115
MAGOH	chr1:53226891-53328149	22.6924	22.189
LRP8	chr1:53226891-53328149	1.2574	1.47276
NDC1	chr1:53765460-53838552	8.28153	7.06914
YIPF1	chr1:53851718-53889814	12.0431	11.8692
HSPB11	chr1:53921560-53945615	12.6547	18.0206
TMEM59	chr1:54026680-54112519	42.6578	42.758
SSBP3	chr1:54225430-54406395	10.292	10.0588
FAM151A	chr1:54548133-54634744	2.4361	1.95129
PARS2	chr1:54756897-54764553	2.76307	3.01931
TTC22	chr1:54781078-54801268	4.43914	4.99739
DHCR24	chr1:54849626-54887248	98.5169	97.6817
USP24	chr1:55066358-55215366	7.5572	7.77664
PPAP2B	chr1:56494746-56579584	2.69182	1.74175
OMA1	chr1:58480718-58546799	7.76797	7.95018
TACSTD2	chr1:58575422-58577494	804.17	823.152
MYSM1	chr1:58654738-58700075	5.26834	4.801
JUN	chr1:58780790-58784113	115.752	114.455
CYP2J2	chr1:59893307-59926751	4.34426	4.28202
TM2D1	chr1:61681046-61725423	22.7901	23.3064
KANK4	chr1:62236164-62319412	2.44751	2.29944
DOCK7	chr1:62454725-62688368	7.56045	7.4023
ITGB3BP	chr1:63440769-63523273	3.31404	3.03792
JAK1	chr1:64745094-64966504	24.1411	25.0614
SLC35D1	chr1:66999331-67054397	5.32512	5.21826
SERBP1	chr1:67407809-67430440	70.2943	67.9566
GNG12	chr1:67701465-68232601	78.575	80.169
WLS	chr1:67701465-68232601	31.5139	30.471
LRRC40	chr1:70144801-70205678	8.65027	9.32018
ANKRD13C	chr1:70259001-70354734	3.91602	4.11328
ZRANB2	chr1:70852352-71081289	21.6894	19.2572
CRYZ	chr1:74705487-74766676	13.7478	16.1475
SLC44A5	chr1:75202130-75611114	4.60516	5.34741
PIGK	chr1:77088981-77219447	3.67548	3.71502
ZZZ3	chr1:77562415-77683427	7.46038	7.2935
USP33	chr1:77695988-77759879	9.06787	8.25007
FUBP1	chr1:77946481-77979205	30.4697	29.575
TTLL7	chr1:83869373-83999150	0.690718	0.979591
GNG5	chr1:84479236-84574480	155.763	162.404
CTBS	chr1:84479236-84574480	8.24348	7.80617
SSX2IP	chr1:84643706-84690557	3.11503	3.19298
LPAR3	chr1:84813402-84893213	39.6968	39.111
C1orf52	chr1:85249953-85259672	5.72256	5.23424
BCL10	chr1:85265775-85278088	20.3822	20.2516
DDAH1	chr1:85318484-85578363	1.94728	1.65147
ZNHIT6	chr1:85649422-85708433	4.60905	4.75143
ODF2L	chr1:86346823-86396342	3.91126	3.9282
SEP15	chr1:86862444-86914424	60.5042	59.7939
GTF2B	chr1:88852637-88891618	15.8564	14.8916
CCBL2,RBMXL1	chr1:88935772-88992960	19.1022	17.5786
GBP3	chr1:89006676-89022866	8.85985	9.54003
GBP1	chr1:89052303-89065360	2.71313	3.31085
ZNF644	chr1:90915299-91022255	6.22621	6.32919
GLMN	chr1:92246397-92388175	4.45108	4.25363
EVI5	chr1:92508695-92792404	3.95023	3.98291
FAM69A	chr1:92832036-92961522	13.159	12.349
TMED5	chr1:93149741-93180689	10.5204	10.3384
LOC100131564	chr1:93310108-93345811	4.35652	4.32553
BCAR3	chr1:93561740-93847150	51.8648	52.4416
DNTTIP2	chr1:93869457-93879206	30.4625	28.0248
GCLM	chr1:93885199-93909598	3.90166	3.06295
ARHGAP29	chr1:94168906-94237751	5.54855	5.36194
F3	chr1:94529175-94541857	164.857	161.76
LINC01057	chr1:94657532-94820281	1.60465	1.90466
CNN3	chr1:94896948-94927223	34.5323	35.7569
ALG14	chr1:94982722-95072951	3.27373	3.09595
DPYD	chr1:97077743-97921059	0.854813	0.833734
FRRS1	chr1:99516983-99765793	2.10964	1.96713
SASS6	chr1:100083545-100133095	1.30956	1.24182
DBT	chr1:100186921-100249853	2.62395	2.79269
EXTL2	chr1:100872371-100895179	2.04038	2.3231
DPH5	chr1:100989624-101025806	17.6496	15.6259
SLC25A24	chr1:108134721-108200358	25.376	25.1564
HENMT1	chr1:108648287-108661526	1.07406	0.739826
CLCC1	chr1:108876980-108963499	8.55171	8.77809
WDR47	chr1:108970215-109042228	8.40529	8.3204
TAF13	chr1:109064375-109076002	27.7201	24.9215
PSRC1	chr1:109279553-109283168	1.15977	1.42669
SORT1	chr1:109309565-109397941	12.0168	11.7182
PSMA5	chr1:109399030-109426486	17.8021	18.9111
GSTM3	chr1:109733931-109741038	2.83568	3.01375
ALX3	chr1:110060374-110070700	1.38235	0.835692
SLC16A4	chr1:110362850-110391082	1.02058	0.562093
LAMTOR5	chr1:110401254-110416274	76.8428	78.5849
LRIF1	chr1:110947189-110963944	11.2399	11.2134
DRAM2	chr1:111117331-111185102	34.45	34.6336
DENND2D	chr1:111185968-111204538	4.07277	3.95363
OVGP1	chr1:111414314-111427777	2.33021	1.52823
WDR77	chr1:111439889-111461903	22.487	19.2323
FAM212B	chr1:111722063-111767577	0.976895	1.08094
ST7L	chr1:112523518-112619418	1.66843	1.64908
RHOC	chr1:112701126-112707403	284.873	292.429
PPM1J	chr1:112709993-112715328	4.68705	5.52195
LINC01356	chr1:112820168-112850643	2.0459	1.94613
SLC16A1	chr1:112911847-112956353	68.1505	65.4599
PHTF1	chr1:113697201-113759155	1.42576	1.4145
RSBN1	chr1:113761831-113812476	3.6646	3.36968
AP4B1	chr1:113812611-113905124	3.29201	3.44034
TRIM33	chr1:114392776-114511160	7.01741	7.06574
BCAS2	chr1:114567559-114581644	21.0463	24.1434
DENND2C	chr1:114584574-114670111	9.0249	10.2534
CSDE1,NRAS	chr1:114704463-114758050	173.895	174.763
SIKE1	chr1:114769483-114780687	7.02947	6.91773
NGF	chr1:115285915-115338236	1.83872	1.36824
NHLH2	chr1:115836377-115841126	2.3625	3.07204
ATP1A1-AS1	chr1:116373172-116418622	8.46085	8.92256
CD58	chr1:116514533-116571093	16.1887	15.0697
IGSF3	chr1:116574397-116667755	23.7578	24.6684
TRIM45	chr1:117111054-117121789	0.835394	0.919879
GDAP2	chr1:117863484-117929679	2.5604	2.28876
WARS2	chr1:119031215-119275973	4.6092	5.47495
ZNF697	chr1:119619376-119647767	6.00569	6.68694
NOTCH2	chr1:119911552-120069703	23.7773	23.687
SEC22B	chr1:120155941-120176521	35.6771	32.1848
PFN1P2	chr1:120432203-120434109	2.32792	2.38173
LOC645166	chr1:143399970-143424684	10.5771	8.20731
NBPF15	chr1:144421385-144459464	5.85102	6.39931
SRGAP2B	chr1:144641368-145093362	2.74074	2.84392
LOC103091866	chr1:145168404-145216071	3.01067	2.34682
RNF115	chr1:145746081-145844401	7.83469	7.64523
PIAS3	chr1:145845632-145859081	33.599	33.7081
ANKRD35	chr1:145866559-145885866	7.3898	6.85372
PEX11B	chr1:145911347-145918924	23.9707	25.1648
RBM8A	chr1:145919012-145927536	21.7051	20.731
LIX1L	chr1:145933423-145958019	9.04449	9.71609
TXNIP	chr1:145992441-145996631	85.5525	81.5973
NOTCH2NL	chr1:146151907-146229032	8.15242	9.09473
PRKAB2	chr1:147155105-147172589	10.5383	9.81193
ACP6	chr1:147647365-147670512	6.3918	5.5131
GJA5	chr1:147756198-147773362	1.36105	1.28427
NBPF11	chr1:148102045-148152190	1.00843	1.01758
LINC01138	chr1:148432958-148459920	2.73446	3.10659
NBPF14	chr1:148531384-148595717	1.87236	1.74062
NBPF9	chr1:149054032-149082311	2.3983	2.42208
LOC653513	chr1:149197558-149201146	0.596619	1.06844
HIST2H2BF	chr1:149782688-149812373	1.30556	0
HIST2H2BC	chr1:149850191-149850773	1.12515	2.1897
HIST2H2BE	chr1:149884459-149886682	4.67042	4.3625
SV2A	chr1:149903319-149917882	0.888648	0.867686
SF3B4	chr1:149923316-149928252	53.4205	54.6192
MTMR11	chr1:149928650-149936898	5.18763	5.67842
OTUD7B	chr1:149940329-150010737	3.68645	3.85759
ANP32E	chr1:150218416-150236156	10.0786	10.0164
APH1A	chr1:150265398-150269209	102.826	104.392
MCL1	chr1:150549368-150579738	223.542	222.916
ENSA	chr1:150622122-150629622	54.7017	56.267
GOLPH3L	chr1:150646224-150697196	10.2487	10.3949
CTSS	chr1:150730195-150765957	0.869386	0.827843
CTSK	chr1:150796207-150808441	2.2621	2.99763
ARNT	chr1:150809704-150876768	8.62331	8.30354
CERS2	chr1:150965172-150975003	65.2712	67.1126
FAM63A	chr1:150996824-151008378	3.49792	4.15255
CDC42SE1	chr1:151047782-151059649	64.9127	63.6724
LYSMD1	chr1:151156628-151176071	1.92178	2.03368
VPS72	chr1:151176299-151190213	29.7459	29.1456
PI4KB	chr1:151281554-151327715	13.9553	15.1213
RFX5	chr1:151340639-151347891	11.316	10.4422
POGZ	chr1:151402723-151459465	7.86999	7.89899
MRPL9	chr1:151759642-151771330	23.9839	25.134
TDRKH	chr1:151771564-151790534	2.58047	2.58533
RORC	chr1:151806070-151831872	0.787346	0.955416
THEM4	chr1:151870866-151909885	3.89205	3.73959
S100A10	chr1:151982909-151994238	830.72	846.442
S100A11	chr1:152032505-152037035	2896.42	2975.36
CRNN	chr1:152409242-152414274	19.563	20.6645
LCE3E	chr1:152565698-152566753	1.05975	1.03475
LCE3D	chr1:152579383-152580504	6.70241	9.81655
LCE3A	chr1:152622833-152623103	0	1.52883
LCE1C	chr1:152804834-152806631	2.93208	2.11211
SPRR2D	chr1:153039724-153041118	38.9943	34.4485
SPRR2A	chr1:153056119-153057512	109.6	108.224
SPRR2E	chr1:153093134-153094528	51.0091	50.6577
SPRR2F	chr1:153112123-153113515	6.2209	5.81976
SPRR2C	chr1:153140117-153141493	0.758132	0.989098
SPRR2G	chr1:153149581-153150951	0.540427	1.98269
PGLYRP3	chr1:153297861-153310718	11.1678	9.46303
PGLYRP4	chr1:153330120-153348841	5.55056	5.49794
S100A12	chr1:153373707-153375599	7.02283	6.59818
S100A8	chr1:153390031-153391188	991.018	973.439
S100A7	chr1:153457743-153460661	6.30686	4.30511
S100A6	chr1:153534599-153536241	3327.91	3366.43
S100A4	chr1:153543618-153551769	20.6617	21.7492
S100A3	chr1:153543618-153551769	3.47537	4.65555
S100A2	chr1:153561108-153565830	1548.85	1546.75
S100A16	chr1:153606890-153613038	794.934	798.172
S100A14	chr1:153614255-153616332	1043.54	1060.44
S100A13	chr1:153618799-153646306	56.2864	61.6557
ILF2	chr1:153658653-153671028	62.3928	60.7504
GATAD2B	chr1:153804726-153922975	6.15354	6.0599
DENND4B	chr1:153929500-153946678	9.92139	9.46278
CRTC2	chr1:153947671-153958656	14.5976	14.059
SLC39A1	chr1:153959098-153977975	38.2778	39.7017
JTB	chr1:153959098-153977975	50.6689	50.7786
RAB13	chr1:153981616-153986377	71.4449	71.5534
TPM3	chr1:154155303-154192135	86.5208	90.2628
C1orf43	chr1:154206700-154271510	94.132	96.7145
UBE2Q1	chr1:154548574-154558644	20.7213	22.6806
ADAR	chr1:154582057-154627980	33.5901	32.3072
PMVK	chr1:154924731-154937008	12.3774	11.0084
PBXIP1	chr1:154944082-154956091	12.1944	12.1361
PYGO2	chr1:154957025-154961782	15.5058	15.8694
SHC1	chr1:154962297-154974483	334.498	332.886
LOC100505666	chr1:155033805-155069553	1.24477	0.591234
DPM3	chr1:155139890-155140520	35.1716	34.9841
KRTCAP2	chr1:155169407-155173328	167.939	182.927
MUC1	chr1:155185823-155192915	30.2932	29.1354
THBS3	chr1:155195587-155207981	7.15045	7.11498
GBA	chr1:155234447-155244862	17.4459	17.1703
FAM189B	chr1:155247204-155255483	39.6328	37.713
SCAMP3	chr1:155255978-155262385	41.1516	42.1945
CLK2	chr1:155262867-155273529	13.0516	11.2552
RUSC1-AS1	chr1:155308747-155331118	5.23445	5.79784
ASH1L	chr1:155335260-155563944	6.31001	5.74182
YY1AP1	chr1:155659441-155689032	14.7521	14.5776
GON4L	chr1:155745767-155859400	4.15054	4.48514
RIT1	chr1:155897807-155911402	10.7403	9.08096
KIAA0907	chr1:155913042-155934442	8.36961	10.1608
ARHGEF2	chr1:155946838-155978545	13.2292	12.067
SSR2	chr1:156009047-156020967	108.787	107.293
UBQLN4	chr1:156035293-156053825	23.4335	23.6924
MEX3A	chr1:156072012-156081998	4.30551	4.3414
PAQR6	chr1:156212987-156248117	1.41762	1.40487
SMG5	chr1:156249223-156282829	18.3164	17.8962
GLMP	chr1:156292686-156295689	29.2824	29.5036
CCT3	chr1:156308960-156346994	103.614	101.4
MEF2D	chr1:156463720-156500842	14.9428	14.1319
GPATCH4	chr1:156594307-156601487	8.15344	7.97737
CRABP2	chr1:156699607-156705816	120.432	120.132
ISG20L2	chr1:156721890-156728439	19.05	19.0103
MRPL24	chr1:156737301-156741131	55.4349	52.684
HDGF	chr1:156742106-156752448	162.717	162.872
SH2D2A	chr1:156806242-156881850	3.98459	3.9458
ARHGEF11	chr1:156934839-157045370	5.21926	5.2088
ETV3	chr1:157124666-157138591	9.03752	8.59634
LOC646268	chr1:158132043-158140640	1.86312	1.92012
C1orf204,VSIG8	chr1:159826688-159862657	0.83973	0.88197
TAGLN2	chr1:159918106-159925542	410.574	408.785
IGSF9	chr1:159927038-159945596	9.23311	9.31173
SLAMF9	chr1:159951491-159954254	2.13795	3.23799
PIGM	chr1:160027671-160031993	2.25439	1.69249
IGSF8	chr1:160091338-160098828	22.9157	22.8179
DCAF8	chr1:160215714-160262560	18.4692	19.192
PEX19	chr1:160276808-160285151	18.0383	17.7068
COPA	chr1:160288586-160358952	32.5612	33.3308
F11R	chr1:160995210-161021343	81.5841	79.3019
TSTD1	chr1:161037631-161038984	63.4379	56.6441
USF1	chr1:161039250-161045979	7.99774	8.15081
ARHGAP30	chr1:161046941-161069970	2.04178	2.00991
PVRL4	chr1:161070990-161089595	59.6685	63.4389
PFDN2	chr1:161100555-161132688	72.9465	78.4904
DEDD	chr1:161100555-161132688	13.708	13.463
B4GALT3	chr1:161171309-161177968	10.6298	11.5926
CFAP126	chr1:161314375-161367883	1.75245	2.7169
RGS5	chr1:163142298-163321791	0.980334	0.816727
ALDH9A1	chr1:165662211-165698663	33.7608	32.3091
TMCO1	chr1:165724290-165768922	16.0874	15.9588
TADA1	chr1:166856511-166876417	6.23508	6.12876
CREG1	chr1:167541013-167553819	30.8834	31.2432
MPC2	chr1:167916674-168075843	10.6397	9.33898
GPR161	chr1:168079541-168137667	2.77808	2.96231
ANKRD36BP1	chr1:168245580-168247430	1.5722	1.64146
NME7	chr1:169106708-169460669	9.06441	9.41726
SLC19A2	chr1:169463910-169485970	11.3073	11.1085
METTL18	chr1:169792531-169794920	1.97625	1.65343
SCYL3	chr1:169795408-169893959	2.79943	2.36766
KIFAP3	chr1:169921328-170074738	12.0376	11.7754
VAMP4	chr1:171700155-171742239	7.83436	6.33699
PIGC	chr1:172420687-172468829	11.4507	9.90019
CENPL	chr1:173799549-173824639	1.50799	1.54271
GAS5	chr1:173863247-173867987	421.014	395.712
RC3H1	chr1:173931083-173993072	2.39234	2.46379
MRPS14	chr1:175012957-175023455	5.8796	7.04303
KIAA0040	chr1:175156986-175193093	7.98851	7.55302
RFWD2	chr1:175944825-176207244	13.6444	14.8844
LOC730102	chr1:178006139-178038007	0.797061	0.889684
RASAL2-AS1	chr1:178091507-178479513	0.702663	1.18882
ABL2	chr1:179099326-179229684	7.6299	7.16548
TOR1AIP2	chr1:179839966-179877806	7.56051	7.52736
ACBD6	chr1:180288216-180502887	30.0517	29.8563
STX6	chr1:180972712-181023121	18.4561	19.4355
GLUL	chr1:182378092-182392206	49.8587	52.4744
RNASEL	chr1:182573633-182589259	2.57361	2.25177
RGS16	chr1:182598622-182604413	0.761219	0.835868
NCF2	chr1:183555561-183590921	5.49026	5.36662
ARPC5	chr1:183626192-183635941	98.0359	100.349
EDEM3	chr1:184690490-184754907	11.49	11.0954
FAM129A	chr1:184791024-184974586	3.48692	3.43455
TRMT1L	chr1:185118085-185291781	6.09049	6.00239
IVNS1ABP	chr1:185296387-185317329	51.3279	51.1441
TPR	chr1:186296272-186375325	11.5433	11.6808
PTGS2	chr1:186671811-186680427	31.8465	32.2656
UCHL5	chr1:193012365-193091776	16.1494	13.2065
GLRX2	chr1:193096464-193106114	7.77283	8.7959
ZBTB41	chr1:197153683-197200542	2.91347	2.78499
DENND1B	chr1:197504748-197775493	3.09367	2.39002
ZNF281	chr1:200404946-200410058	8.27823	8.13118
DDX59	chr1:200644036-200694250	7.44131	7.78204
KIF21B	chr1:200969385-201023700	0.851959	0.860067
TMEM9	chr1:201134770-201171582	29.9918	30.7372
TNNT2	chr1:201359007-201377700	2.43382	2.82154
LAD1	chr1:201380837-201399541	124.801	130.615
PHLDA3	chr1:201464283-201469171	80.8613	82.6005
CSRP1	chr1:201483529-201507259	41.814	42.1697
ARL8A	chr1:202133403-202144743	27.6983	29.3581
UBE2T	chr1:202331656-202341966	5.28128	4.71814
KDM5B	chr1:202727403-202808421	28.0011	27.2224
RABIF	chr1:202878281-202889257	3.77407	3.85252
KLHL12	chr1:202891095-202928644	16.3797	15.7128
ADIPOR1	chr1:202940824-202958572	84.9333	83.9556
CYB5R1	chr1:202961872-202967276	51.6474	52.027
CHI3L1	chr1:203178930-203186794	6.39526	5.23123
FMOD	chr1:203340620-203351429	1.15323	0.767547
ETNK2	chr1:204131060-204152182	13.8319	13.8611
PLEKHA6	chr1:204218850-204359929	0.870552	0.916604
PPP1R15B	chr1:204403363-204411817	16.0191	15.307
PIK3C2B	chr1:204422629-204490346	1.46285	1.46851
TMEM81	chr1:205083128-205084460	1.07326	0.925917
RBBP5	chr1:205086141-205122022	5.57604	5.50299
DSTYK	chr1:205142502-205211599	5.53645	4.92517
NUAK2	chr1:205302062-205321791	14.5231	15.6061
LEMD1	chr1:205373251-205422086	4.12367	6.374
BLACAT1	chr1:205434885-205456086	2.61276	2.52528
ELK4	chr1:205607942-205632872	4.4236	4.41684
SLC45A3	chr1:205657852-205680502	0.891261	0.734924
NUCKS1	chr1:205712818-205750244	37.2017	36.0667
RAB29	chr1:205767985-205775482	13.7363	14.5814
SLC41A1	chr1:205789092-205813196	7.69706	8.08847
RAB7B	chr1:205913047-206003466	9.90145	10.5504
EIF2D	chr1:206591642-206612551	21.5935	21.042
FCMR	chr1:206897442-206922033	0.656739	0.817467
C1orf116	chr1:207018520-207032756	39.355	40.3493
YOD1	chr1:207043848-207052980	6.02695	6.44368
PLXNA2	chr1:208022242-208244320	10.0326	10.8503
LAMB3	chr1:209614872-209652475	792.901	791.844
C1orf74	chr1:209756031-209784730	22.3004	22.7926
IRF6	chr1:209785622-209806175	344.526	343.044
SERTAD4-AS1	chr1:210231458-210243095	0.723931	1.12673
SLC30A1	chr1:211575038-211578757	17.8905	17.0728
LPGAT1	chr1:211743456-211830772	6.02047	5.86779
INTS7	chr1:211940398-212105006	4.76456	5.36481
RPL21P28	chr1:211940398-212105006	2.47078	2.05911
TMEM206	chr1:212364473-212414925	5.93531	6.00281
NSL1	chr1:212726152-212791797	1.6073	1.34527
FLVCR1-AS1	chr1:212856603-212858138	1.04053	0.6758
ANGEL2	chr1:212992181-213015875	4.22053	3.39215
PTPN14	chr1:214348695-214551681	11.1192	11.3452
GPATCH2	chr1:217426992-217631102	3.9913	4.04721
EPRS	chr1:219968599-220046658	41.8067	40.989
BPNT1	chr1:220057481-220089853	9.43561	9.6273
RAB3GAP2	chr1:220148267-220272501	12.2531	12.8643
DUSP10	chr1:221701419-221742176	37.3394	33.334
TAF1A	chr1:222557901-222592633	1.64158	1.82789
AIDA	chr1:222668012-222712522	28.6948	31.8445
TLR5	chr1:223109405-223143282	0.668274	0.798942
TP53BP2	chr1:223779892-223845972	6.38602	5.81462
GTF2IP20	chr1:223951265-223992644	1.63764	1.65458
NVL	chr1:224219612-224330189	5.30682	4.62489
WDR26	chr1:224385142-224434299	28.7119	28.5621
LBR	chr1:225401501-225428855	10.5549	10.0382
ENAH	chr1:225486831-225653143	6.47357	6.59209
TMEM63A	chr1:225810073-225882720	3.72322	3.58378
PYCR2	chr1:225919876-225924340	20.9807	23.7176
SDE2	chr1:225982701-225999365	8.52234	7.38317
ACBD3	chr1:226144678-226186722	21.1444	22.4183
LIN9	chr1:226231148-226309748	1.65044	1.41082
PARP1	chr1:226360690-226408100	17.4422	16.8026
ITPKB	chr1:226631689-226739175	4.80092	4.57063
CDC42BPA	chr1:226989864-227318125	4.59021	4.65852
JMJD4	chr1:227728538-227781231	5.89252	6.58554
C1orf35	chr1:228100726-228103462	13.5111	11.8715
MRPL55	chr1:228106678-228109312	29.6356	31.9891
TRIM11	chr1:228393675-228406816	13.892	15.6411
TRIM17	chr1:228407934-228416882	1.73264	1.2513
HIST3H2A	chr1:228457363-228457859	16.4361	14.9337
CCSAP	chr1:229321004-229342941	2.5809	2.26762
NUP133	chr1:229441296-229508341	14.2547	13.7674
ABCB10	chr1:229516581-229558695	8.01106	7.6005
TAF5L	chr1:229593117-229626047	7.80089	8.70299
PGBD5	chr1:230321645-230425928	5.18049	6.23302
C1orf198	chr1:230837118-230869589	11.1746	10.2304
TTC13	chr1:230906240-230978872	3.62681	3.18803
FAM89A	chr1:231018957-231040249	10.9606	12.8421
C1orf131	chr1:231223762-231277973	4.92685	5.69479
EXOC8	chr1:231332730-231337872	4.57802	5.03393
EGLN1	chr1:231363750-231425044	7.43991	7.87036
SIPA1L2	chr1:232397965-232515497	7.75537	8.13221
PCNXL2	chr1:232984135-233295713	3.33117	3.08475
TARBP1	chr1:234391312-234479103	5.35991	4.85215
IRF2BP2	chr1:234604268-234609525	100.586	101.775
TOMM20	chr1:235109342-235128941	123.771	123.839
RBM34	chr1:235131182-235161256	18.3735	19.117
ARID4B	chr1:235166894-235328217	3.66667	3.71886
B3GALNT2	chr1:235367359-235504481	9.00961	10.4284
LYST	chr1:235512822-235883708	3.77243	4.29564
NID1	chr1:235975831-236065181	0.802111	0.644491
ERO1B	chr1:236215121-236282039	0.834513	0.977726
HEATR1	chr1:236518213-236604541	11.985	12.1623
FH	chr1:241497556-241519785	25.5029	27.6449
OPN3	chr1:241532133-241640399	11.6036	10.2536
CHML	chr1:241532133-241640399	4.72517	4.98877
PLD5	chr1:242088386-242524696	1.85061	1.77901
LINC01347	chr1:243056313-243101744	1.01294	1.14599
CEP170	chr1:243124427-243255406	9.03341	8.12079
AKT3	chr1:243256004-243843584	2.89315	3.15916
ADSS	chr1:244408491-244452134	31.8669	30.3023
HNRNPU-AS1	chr1:244835336-244846941	2.31438	2.51032
HNRNPU	chr1:244850299-244864525	50.6858	53.1179
SMYD3	chr1:245749339-246507342	5.61191	5.97171
TFB2M	chr1:246540560-246566263	13.7181	10.0877
AHCTF1	chr1:246839097-246931424	9.77774	9.70694
ZNF670,ZNF695	chr1:246945546-247078813	1.0132	1.30365
ZNF669	chr1:247099961-247104372	3.55464	3.71376
ZNF124	chr1:247121974-247172017	0.987324	0.871027
ZNF496	chr1:247300319-247331743	8.50115	8.67433
SH3BP5L	chr1:248810451-248825955	9.09038	9.50876
ZNF692	chr1:248850003-248859116	12.6726	12.773
ZMYND11	chr10:134464-254637	16.0271	15.232
GTPBP4	chr10:988408-1017768	35.8776	33.3209
IDI2-AS1	chr10:1018906-1049121	0.641566	1.07317
WDR37	chr10:1056835-1132297	9.27924	9.90402
PFKP	chr10:3067519-3136805	96.5503	94.318
AKR1C1	chr10:4963261-4977966	4.10809	5.77951
AKR1C3	chr10:5048765-5107686	21.4399	20.1265
NET1	chr10:5412550-5459056	77.1181	74.3998
CALML3	chr10:5514243-5526268	8.32978	7.98764
FAM208B	chr10:5684837-5763740	9.60018	9.82333
FBXO18	chr10:5861725-5937595	15.463	15.8057
RBM17	chr10:6088985-6117459	17.6391	16.3199
PFKFB3	chr10:6144879-6235544	15.7143	14.7879
PRKCQ-AS1	chr10:6580424-6585361	3.05995	2.71979
ATP5C1	chr10:7788129-7807799	80.3264	79.2245
TAF3	chr10:7818503-8015053	2.98843	3.20846
CELF2	chr10:11005295-11344674	4.47765	4.75755
ECHDC3	chr10:11742356-11764066	4.65434	3.71503
PROSER2	chr10:11823397-11894710	26.177	27.0038
DHTKD1	chr10:12068916-12123228	2.09599	1.91451
SEC61A2	chr10:12129640-12250590	2.94606	3.54294
CDC123	chr10:12129640-12250590	36.5559	40.3602
CAMK1D	chr10:12349542-12835545	0.590134	0.825396
OPTN	chr10:13100081-13138276	51.7262	52.3554
PRPF18	chr10:13586938-13630868	8.26335	8.75048
HSPA14	chr10:14838159-14871741	8.6827	8.90831
SUV39H2	chr10:14878782-14904305	2.70565	2.25249
OLAH	chr10:15043895-15073852	0.964145	0.892967
RPP38	chr10:15095384-15104257	13.427	11.6155
PTER	chr10:16436942-16522005	2.23936	1.95886
VIM	chr10:17214238-17237593	485.741	490.374
STAM	chr10:17644124-17716822	14.9731	14.1116
ARL5B	chr10:18659383-18678011	10.0117	10.0199
PLXDC2	chr10:19816442-20289855	1.20804	1.26245
MLLT10	chr10:21534171-21743630	11.6757	10.2891
BMI1,COMMD3,COMMD3-BMI1	chr10:22316382-22331485	37.4723	40.5307
MSRB2	chr10:23095497-23122013	6.85619	6.97556
OTUD1	chr10:23439268-23442381	10.6137	9.30712
KIAA1217	chr10:23694745-24547848	11.173	11.408
THNSL1	chr10:24981978-25062279	4.03226	3.42421
PDSS1	chr10:26697665-26861087	4.53259	3.95372
MASTL	chr10:27154823-27186919	3.00453	2.9674
RAB18	chr10:27504173-27542237	25.0125	22.943
WAC	chr10:28532587-28623112	24.5163	22.1572
BAMBI	chr10:28677494-28682939	8.8374	8.61403
SVIL-AS1	chr10:29409533-29735801	7.42016	7.89529
MAP3K8	chr10:30434020-30461833	4.7739	5.26603
ZEB1	chr10:31319171-31529814	0.835711	1.04663
CREM	chr10:35126840-35212958	3.43063	3.352
CCNY	chr10:35246980-35572670	19.2533	20.7567
ZNF33A	chr10:38010649-38060067	5.14757	5.24471
ZNF37A	chr10:38094335-38123350	1.69696	2.00606
HSD17B7P2	chr10:38356379-38378505	0.992164	0.910855
LINC00999	chr10:38428145-38452153	1.46561	1.46672
BMS1	chr10:42782505-42834937	8.83917	8.48773
CSGALNACT2	chr10:43138444-43185306	10.3606	10.978
ZNF485	chr10:43606406-43617904	1.22256	1.73556
ZNF32-AS1	chr10:43628816-43674699	4.12963	2.01214
ZNF22	chr10:44959770-45005329	5.54497	5.0923
FAM21C	chr10:45727199-45792964	6.24435	6.26866
TIMM23	chr10:45972452-46003741	42.866	40.5797
FAM25BP	chr10:46369086-46373563	2.81175	2.73691
ANXA8L1	chr10:46375589-46391783	51.5172	50.7819
LINC00842	chr10:46398361-46453306	6.97353	6.64866
HNRNPA1P33	chr10:46398361-46453306	15.1577	16.3702
BMS1P5	chr10:46759022-46811988	1.26042	1.15412
MAPK8	chr10:48306638-48439359	4.35281	3.88247
TIMM23B	chr10:49942032-49974850	4.87142	5.01703
AGAP6	chr10:49988317-50010499	2.28888	2.35667
FAM21A	chr10:50067887-50133509	7.85946	7.98799
DKK1	chr10:52314280-52317657	0.806027	0.730526
CISD1	chr10:58269101-58289259	8.80662	8.54626
UBE2D1	chr10:58334978-58370753	11.2276	10.7886
TFAM	chr10:58385142-58399230	7.68174	7.16273
BICC1	chr10:58513143-58831437	3.20116	2.75769
CDK1	chr10:60778330-60794852	1.097	0.910798
ARID5B	chr10:61901253-62096948	3.68997	3.90268
ZNF365	chr10:62339587-62672011	5.50503	5.35556
ADO	chr10:62804755-62808479	9.37685	10.0021
NRBF2	chr10:63133246-63155031	24.7687	25.8164
JMJD1C-AS1	chr10:63167220-63466562	0.966317	1.12737
REEP3	chr10:63521362-63625123	23.6954	22.186
SIRT1	chr10:67884668-67918390	4.84392	5.26485
HNRNPH3	chr10:68282659-68407294	36.1891	37.5542
CCAR1	chr10:68721143-68792377	10.5949	10.8838
DDX50	chr10:68901277-68946847	17.4678	17.9861
DDX21	chr10:68956122-68985069	70.1887	68.6167
KIAA1279	chr10:68988720-69016983	14.7825	13.1501
VPS26A	chr10:69124151-69172860	31.4433	33.718
SUPV3L1	chr10:69180203-69209098	12.555	12.4244
HK1	chr10:69269999-69401881	110.431	110.183
TSPAN15	chr10:69451469-69507667	6.44078	6.13921
C10orf35	chr10:69630246-69633599	4.02619	4.00963
H2AFY2	chr10:70052600-70132934	11.2627	10.7786
EIF4EBP2	chr10:70404104-70428618	12.0827	12.5161
SGPL1	chr10:70815947-70881175	17.4613	17.4779
UNC5B	chr10:71212534-71302878	6.43274	7.02042
SLC29A3	chr10:71319252-71363390	1.83037	1.37527
CHST3	chr10:71964361-72013564	6.77466	7.21441
ANAPC16	chr10:72096031-72235860	22.2957	20.8171
DDIT4	chr10:72273918-72276039	139.165	139.888
MCU	chr10:72692130-72887694	16.816	15.9172
FAM149B1	chr10:73168118-73247331	3.70086	3.79034
PPP3CB-AS1	chr10:73436427-73575675	0.653345	0.891774
SEC24C	chr10:73744372-73772175	36.2963	36.2307
FUT11	chr10:73772290-73776218	8.44905	7.68529
CHCHD1	chr10:73782049-73783648	32.3872	32.1751
ZSWIM8	chr10:73785623-73801798	12.7063	12.0929
PLAU	chr10:73909968-73922777	538.784	539.755
VCL	chr10:73998113-74120156	47.2707	47.0061
ADK	chr10:74151184-74709303	27.2708	25.2921
KAT6B	chr10:74826412-75032622	2.39754	2.42984
SAMD8	chr10:75111634-75182123	8.72972	8.38887
VDAC2	chr10:75210153-75231448	189.561	185.86
ZNF503-AS2	chr10:75279725-75408982	2.12463	1.8522
C10orf11	chr10:75431645-76557376	1.04121	1.48897
RPS24	chr10:78033759-78056813	1601.91	1605.85
ZMIZ1	chr10:79069034-79316528	17.6732	18.06
PPIF	chr10:79347463-79355333	63.3247	65.2435
BEND3P3	chr10:79682974-79688894	1.5435	1.41992
LOC642361	chr10:79691499-79827602	2.68588	2.93617
TMEM254	chr10:80046232-80092551	24.0913	22.0919
FAM213A	chr10:80407828-80432997	22.6714	24.8738
TSPAN14	chr10:80454281-80522635	38.9545	40.2722
GHITM	chr10:84139428-84153555	73.9479	75.5033
C10orf99	chr10:84173797-84185294	15.9138	14.8461
CDHR1	chr10:84194634-84219620	3.83773	3.80002
CCSER2	chr10:84328588-84518521	10.9757	9.26874
BMPR1A	chr10:86756638-86925188	7.08921	7.49579
SNCG	chr10:86958530-86963260	10.052	12.4803
ADIRF,AGAP11	chr10:86968430-87010203	8.83188	9.54486
FAM25A	chr10:87020288-87024730	4.22018	2.52785
FAM35A	chr10:87095195-87191465	5.11547	4.94457
NUTM2A	chr10:87225447-87234976	0.825416	0.694323
LOC439994	chr10:87238666-87343574	3.88054	3.77239
MINPP1	chr10:87504465-87553461	9.31398	8.49745
PAPSS2	chr10:87659718-87747705	5.82483	5.48934
PTEN	chr10:87863437-87971930	11.8623	11.1039
STAMBPL1	chr10:88880186-88923502	0.866321	1.22764
FAS	chr10:88932683-89015785	9.19177	8.75745
IFIT2	chr10:89301948-89309276	0.563375	0.844664
IFIT3	chr10:89327818-89340968	1.71906	1.61426
IFIT5	chr10:89414567-89421002	3.17642	3.30877
KIF20B	chr10:89701589-89774943	1.37339	1.38286
RPP30	chr10:90871951-90908555	7.60093	8.07861
PCGF5	chr10:91163011-91284331	6.06378	5.92709
HECTD2	chr10:91306961-91611460	1.83675	1.55044
TNKS2	chr10:91798393-91865475	19.7775	19.9296
BTAF1	chr10:91923978-92030323	8.92358	9.43669
MARCH5	chr10:92291162-92353964	20.6963	20.1139
EXOC6	chr10:92834712-93059494	0.811567	0.814156
SLC35G1	chr10:93893972-93902734	1.23072	0.816866
TBC1D12	chr10:94402428-94536332	3.26132	2.5593
CYP2C18	chr10:94683493-94736191	0.972726	1.57305
ENTPD1	chr10:95711778-96090235	1.76195	1.86617
CCNJ	chr10:95711778-96090235	4.21781	4.23619
ZNF518A	chr10:96129714-96163761	3.43356	3.66398
RPL13AP5	chr10:96750265-96750923	25.0284	25.8049
LCOR	chr10:96832259-96964441	3.60665	3.87747
C10orf12	chr10:96981283-96985828	0.907197	0.979797
PGAM1	chr10:97426269-97433441	258.299	262.004
ZDHHC16	chr10:97446130-97457370	19.1299	18.561
UBTD1	chr10:97498881-97571210	17.2721	18.7492
PI4K2A	chr10:97640685-97676432	36.3461	36.7147
MARVELD1	chr10:97713707-97718152	16.9301	16.009
ZFYVE27	chr10:97737120-97760907	7.1347	5.41586
R3HCC1L	chr10:98134623-98244897	4.21632	3.05358
ENTPD7	chr10:99659505-99756137	3.39498	3.72676
CUTC	chr10:99659505-99756137	8.72618	8.63085
SCD	chr10:100347014-100364831	355.684	355.2
OLMALINC	chr10:100373575-100388354	1.87015	1.99084
HIF1AN	chr10:100535883-100553924	7.31312	8.15015
SLF2	chr10:100912568-100965134	5.00901	5.34106
SEMA4G	chr10:100972528-100987519	0.774415	0.948994
C10orf2	chr10:100987535-100994401	7.35655	7.71199
LZTS2	chr10:100997106-101031157	34.5034	35.5311
SFXN3	chr10:101031238-101041241	10.8421	9.94029
BTRC	chr10:101354032-101557321	8.72771	8.17334
DPCD	chr10:101588331-101609653	11.9086	11.144
HPS6	chr10:102065366-102068038	13.8665	13.6446
PPRC1	chr10:102132993-102150333	16.2626	15.943
NOLC1	chr10:102152175-102163871	50.2961	52.0095
GBF1	chr10:102245497-102382899	17.8436	18.4363
NFKB2	chr10:102394109-102402529	20.354	20.0412
FBXL15	chr10:102402616-102423136	3.86998	4.51393
RPARP-AS1	chr10:102449816-102456293	3.41721	2.36472
SUFU	chr10:102503961-102633457	5.68786	5.85092
TRIM8	chr10:102644494-102658319	32.7529	33.5749
WBP1L	chr10:102743969-102816264	12.8953	14.3288
AS3MT,C10orf32	chr10:102854209-102901898	3.56189	4.30641
CNNM2	chr10:102918317-103078587	1.43127	1.84617
TAF5	chr10:103367966-103396513	1.3488	1.78448
PDCD11	chr10:103396654-103446262	16.7018	15.8594
SH3PXD2A-AS1	chr10:103594026-103855406	1.22078	0.867719
SLK	chr10:103967184-104029233	28.3908	28.3931
SFR1	chr10:104122057-104126385	3.82085	3.14467
GSTO1	chr10:104254193-104267464	191.961	178.17
GSTO2	chr10:104268872-104299418	21.2186	21.8449
ADD3	chr10:109945558-110135565	10.225	10.6599
MXI1	chr10:110207604-110287365	30.4061	29.3842
DUSP5	chr10:110497866-110511544	78.7046	78.6704
SMC3	chr10:110567690-110604634	11.2543	10.5593
PDCD4	chr10:110871794-110919366	82.658	79.6128
SHOC2	chr10:110919542-111013667	10.9863	11.0102
VTI1A	chr10:112446997-112818744	7.71959	6.3922
LOC103344931	chr10:112823495-112827732	2.20626	2.4872
TCF7L2	chr10:112950249-113167677	5.16664	5.36781
CASP7	chr10:113679161-113730909	5.84801	6.41388
NHLRC2	chr10:113854631-113912506	2.85639	3.21237
FAM160B1	chr10:114821743-114899827	5.51007	5.66369
TRUB1	chr10:114938192-114977680	9.84739	9.57814
PNLIPRP3	chr10:116427911-116477956	11.3438	12.7668
SLC18A2	chr10:117241072-117279430	1.91374	2.27321
NANOS1	chr10:119029715-119034342	3.56585	3.32895
FAM45A	chr10:119104064-119137984	16.948	16.97
GRK5	chr10:119207684-119455619	6.64313	6.18743
BAG3	chr10:119651369-119677817	70.228	70.3944
INPP5F	chr10:119726046-119829150	7.62088	7.70484
SEC23IP	chr10:119892572-119944658	8.7182	8.76325
PPAPDC1A	chr10:120456953-120589855	1.10485	0.502857
WDR11	chr10:120761811-120909526	14.8661	15.3787
TACC2	chr10:121989173-122254545	22.0774	20.7095
PLEKHA1	chr10:122374577-122432355	24.509	24.7295
HTRA1	chr10:122461524-122514908	63.9406	61.0741
PSTK	chr10:122980039-122990391	1.71478	2.50724
ACADSB	chr10:123008912-123058290	1.221	1.10998
BUB3	chr10:123154243-123165370	42.9878	48.3626
LHPP	chr10:124461771-124614141	11.1079	10.3029
FAM175B	chr10:124801784-124836670	8.96705	9.15333
ZRANB1	chr10:124942122-124987436	10.118	9.92372
EDRF1	chr10:125719514-125764143	1.82997	1.58095
BCCIP	chr10:125823534-125881315	28.5971	27.6656
FANK1	chr10:125896538-126009592	4.44768	3.76584
DOCK1	chr10:126905408-127452517	6.22435	5.84916
PTPRE	chr10:127907060-128085900	8.33401	9.14074
MGMT	chr10:129467189-129767519	19.9185	22.512
GLRX3	chr10:130136374-130180382	78.2743	75.729
PPP2R2D	chr10:131900643-131959834	5.5602	5.8889
DPYSL4	chr10:132186909-132205776	3.87358	3.8036
LRRC27	chr10:132332109-132381506	1.27492	1.80858
PWWP2B	chr10:132397197-132417854	24.06	24.167
INPP5A	chr10:132537848-132783480	7.76562	8.09946
ZNF511	chr10:133278629-133313162	5.75611	6.99107
PAOX	chr10:133379236-133391696	3.08555	3.47327
MTG1	chr10:133394116-133424617	11.8785	11.3105
DIP2C	chr10:274189-689668	3.32188	3.11023
LARP4B	chr10:806913-931705	12.8311	12.2984
IDI2	chr10:1018906-1049121	2.8976	3.27829
IDI1	chr10:1018906-1049121	57.0979	58.604
PITRM1	chr10:3137726-3172841	15.6776	15.7578
KLF6	chr10:3775995-3785281	148.972	148.396
LINC00704	chr10:4650184-4678070	3.21067	3.92873
AKR1C2	chr10:4987775-5018033	11.9951	11.6699
CALML5	chr10:5498694-5499570	6.3449	7.16863
ASB13	chr10:5638856-5666595	10.2219	10.3699
GDI2	chr10:5765222-5813549	132.101	131.617
ANKRD16	chr10:5861725-5937595	2.6547	2.89143
IL15RA	chr10:5952370-5978187	1.61286	1.86597
PRKCQ	chr10:6427142-6580301	3.38269	3.18972
KIN	chr10:7750961-7788027	2.21744	1.83381
SFTA1P	chr10:10784438-10794914	1.85875	1.13246
USP6NL	chr10:11460509-11611789	8.59666	8.12419
UPF2	chr10:11920021-12043170	6.29074	5.90854
NUDT5	chr10:12129640-12250590	29.7883	28.7053
PHYH	chr10:13277795-13300130	14.0306	13.3228
SEPHS1	chr10:13317437-13348298	9.64337	9.71409
BEND7	chr10:13438483-13502976	1.05183	1.10344
FRMD4A	chr10:13643705-14330867	2.26159	1.69419
FAM107B	chr10:14518556-14774897	3.697	4.0041
CDNF	chr10:14819251-14837984	0.388487	1.70429
DCLRE1C	chr10:14904610-14954432	1.82353	1.97022
NMT2	chr10:15105771-15168710	3.8323	3.93581
FAM171A1	chr10:15211644-15371059	9.69477	9.82086
FAM188A	chr10:15778175-15860520	9.31176	10.9517
RSU1	chr10:16590617-16817454	20.2848	19.0468
HACD1	chr10:17589958-17617374	7.0423	6.69531
NSUN6	chr10:18545206-18651637	3.41294	3.13271
NEBL	chr10:20779973-21174923	5.70272	5.76206
CASC10	chr10:21494491-21497284	0.890672	0.751457
DNAJC1	chr10:21756547-22003721	10.0941	9.88284
PIP4K2A	chr10:22534836-22714574	5.74703	4.78525
ARHGAP21	chr10:24583608-24723668	19.8363	20.55
ABI1	chr10:26697665-26861087	32.534	32.9286
ANKRD26	chr10:27004115-27100498	1.23715	1.24559
YME1L1	chr10:27110110-27154420	47.1551	47.9355
ACBD5	chr10:27195213-27242139	8.65031	8.72614
MPP7	chr10:28050993-28282138	5.98063	5.38164
WAC-AS1	chr10:28519916-28532354	12.4542	13.1935
SVIL	chr10:29409533-29735801	17.2804	18.7932
MTPAP	chr10:30309800-30349338	3.75334	4.24474
ZNF438	chr10:30844635-31031937	0.704906	1.0619
ZEB1-AS1	chr10:31316527-31319095	3.92403	3.50074
ARHGAP12	chr10:31805397-31928876	5.95416	6.75661
KIF5B	chr10:32009009-32056443	46.6365	44.7098
EPC1	chr10:32267715-32378798	7.7914	6.19057
ITGB1	chr10:32900317-32958365	277.144	274.065
NRP1	chr10:33177490-33334905	4.42638	4.74204
PARD3	chr10:34109559-34815325	26.9124	26.3622
CUL2	chr10:35008550-35090642	11.0872	11.1524
FZD8	chr10:35638248-35641434	6.6921	7.04383
ZNF248	chr10:37776525-37858084	2.45651	2.31053
ZNF25	chr10:37949866-37976525	2.98757	2.84068
ZNF33B	chr10:42574182-42638837	5.62237	4.35836
RASGEF1A	chr10:43194532-43266919	4.87538	4.12668
HNRNPF	chr10:43385616-43409248	76.9032	76.2457
ZNF32	chr10:43628816-43674699	6.8875	6.61934
C10orf10	chr10:44959770-45005329	12.8954	12.8849
MARCH8	chr10:45454584-45594906	5.50857	5.36604
ZFAND4	chr10:45615500-45672813	0.853323	0.910769
AGAP4	chr10:45825591-45853877	1.42827	1.16508
PARGP1	chr10:45854834-45972428	1.60722	1.18844
NCOA4	chr10:46005087-46030714	54.6508	55.3528
GPRIN2	chr10:46549048-46556071	0.846788	0.689109
ANXA8	chr10:47467993-47484158	86.0914	82.8687
AGAP9	chr10:47501853-47523638	1.06291	0.812053
BMS1P6	chr10:47535580-47553523	0.915022	0.714671
ARHGAP22	chr10:48446024-48656265	6.46717	4.95452
ERCC6,ERCC6-PGBD3,PGBD3	chr10:49454479-49539538	8.07342	8.55101
PARG	chr10:49818274-49942027	7.64603	8.36366
SGMS1	chr10:50305584-50623977	6.33453	5.69836
CSTF2T	chr10:50991150-52314128	7.66387	7.92626
ZWINT	chr10:56357437-56361273	1.30309	1.88027
IPMK	chr10:58191516-58267934	2.75994	2.73072
SLC16A9	chr10:59650763-59709891	4.55522	4.59657
CCDC6	chr10:59788747-59906656	21.3472	20.5824
ANK3	chr10:60026297-60733526	4.53245	4.26064
RHOBTB1	chr10:60869439-61001440	2.70724	3.18255
JMJD1C	chr10:63167220-63466562	10.4569	10.4766
HERC4	chr10:67921898-68075346	13.5607	13.6938
RUFY2	chr10:68282659-68407294	7.34663	5.8452
DNA2	chr10:68414063-68472121	0.756432	0.936995
SLC25A16	chr10:68482332-68527523	6.0385	6.75053
AIFM2	chr10:70052600-70132934	1.407	1.29677
TYSND1	chr10:70137980-70146740	16.2757	17.6881
SAR1A	chr10:70150204-70170529	35.3374	35.1341
PPA1	chr10:70202829-70233434	121.598	122.5
LRRC20	chr10:70298969-70382650	4.46538	4.02709
PCBD1	chr10:70883507-70888786	43.6564	45.0187
UNC5B-AS1	chr10:71212534-71302878	4.0016	2.67104
C10orf54	chr10:71396933-71815947	1.8914	2.0767
PSAP	chr10:71816297-71851325	430.423	433.253
ASCC1	chr10:72096031-72235860	9.6052	9.32834
DNAJB12	chr10:72332829-72355149	11.9754	11.484
MICU1	chr10:72367325-72626191	11.1671	10.3567
P4HA1	chr10:73007221-73096974	44.1003	43.5891
ECD	chr10:73134523-73168095	12.0071	10.2301
DNAJC9	chr10:73168118-73247331	10.8753	9.97292
MRPS16	chr10:73247366-73358859	27.8189	27.4807
ANXA7	chr10:73375430-73414083	44.0651	42.4235
PPP3CB	chr10:73436427-73575675	19.5771	20.0046
USP54	chr10:73436427-73575675	3.22887	3.40067
BMS1P4	chr10:73699150-73730514	0.901134	1.13475
ZSWIM8-AS1	chr10:73785623-73801798	5.31039	4.27398
NDST2	chr10:73801910-73811831	7.80247	7.84797
CAMK2G	chr10:73812500-73874591	9.65743	9.76289
C10orf55	chr10:73909968-73922777	2.64099	2.43426
AP3M1	chr10:74120256-74151068	13.9147	13.7013
COMTD1	chr10:75233970-75236012	16.5412	16.201
ZNF503	chr10:75279725-75408982	22.0924	21.0037
KCNMA1	chr10:76869600-77637819	2.05639	3.73541
DLG5	chr10:77790790-77926590	19.8759	18.8194
POLR3A	chr10:77975148-78029540	6.78196	7.16294
ZCCHC24	chr10:79382326-79445627	1.06993	0.97627
NUTM2B-AS1	chr10:79691499-79827602	8.39431	9.29238
ANXA11	chr10:80155123-80205677	39.7184	39.0996
WAPL	chr10:86435255-86521784	10.2692	10.62
GLUD1	chr10:87050201-87095019	45.6092	43.628
NUTM2A-AS1	chr10:87238666-87343574	11.8049	11.9344
ATAD1	chr10:87753117-87818160	24.5618	26.8508
RNLS	chr10:88273863-88583325	2.69468	1.63058
ANKRD22	chr10:88802729-88851975	4.44491	3.84347
ACTA2	chr10:88932683-89015785	14.7873	14.7066
LIPA	chr10:89213568-89252039	20.1499	20.5079
PANK1	chr10:89579496-89645572	1.65792	1.79573
HTR7	chr10:90740818-90857914	7.65629	6.63068
ANKRD1	chr10:90912099-90921275	1.14149	1.44578
PPP1R3C	chr10:91628439-91633101	2.84329	2.42529
IDE	chr10:92451683-92574095	6.62166	6.06281
MYOF	chr10:93306428-93482317	51.4133	51.8749
FRA10AC1	chr10:93667882-93702572	4.65874	3.85635
NOC3L	chr10:94333225-94362976	7.05653	7.33764
PDLIM1	chr10:95237567-95291148	150.525	150.055
ALDH18A1	chr10:95605928-95656810	26.4088	25.7161
TCTN3	chr10:95663395-95694143	18.2111	17.3573
BLNK	chr10:96191698-96271576	6.35599	6.98309
TM9SF3	chr10:96518109-96587052	43.7066	43.4996
ARHGAP19,SLIT1	chr10:96998037-97292673	2.01108	1.67894
FRAT2	chr10:97332496-97334701	10.6706	10.4976
RRP12	chr10:97356700-97401370	16.412	16.3198
EXOSC1	chr10:97435908-97446011	13.8359	13.4832
MMS19	chr10:97458323-97498794	26.4511	27.8605
MORN4	chr10:97614552-97634156	5.79945	6.03849
AVPI1	chr10:97677423-97687258	24.6765	25.5119
PYROXD2	chr10:98383564-98415221	0.852751	1.0124
HPS1	chr10:98416197-98446947	15.3753	17.867
GOT1	chr10:99396869-99430773	13.6781	13.449
SLC25A28	chr10:99610517-99620464	16.819	18.1638
COX15	chr10:99659505-99756137	5.51916	5.96742
DNMBP	chr10:99875576-100009919	5.57883	5.59355
ERLIN1	chr10:100150089-100186057	22.5365	25.0812
CHUK	chr10:100188366-100229587	7.55575	7.90791
CWF19L1	chr10:100232295-100267681	6.15536	6.41783
BLOC1S2	chr10:100273277-100286712	19.4296	18.5099
NDUFB8	chr10:100523728-100529923	74.2877	70.1842
MRPL43	chr10:100972528-100987519	44.3141	45.6855
POLL	chr10:101578881-101588270	8.71718	10.1428
FBXW4	chr10:101610663-101694986	19.2827	21.127
NPM3	chr10:101781324-101783413	56.1632	60.0644
MGEA5	chr10:101784442-101818465	37.1065	37.8503
C10orf76	chr10:101845598-102056175	6.33642	6.09581
LDB1	chr10:102107565-102120453	36.4581	36.1067
CUEDC2	chr10:102423244-102432666	32.3411	30.8915
C10orf95	chr10:102449816-102456293	5.67578	3.84692
ACTR1A	chr10:102479228-102502755	45.6762	44.7291
ARL3	chr10:102673726-102714433	4.68984	5.15632
NT5C2	chr10:103088016-103193306	22.7842	21.0403
PCGF6	chr10:103302795-103351134	3.50519	3.98958
USMG5	chr10:103367966-103396513	222.637	214.558
CALHM2	chr10:103446785-103452405	1.19888	1.12014
SH3PXD2A	chr10:103594026-103855406	31.4095	32.22
OBFC1	chr10:103877559-103918287	8.39756	8.61685
COL17A1	chr10:104031287-104085880	161.987	161.175
ITPRIP	chr10:104309695-104338493	27.5698	27.3051
XPNPEP1	chr10:109864765-109923553	21.7408	20.429
SMNDC1	chr10:110293039-110304949	18.7825	17.1211
PDCD4-AS1	chr10:110868889-110870904	0.661794	1.09873
BBIP1	chr10:110871794-110919366	10.9379	9.77028
GPAM	chr10:112149863-112183779	2.40112	2.17995
ZDHHC6	chr10:112430289-112446959	6.42016	6.41717
DCLRE1A	chr10:113834723-113854404	3.32069	3.85866
CCDC186	chr10:114122214-114174605	5.90623	4.95981
AFAP1L2	chr10:114294823-114404778	11.4427	11.9238
ABLIM1	chr10:114431109-114684655	28.5539	28.4485
HSPA12A	chr10:116671191-116742574	1.3158	1.56768
SHTN1	chr10:116883376-117126586	3.91356	3.95005
PDZD8	chr10:117280488-117375467	11.8823	11.9566
RAB11FIP2	chr10:118004915-118046603	3.11299	3.31645
FAM204A	chr10:118309059-118342327	7.06683	7.12697
CACUL1	chr10:118680981-118755246	11.4204	12.3796
EIF3A	chr10:119035028-119080822	81.2072	81.5669
SFXN4	chr10:119140912-119165692	15.4601	14.0346
PRDX3	chr10:119167698-119178865	81.2203	80.305
RGS10	chr10:119499826-119542710	68.7293	77.5538
TIAL1	chr10:119573465-119597029	19.1107	19.8204
MCMBP	chr10:119829403-119873628	15.94	17.4884
RPL21	chr10:120354660-120355223	16.2531	14.8055
FGFR2	chr10:121478329-121598458	2.36713	2.86675
ATE1	chr10:121740420-121951965	6.56804	6.55495
NSMCE4A	chr10:121957087-121975228	13.2132	13.2767
CUZD1,FAM24B	chr10:122832154-122898714	4.02465	3.66941
C10orf88	chr10:122930902-122954403	3.71961	4.60512
IKZF5	chr10:122990805-123008850	3.6157	3.3033
CHST15	chr10:124007665-124093607	9.33798	8.33176
OAT	chr10:124397302-124418976	41.9758	39.9174
FAM53B	chr10:124619293-124744361	9.16566	8.8772
METTL10	chr10:124757830-124791941	3.52982	3.55515
CTBP2	chr10:124987848-125161055	30.5139	32.7336
UROS	chr10:125788577-125823268	15.8227	16.4009
DHX32	chr10:125823534-125881315	20.7921	20.8807
BNIP3	chr10:131967682-131982013	71.2572	75.2762
STK32C	chr10:132207491-132307973	2.13989	2.3916
ADAM8	chr10:133262415-133276903	5.4343	4.76875
TUBGCP2	chr10:133278629-133313162	12.9289	12.1236
FUOM	chr10:133355153-133358025	13.2776	14.7945
ECHS1	chr10:133362482-133373404	45.9644	45.0327
SPRN	chr10:133394116-133424617	1.28155	1.01151
RIC8A	chr11:207510-236362	36.629	35.2364
PSMD13	chr11:236807-252984	46.2829	46.7141
ATHL1	chr11:289137-295688	2.81243	2.65213
IFITM2	chr11:308106-309410	45.7253	44.3751
IFITM1	chr11:313990-315272	21.3562	20.7092
B4GALNT4	chr11:369794-382117	15.4798	14.3769
PKP3	chr11:392598-404908	121.631	125.343
PTDSS2	chr11:450279-491387	17.2004	18.0171
RASSF7	chr11:560970-564025	14.8487	15.4849
PHRF1	chr11:576445-612222	14.3525	14.7974
TMEM80	chr11:644219-705028	6.75339	6.14805
EPS8L2	chr11:706119-727727	61.7236	62.159
TALDO1	chr11:747431-765024	121.115	117.685
LOC171391	chr11:777577-784284	1.64499	1.57296
PANO1	chr11:790474-805250	0.827032	0.671513
RPLP2	chr11:809935-812876	2283.45	2269.04
SNORA52	chr11:809935-812876	0	35.9522
PNPLA2	chr11:818900-825571	21.3383	20.1257
CRACR2B	chr11:828259-831991	0.407227	1.03301
CD151	chr11:832951-838835	165.844	165.225
TSPAN4	chr11:842823-867116	35.0261	38.1171
AP2A2	chr11:925808-1012245	25.4715	26.5513
SYT8	chr11:1834309-1837521	2.16994	2.63672
TNNT3	chr11:1919568-1938706	0.837442	0.68319
MRPL23	chr11:1947271-1956609	15.492	18.8679
CD81	chr11:2328748-2397419	396.146	382.412
TSSC4	chr11:2400487-2403878	17.1361	16.219
SLC22A18	chr11:2887344-2925246	12.9504	14.1499
TSSC2	chr11:3380960-3409148	2.50307	2.78305
PGAP2	chr11:3675009-3826371	22.1855	21.5302
STIM1	chr11:3855702-4093210	21.6163	20.9571
RRM1	chr11:4094693-4138876	17.2867	17.0967
TRIM34,TRIM6,TRIM6-TRIM34	chr11:5596100-5644395	4.17513	3.99843
TRIM22	chr11:5689586-5710863	15.6692	13.9853
SMPD1	chr11:6390413-6394998	6.8197	6.9918
TIMM10B	chr11:6474682-6484681	15.7796	14.8895
ILK	chr11:6603707-6612244	23.9999	24.6153
ZNF215	chr11:6926422-6958047	1.45668	1.86735
PPFIBP2	chr11:7513764-7653765	2.53812	2.59995
EIF3F	chr11:7987319-7996171	281.506	285.506
RPL27A	chr11:8682447-8689872	295.609	298.098
SNORA45A	chr11:8682447-8689872	23.7842	0
AKIP1	chr11:8911153-8933006	15.8495	17.2682
TMEM9B-AS1	chr11:8947200-8976283	3.42658	4.54745
IPO7	chr11:9384621-9448127	69.551	71.6653
ZNF143	chr11:9460964-9528524	6.26144	6.13446
WEE1	chr11:9573680-9589766	12.1269	14.0832
SWAP70	chr11:9664076-9752991	12.7225	12.3005
SBF2-AS1	chr11:9754769-10294207	1.24926	1.15912
ADM	chr11:10304979-10307402	36.5542	37.4792
AMPD3	chr11:10450320-10507579	11.8257	11.4592
CTR9	chr11:10750986-10779755	10.8906	10.7429
ZBED5-AS1	chr11:10858216-10879276	7.39146	8.17175
USP47	chr11:11841422-11959325	11.2223	11.2882
MICAL2	chr11:12110575-12263790	22.2064	21.606
MICALCL	chr11:12286899-12359144	7.79395	7.42251
PARVA	chr11:12377478-12535356	10.0103	9.88203
TEAD1	chr11:12674421-12944737	12.2874	12.2178
RASSF10	chr11:13009422-13012106	3.07538	3.25805
ARNTL	chr11:13277726-13387265	3.84586	4.73029
FAR1	chr11:13668658-13732346	20.4588	19.5812
INSC	chr11:15112423-15247208	0.854112	0.561667
C11orf58	chr11:16738600-16758354	28.1972	28.0624
OR7E14P	chr11:17051885-17053044	0.435895	0.85383
NUCB2	chr11:17276738-17331523	10.9011	11.2925
NCR3LG1	chr11:17351761-17377321	1.43673	1.33795
MRGPRX3	chr11:18120954-18138480	18.2707	16.9666
SAA1	chr11:18266260-18269976	393.015	390.059
GTF2H1	chr11:18322268-18367043	11.8644	10.8061
LDHA	chr11:18394388-18408218	904.493	899.072
TMEM86A	chr11:18698734-18726230	1.98834	1.94323
ZDHHC13	chr11:19117144-19176420	8.88565	7.88092
NAV2	chr11:19350723-20121601	8.87448	8.60782
HTATIP2	chr11:20363684-20383783	16.7761	18.0202
PRMT3	chr11:20387529-20509333	11.1079	10.9136
BBOX1	chr11:27040961-27220113	0.820008	0.960264
BDNF-AS	chr11:27506851-27722058	1.51235	1.847
METTL15	chr11:28108250-28333507	6.37982	5.71595
ARL14EP	chr11:30323098-30338223	8.10007	7.67476
DNAJC24	chr11:31369829-31509628	4.55655	4.23622
ELP4	chr11:31509728-31784525	6.22328	6.17397
RCN1	chr11:32090930-32105726	54.8702	55.4849
EIF3M	chr11:32583766-32794658	81.1571	80.2582
PRRG4	chr11:32829934-32858123	8.94799	8.47531
QSER1	chr11:32893177-32980268	6.04535	5.53438
DEPDC7	chr11:33015863-33033582	1.47642	1.94977
TCP11L1	chr11:33039416-33073563	5.59096	5.23572
LINC00294	chr11:33076149-33079454	3.33671	3.12033
HIPK3	chr11:33256671-33357022	13.9758	14.5763
KIAA1549L	chr11:33542330-33674100	3.23521	2.83219
CAPRIN1	chr11:34051682-34102610	63.0345	64.3502
NAT10	chr11:34105563-34146911	16.0529	16.4595
CAT	chr11:34438924-34472060	6.81593	6.85696
EHF	chr11:34621040-34663287	55.4663	57.5959
PDHX	chr11:34882295-34996128	10.5107	11.1353
CD44	chr11:35138869-35232402	205.278	203.986
FJX1	chr11:35618186-35620873	54.0372	55.454
TRIM44	chr11:35662751-35811053	15.9448	15.3657
LDLRAD3	chr11:35943980-36232136	9.90095	9.28548
PRR5L	chr11:36296174-36465204	4.36944	4.64115
C11orf74	chr11:36591942-36659291	7.32491	8.29635
API5	chr11:43311954-43344530	41.9134	39.778
TTC17	chr11:43358884-43494933	20.7137	20.0483
HSD17B12	chr11:43680592-43856619	45.2654	44.2491
ALKBH3	chr11:43880806-43920944	8.867	8.69071
C11orf96	chr11:43942555-43943883	5.11595	4.96891
ACCS	chr11:44066178-44084019	2.63977	2.24533
EXT2	chr11:44095548-44245430	24.8679	25.3068
CD82	chr11:44565590-44619765	110.067	114.266
PRDM11	chr11:45094012-45235124	1.03243	0.890504
SLC35C1	chr11:45804071-45813016	12.6268	13.0748
CRY2	chr11:45847117-45883248	5.93556	4.92953
MAPK8IP1	chr11:45885495-45906465	1.02961	0.813706
GYLTL1B	chr11:45921620-45929096	6.78977	6.87721
DGKZ	chr11:46332904-46380554	20.0345	20.5486
MDK	chr11:46380783-46383837	64.938	66.281
ATG13	chr11:46617275-46676018	12.8368	11.9517
ZNF408	chr11:46700766-46705916	8.8802	7.91631
C11orf49	chr11:46936688-47177125	7.03618	7.84116
DDB2	chr11:47214941-47239218	11.6762	12.3537
NR1H3	chr11:47239301-47269033	2.66023	1.43821
MADD	chr11:47269375-47330031	5.03382	5.28012
SLC39A13	chr11:47408494-47416500	26.1242	24.6187
PTPMT1	chr11:47565429-47584563	14.5338	14.2395
NDUFS3	chr11:47565429-47584563	38.5003	36.2944
PTPRJ	chr11:47980557-48170842	2.43183	2.53044
SERPING1	chr11:57597553-57614853	4.78652	5.00493
CLP1	chr11:57657743-57661865	7.14985	8.84878
ZDHHC5	chr11:57668001-57701187	41.573	39.7044
CTNND1,TMX2	chr11:57712522-57819180	135.774	134.231
C11orf31	chr11:57712522-57819180	48.3764	49.0623
CNTF,ZFP91	chr11:58579113-58625732	24.0201	23.4594
FAM111A	chr11:59142844-59155038	4.83851	4.40437
DTX4	chr11:59171429-59213021	3.77148	3.81564
STX3	chr11:59755058-59805882	9.0296	8.78627
CCDC86	chr11:60841955-60855971	24.1761	24.7618
TMEM109	chr11:60913898-60923443	21.6235	21.5221
TMEM132A	chr11:60924440-60951785	63.6679	62.3777
TKFC	chr11:61299446-61369503	4.4573	5.10458
TMEM138	chr11:61299446-61369503	12.2778	11.9298
TMEM216	chr11:61392359-61398863	5.58381	6.86104
SDHAF2	chr11:61430124-61446767	21.437	22.5528
FEN1	chr11:61792636-61797242	5.60537	4.82402
FADS2	chr11:61799624-61867354	26.3877	27.137
INCENP	chr11:62123972-62153163	3.86845	4.36315
ROM1	chr11:62602218-62615121	0.976727	0.802274
METTL12	chr11:62662816-62673690	1.94477	1.83302
UQCC3	chr11:62662816-62673690	7.01686	7.99762
TTC9C	chr11:62728479-62738636	10.174	10.1526
POLR2G	chr11:62761538-62766715	48.4899	52.7891
TAF6L	chr11:62771302-62787341	5.04233	5.23076
TMEM179B	chr11:62787401-62792014	29.7907	28.1487
SLC3A2	chr11:62856011-62888883	164.762	170.542
RTN3	chr11:63681449-63759891	37.303	40.0395
C11orf84	chr11:63813373-63827718	10.8312	9.12523
MARK2	chr11:63838927-63911020	21.6026	20.432
NAA40	chr11:63938969-63957319	3.8872	3.97914
COX8A	chr11:63974606-63976543	233.908	241.61
OTUB1	chr11:63985852-63998420	43.5235	43.7531
STIP1	chr11:64185271-64204548	51.2945	51.33
NUDT22	chr11:64226257-64230016	23.4406	22.4781
DNAJC4	chr11:64230280-64234281	35.501	32.8811
VEGFB	chr11:64234583-64239264	18.0495	16.6864
FKBP2	chr11:64240940-64244135	29.2538	38.8114
PLCB3	chr11:64251522-64269452	14.0963	13.4795
GPR137	chr11:64269827-64289500	11.8142	11.2687
ESRRA	chr11:64305527-64318084	26.8613	26.2111
PRDX5	chr11:64318087-64321823	250.64	245.591
RPS6KA4	chr11:64359152-64372215	22.0466	22.5046
PPP2R5B	chr11:64924670-64935888	9.13525	9.03453
ARL2,SNX15	chr11:65014112-65040572	55.7583	60.8203
SAC3D1	chr11:65040903-65058537	11.0754	11.2898
ZFPL1	chr11:65084221-65089109	24.4467	26.2564
TM7SF2,VPS51	chr11:65096114-65116235	34.1352	31.7049
MRPL49	chr11:65120626-65134532	20.9519	20.539
CAPN1	chr11:65181214-65212006	126.085	128.047
POLA2	chr11:65261851-65298685	3.69272	3.3675
CDC42EP2	chr11:65314817-65322429	12.8923	13.4317
DPF2	chr11:65333753-65352980	17.2384	16.548
FRMD8	chr11:65386569-65413524	26.3143	25.2138
NEAT1	chr11:65422797-65445538	20.2762	20.3632
MALAT1	chr11:65497761-65506512	28.2246	27.6745
SCYL1	chr11:65525076-65558228	26.6618	25.5179
SSSCA1	chr11:65570458-65571888	30.2618	35.1483
FAM89B	chr11:65572348-65574198	32.3438	32.5026
EHBP1L1	chr11:65576037-65592645	9.11948	9.41476
PCNXL3	chr11:65616311-65637439	10.8181	11.0655
SIPA1	chr11:65638106-65650920	7.27647	7.11248
KAT5	chr11:65712001-65720938	10.5926	11.2276
OVOL1	chr11:65787033-65797219	10.9662	10.8093
SNX32	chr11:65833938-65853701	1.02377	1.31633
MUS81	chr11:65860400-65872934	12.7469	11.6741
CCDC85B	chr11:65890403-65891635	56.235	50.7686
DRAP1	chr11:65919256-65921577	111.782	115.231
SART1	chr11:65961688-65980136	13.942	14.2893
BANF1	chr11:65996544-66004146	82.9849	82.8177
CST6	chr11:66011990-66013505	12.3393	10.5305
SF3B2	chr11:66052344-66068911	67.4493	68.3034
PACS1	chr11:66070352-66244747	24.8405	23.8145
KLC2	chr11:66257293-66267861	18.7595	18.0163
RAB1B	chr11:66268584-66277492	91.8065	93.511
PELI3	chr11:66466326-66509659	3.36069	4.31423
DPP3	chr11:66466326-66509659	23.2158	23.964
BBS1	chr11:66510647-66533613	3.83275	4.38289
CCS	chr11:66593218-66606019	14.709	12.4099
RBM14,RBM14-RBM4,RBM4	chr11:66616581-66677921	52.5224	52.2585
C11orf80,RCE1	chr11:66744735-66846532	14.901	16.1298
LRFN4	chr11:66848525-66958376	18.1845	19.6331
SYT12	chr11:67022718-67050863	1.2538	0.996327
RHOD	chr11:67056817-67072017	187.64	187.078
KDM2A	chr11:67119268-67258079	24.8791	25.2073
ADRBK1	chr11:67266433-67286558	31.4758	31.0827
ANKRD13D	chr11:67289290-67302484	15.671	17.2955
SSH3	chr11:67303447-67312607	30.818	30.2028
LOC100130987	chr11:67317838-67391687	2.69366	2.75856
RAD9A	chr11:67391951-67401905	3.68804	4.03324
RPS6KB2	chr11:67428463-67435408	28.0569	25.468
AIP	chr11:67483028-67491108	20.0372	20.9084
GSTP1	chr11:67583594-67586653	1297.24	1340.42
NDUFV1	chr11:67606851-67612541	67.092	70.6136
ALDH3B1	chr11:68008546-68029282	1.99287	1.50218
NDUFS8	chr11:68030616-68036647	95.7866	88.6769
TCIRG1	chr11:68038994-68050899	24.797	26.5313
LRP5	chr11:68312608-68449275	9.36917	10.0024
PPP6R3	chr11:68460717-68615333	12.9522	14.5469
GAL	chr11:68684474-68691175	5.35265	5.96945
IGHMBP2	chr11:68903850-68940601	5.13027	4.71317
TPCN2	chr11:69048881-69090604	2.1225	2.07235
CCND1	chr11:69641104-69654474	122.454	121.907
ANO1	chr11:70078301-70189546	1.5935	1.66306
FADD	chr11:70203162-70207402	16.6529	17.4747
PPFIA1	chr11:70270699-70384501	9.79731	10.4019
CTTN	chr11:70398505-70436584	89.0754	91.7891
NADSYN1	chr11:71453170-71501535	19.7234	20.0991
FAM86C1	chr11:71787510-71813859	2.35072	2.35296
RNF121	chr11:71928721-71997597	5.78618	5.713
IL18BP	chr11:71998911-72112776	0.969227	1.10989
LOC100128494	chr11:71998911-72112776	14.2698	14.5607
FOLR3	chr11:72135724-72139890	9.33458	7.22475
INPPL1	chr11:72224837-72244176	11.637	10.9228
LINC01537	chr11:72570655-72573222	0.533181	0.976716
ATG16L2	chr11:72814405-72829635	5.73937	5.6275
P2RY2	chr11:73218297-73242427	5.97991	6.08235
P2RY6	chr11:73264504-73298625	1.11941	0.547279
ARHGEF17	chr11:73308617-73369380	2.70339	2.96153
RELT	chr11:73376359-73397474	2.39821	2.55947
MRPL48	chr11:73787871-73864611	13.488	13.2243
PAAF1	chr11:73872667-73927736	12.1353	12.7044
PPME1	chr11:74171062-74254703	22.4301	21.7598
POLD3	chr11:74592529-74643060	3.21865	2.8433
RNF169	chr11:74748867-74949187	2.96682	3.16764
SPCS2	chr11:74949246-74979031	20.4474	19.786
[truncated: 10,212 more rows]
