# Supplementary material for: Robust Sub-nanomolar Library Preparation for High Throughput Next Generation Sequencing
Source: BMC Genomics. 2018 May 4;19:326. doi: 10.1186/s12864-018-4677-y (PMC5935984; doi:10.1186/s12864-018-4677-y)
Supplement: Supplementary file 4 — Table S4. Highly comparable RPKMs resulted from MicroRNA-Seq using standard Illumina protocol and the sub-nanomolar protocol. (XLSX 95 kb) [file 12864_2018_4677_MOESM4_ESM.xlsx]

## Sheet: Sheet1
#miRNA	precursor	HCoEpiC_Illumina	HCoEpiC_Subnanomolar
hsa-let-7a-5p	hsa-let-7a-1	40183.9	44085.2
hsa-let-7a-3p	hsa-let-7a-1	2.31	1.79
hsa-let-7a-2-3p	hsa-let-7a-2	1.32	0.26
hsa-let-7b-5p	hsa-let-7b	7789.25	8006.75
hsa-let-7b-3p	hsa-let-7b	67.31	69.62
hsa-let-7c-5p	hsa-let-7c	540.64	599.33
hsa-let-7c-3p	hsa-let-7c	0.33	0
hsa-let-7d-5p	hsa-let-7d	1496.54	1589.36
hsa-let-7d-3p	hsa-let-7d	456.67	360.62
hsa-let-7e-5p	hsa-let-7e	5470.77	5947.36
hsa-let-7e-3p	hsa-let-7e	21.45	27.8
hsa-let-7f-5p	hsa-let-7f-1	8392.09	8347.22
hsa-let-7f-1-3p	hsa-let-7f-1	2.8	4.34
hsa-let-7f-2-3p	hsa-let-7f-2	0.16	0.77
hsa-let-7g-5p	hsa-let-7g	5195.25	5380.17
hsa-let-7g-3p	hsa-let-7g	2.14	0.51
hsa-let-7i-5p	hsa-let-7i	4842.19	4621.7
hsa-let-7i-3p	hsa-let-7i	6.1	3.83
hsa-miR-1-3p	hsa-mir-1-1	0	0
hsa-miR-1-5p	hsa-mir-1-1	0	0
hsa-miR-100-5p	hsa-mir-100	2042.8	2083.62
hsa-miR-100-3p	hsa-mir-100	1.81	3.06
hsa-miR-101-5p	hsa-mir-101-1	0	0
hsa-miR-101-3p	hsa-mir-101-1	43.23	34.68
hsa-miR-103a-3p	hsa-mir-103a-1	6580.76	6232.49
hsa-miR-103a-2-5p	hsa-mir-103a-2	0.82	1.02
hsa-miR-103b	hsa-mir-103b-1	0	0
hsa-miR-105-5p	hsa-mir-105-1	0	0
hsa-miR-105-3p	hsa-mir-105-1	0	0
hsa-miR-106a-5p	hsa-mir-106a	0.66	1.02
hsa-miR-106a-3p	hsa-mir-106a	0	0
hsa-miR-106b-5p	hsa-mir-106b	12.54	15.81
hsa-miR-106b-3p	hsa-mir-106b	136.44	117.32
hsa-miR-107	hsa-mir-107	481.91	414.43
hsa-miR-10a-5p	hsa-mir-10a	8198.57	8861.36
hsa-miR-10a-3p	hsa-mir-10a	13.2	14.03
hsa-miR-10b-5p	hsa-mir-10b	9.4	6.63
hsa-miR-10b-3p	hsa-mir-10b	0	0
hsa-miR-1178-5p	hsa-mir-1178	0	0
hsa-miR-1178-3p	hsa-mir-1178	0	0
hsa-miR-1179	hsa-mir-1179	0	0
hsa-miR-1180-5p	hsa-mir-1180	0.16	0
hsa-miR-1180-3p	hsa-mir-1180	85.63	91.05
hsa-miR-1181	hsa-mir-1181	0	0
hsa-miR-1182	hsa-mir-1182	0	0
hsa-miR-1183	hsa-mir-1183	0	0
hsa-miR-1184	hsa-mir-1184-1	0	0
hsa-miR-1185-5p	hsa-mir-1185-1	0.66	1.53
hsa-miR-1185-1-3p	hsa-mir-1185-1	15.18	14.03
hsa-miR-1185-2-3p	hsa-mir-1185-2	2.47	2.81
hsa-miR-1193	hsa-mir-1193	0.33	0
hsa-miR-1197	hsa-mir-1197	0.82	0.51
hsa-miR-1199-5p	hsa-mir-1199	0	0
hsa-miR-1199-3p	hsa-mir-1199	0	0
hsa-miR-1200	hsa-mir-1200	0	0
hsa-miR-1202	hsa-mir-1202	0	0
hsa-miR-1203	hsa-mir-1203	0	0
hsa-miR-1204	hsa-mir-1204	0	0
hsa-miR-1205	hsa-mir-1205	0	0
hsa-miR-1206	hsa-mir-1206	0	0
hsa-miR-1207-5p	hsa-mir-1207	0	0
hsa-miR-1207-3p	hsa-mir-1207	0	0
hsa-miR-1208	hsa-mir-1208	0	0
hsa-miR-122-5p	hsa-mir-122	0.33	0.51
hsa-miR-122-3p	hsa-mir-122	0	0
hsa-miR-1224-5p	hsa-mir-1224	0	0
hsa-miR-1224-3p	hsa-mir-1224	0	0
hsa-miR-1225-5p	hsa-mir-1225	0	0
hsa-miR-1225-3p	hsa-mir-1225	0	0
hsa-miR-1226-5p	hsa-mir-1226	0.82	0.26
hsa-miR-1226-3p	hsa-mir-1226	2.8	2.3
hsa-miR-1227-5p	hsa-mir-1227	0	0
hsa-miR-1227-3p	hsa-mir-1227	0	0
hsa-miR-1228-5p	hsa-mir-1228	0	0
hsa-miR-1228-3p	hsa-mir-1228	0.33	0
hsa-miR-1229-5p	hsa-mir-1229	0	0
hsa-miR-1229-3p	hsa-mir-1229	1.65	4.34
hsa-miR-1231	hsa-mir-1231	0	0
hsa-miR-1233-5p	hsa-mir-1233-1	0	0
hsa-miR-1233-3p	hsa-mir-1233-1	0.49	0.77
hsa-miR-1234-3p	hsa-mir-1234	0.99	0.26
hsa-miR-1236-5p	hsa-mir-1236	0	0
hsa-miR-1236-3p	hsa-mir-1236	0	0
hsa-miR-1237-5p	hsa-mir-1237	0	0
hsa-miR-1237-3p	hsa-mir-1237	0.33	0.77
hsa-miR-1238-5p	hsa-mir-1238	0	0
hsa-miR-1238-3p	hsa-mir-1238	0	0
hsa-miR-124-5p	hsa-mir-124-1	0	0
hsa-miR-124-3p	hsa-mir-124-1	0.16	0
hsa-miR-1243	hsa-mir-1243	0	0.26
hsa-miR-1244	hsa-mir-1244-1	0	0
hsa-miR-1245a	hsa-mir-1245a	0	0
hsa-miR-1245b-5p	hsa-mir-1245b	0	0
hsa-miR-1245b-3p	hsa-mir-1245b	0	0
hsa-miR-1246	hsa-mir-1246	0.16	0
hsa-miR-1247-5p	hsa-mir-1247	0	0
hsa-miR-1247-3p	hsa-mir-1247	0.16	0
hsa-miR-1248	hsa-mir-1248	0.16	0
hsa-miR-1249-5p	hsa-mir-1249	0.16	0
hsa-miR-1249-3p	hsa-mir-1249	20.62	18.11
hsa-miR-1250-5p	hsa-mir-1250	0	0
hsa-miR-1250-3p	hsa-mir-1250	0	0
hsa-miR-1251-5p	hsa-mir-1251	0	0
hsa-miR-1251-3p	hsa-mir-1251	0	0
hsa-miR-1252-5p	hsa-mir-1252	0	0
hsa-miR-1252-3p	hsa-mir-1252	0	0
hsa-miR-1253	hsa-mir-1253	0	0
hsa-miR-1254	hsa-mir-1254-1	5.77	4.59
hsa-miR-1255a	hsa-mir-1255a	0.33	0.51
hsa-miR-1255b-5p	hsa-mir-1255b-1	0.33	0
hsa-miR-1255b-2-3p	hsa-mir-1255b-2	0	0
hsa-miR-1256	hsa-mir-1256	0	0
hsa-miR-1257	hsa-mir-1257	0	0
hsa-miR-1258	hsa-mir-1258	0	0
hsa-miR-125a-5p	hsa-mir-125a	10625.4	9498.43
hsa-miR-125a-3p	hsa-mir-125a	45.7	40.55
hsa-miR-125b-5p	hsa-mir-125b-1	1347.07	1344.79
hsa-miR-125b-1-3p	hsa-mir-125b-1	42.07	40.81
hsa-miR-125b-2-3p	hsa-mir-125b-2	102.62	104.31
hsa-miR-126-5p	hsa-mir-126	35.97	43.61
hsa-miR-126-3p	hsa-mir-126	37.45	36.47
hsa-miR-1260a	hsa-mir-1260a	402.22	405.5
hsa-miR-1260b	hsa-mir-1260b	474.16	473.09
hsa-miR-1261	hsa-mir-1261	0	0
hsa-miR-1262	hsa-mir-1262	1.48	2.3
hsa-miR-1263	hsa-mir-1263	0	0
hsa-miR-1264	hsa-mir-1264	0	0
hsa-miR-1265	hsa-mir-1265	0	0
hsa-miR-1266-5p	hsa-mir-1266	1.65	2.3
hsa-miR-1266-3p	hsa-mir-1266	0	0
hsa-miR-1267	hsa-mir-1267	0	0
hsa-miR-1268a	hsa-mir-1268a	2.31	1.28
hsa-miR-1268b	hsa-mir-1268b	3.3	1.28
hsa-miR-1269a	hsa-mir-1269a	0	0
hsa-miR-1269b	hsa-mir-1269b	0	0
hsa-miR-127-5p	hsa-mir-127	5.77	6.63
hsa-miR-127-3p	hsa-mir-127	18189.3	18575.3
hsa-miR-1270	hsa-mir-1270	3.96	5.87
hsa-miR-1271-5p	hsa-mir-1271	3.46	4.59
hsa-miR-1271-3p	hsa-mir-1271	0	0
hsa-miR-1272	hsa-mir-1272	0	0
hsa-miR-1273a	hsa-mir-1273a	0.33	0.26
hsa-miR-1273c	hsa-mir-1273c	0	0
hsa-miR-1273d	hsa-mir-1273d	0.99	0
hsa-miR-1273e	hsa-mir-1273e	0.16	0.51
hsa-miR-1273f	hsa-mir-1273f	0	0.26
hsa-miR-1273g-5p	hsa-mir-1273g	0	0
hsa-miR-1273g-3p	hsa-mir-1273g	0.82	0.51
hsa-miR-1273h-5p	hsa-mir-1273h	0	0
hsa-miR-1273h-3p	hsa-mir-1273h	0	0
hsa-miR-1275	hsa-mir-1275	1.81	2.04
hsa-miR-1276	hsa-mir-1276	3.63	3.57
hsa-miR-1277-5p	hsa-mir-1277	0.16	0.26
hsa-miR-1277-3p	hsa-mir-1277	0	0
hsa-miR-1278	hsa-mir-1278	0	0
hsa-miR-1279	hsa-mir-1279	0	0
hsa-miR-128-1-5p	hsa-mir-128-1	14.35	12.75
hsa-miR-128-3p	hsa-mir-128-1	65.83	49.48
hsa-miR-128-2-5p	hsa-mir-128-2	0	0
hsa-miR-1281	hsa-mir-1281	0	0
hsa-miR-1282	hsa-mir-1282	0	0
hsa-miR-1283	hsa-mir-1283-1	0.33	0
hsa-miR-1284	hsa-mir-1284	0.16	0.26
hsa-miR-1285-5p	hsa-mir-1285-1	0.66	0.51
hsa-miR-1285-3p	hsa-mir-1285-1	14.19	11.48
hsa-miR-1286	hsa-mir-1286	1.15	0.77
hsa-miR-1287-5p	hsa-mir-1287	5.94	4.34
hsa-miR-1287-3p	hsa-mir-1287	0	0
hsa-miR-1288-5p	hsa-mir-1288	0	0
hsa-miR-1288-3p	hsa-mir-1288	0	0
hsa-miR-1289	hsa-mir-1289-1	0	0
hsa-miR-129-5p	hsa-mir-129-1	11.22	9.95
hsa-miR-129-1-3p	hsa-mir-129-1	0	0
hsa-miR-129-2-3p	hsa-mir-129-2	5.28	3.32
hsa-miR-1290	hsa-mir-1290	0	0
hsa-miR-1291	hsa-mir-1291	2.14	1.53
hsa-miR-1292-5p	hsa-mir-1292	3.3	2.81
hsa-miR-1292-3p	hsa-mir-1292	0.33	0
hsa-miR-1293	hsa-mir-1293	25.57	18.87
hsa-miR-1294	hsa-mir-1294	0.99	0.77
hsa-miR-1295a	hsa-mir-1295a	0.16	0
hsa-miR-1295b-5p	hsa-mir-1295b	0	0
hsa-miR-1295b-3p	hsa-mir-1295b	0	0
hsa-miR-1296-5p	hsa-mir-1296	53.45	45.4
hsa-miR-1296-3p	hsa-mir-1296	0.16	0
hsa-miR-1297	hsa-mir-1297	0	0
hsa-miR-1298-5p	hsa-mir-1298	0	0
hsa-miR-1298-3p	hsa-mir-1298	0	0
hsa-miR-1299	hsa-mir-1299	3.46	1.79
hsa-miR-1301-5p	hsa-mir-1301	0	0
hsa-miR-1301-3p	hsa-mir-1301	19.47	19.13
hsa-miR-1302	hsa-mir-1302-1	0	0
hsa-miR-1303	hsa-mir-1303	2.31	2.81
hsa-miR-1304-5p	hsa-mir-1304	0.16	0.51
hsa-miR-1304-3p	hsa-mir-1304	17.49	21.93
hsa-miR-1305	hsa-mir-1305	0	0
hsa-miR-1306-5p	hsa-mir-1306	3.96	3.06
hsa-miR-1306-3p	hsa-mir-1306	1.15	0.51
hsa-miR-1307-5p	hsa-mir-1307	194.02	192.55
hsa-miR-1307-3p	hsa-mir-1307	640.79	518.48
hsa-miR-130a-5p	hsa-mir-130a	0	0
hsa-miR-130a-3p	hsa-mir-130a	549.22	576.88
hsa-miR-130b-5p	hsa-mir-130b	26.73	24.48
hsa-miR-130b-3p	hsa-mir-130b	231.8	235.65
hsa-miR-132-5p	hsa-mir-132	6.6	6.63
hsa-miR-132-3p	hsa-mir-132	102.95	87.99
hsa-miR-1321	hsa-mir-1321	0	0
hsa-miR-1322	hsa-mir-1322	0	0
hsa-miR-1323	hsa-mir-1323	0	0
hsa-miR-1324	hsa-mir-1324	0	0
hsa-miR-133a-5p	hsa-mir-133a-1	0	0
hsa-miR-133a-3p	hsa-mir-133a-1	2.14	1.28
hsa-miR-133b	hsa-mir-133b	0.16	0.26
hsa-miR-134-5p	hsa-mir-134	93.21	90.54
hsa-miR-134-3p	hsa-mir-134	1.32	1.02
hsa-miR-1343-5p	hsa-mir-1343	0	0
hsa-miR-1343-3p	hsa-mir-1343	2.64	1.28
hsa-miR-135a-5p	hsa-mir-135a-1	0	0
hsa-miR-135a-3p	hsa-mir-135a-1	0	0
hsa-miR-135b-5p	hsa-mir-135b	8.08	5.36
hsa-miR-135b-3p	hsa-mir-135b	3.96	2.55
hsa-miR-136-5p	hsa-mir-136	0.49	2.3
hsa-miR-136-3p	hsa-mir-136	13.69	15.56
hsa-miR-137	hsa-mir-137	0	0
hsa-miR-138-5p	hsa-mir-138-1	852.13	744.7
hsa-miR-138-1-3p	hsa-mir-138-1	14.35	10.46
hsa-miR-138-2-3p	hsa-mir-138-2	0	0
hsa-miR-139-5p	hsa-mir-139	34.48	41.32
hsa-miR-139-3p	hsa-mir-139	1.65	0.77
hsa-miR-140-5p	hsa-mir-140	0.66	1.79
hsa-miR-140-3p	hsa-mir-140	198.97	179.54
hsa-miR-141-5p	hsa-mir-141	20.29	26.01
hsa-miR-141-3p	hsa-mir-141	380.12	413.66
hsa-miR-142-5p	hsa-mir-142	1.15	2.81
hsa-miR-142-3p	hsa-mir-142	0.16	0.26
hsa-miR-143-5p	hsa-mir-143	0	0.26
hsa-miR-143-3p	hsa-mir-143	119.61	104.05
hsa-miR-144-5p	hsa-mir-144	0	0
hsa-miR-144-3p	hsa-mir-144	0	0
hsa-miR-145-5p	hsa-mir-145	8.08	9.69
hsa-miR-145-3p	hsa-mir-145	0.49	0
hsa-miR-1468-5p	hsa-mir-1468	19.14	27.29
hsa-miR-1468-3p	hsa-mir-1468	0	0
hsa-miR-1469	hsa-mir-1469	0	0
hsa-miR-146a-5p	hsa-mir-146a	123.41	201.48
hsa-miR-146a-3p	hsa-mir-146a	0	0
hsa-miR-146b-5p	hsa-mir-146b	166.96	255.54
hsa-miR-146b-3p	hsa-mir-146b	25.41	23.97
hsa-miR-1470	hsa-mir-1470	0	0
hsa-miR-1471	hsa-mir-1471	0	0
hsa-miR-147a	hsa-mir-147a	0	0
hsa-miR-147b	hsa-mir-147b	0.66	0
hsa-miR-148a-5p	hsa-mir-148a	107.07	107.11
hsa-miR-148a-3p	hsa-mir-148a	1228.61	1196.87
hsa-miR-148b-5p	hsa-mir-148b	23.43	26.78
hsa-miR-148b-3p	hsa-mir-148b	544.11	552.15
hsa-miR-149-5p	hsa-mir-149	893.21	778.36
hsa-miR-149-3p	hsa-mir-149	0.66	0
hsa-miR-150-5p	hsa-mir-150	0.66	0.51
hsa-miR-150-3p	hsa-mir-150	0	0
hsa-miR-151a-5p	hsa-mir-151a	2260.74	2348.85
hsa-miR-151a-3p	hsa-mir-151a	4088.39	4191.46
hsa-miR-151b	hsa-mir-151b	26.07	32.64
hsa-miR-152-5p	hsa-mir-152	4.62	4.08
hsa-miR-152-3p	hsa-mir-152	81.34	80.34
hsa-miR-153-3p	hsa-mir-153-1	0	0
hsa-miR-153-5p	hsa-mir-153-2	0	0
hsa-miR-1537-5p	hsa-mir-1537	0	0
hsa-miR-1537-3p	hsa-mir-1537	0	0
hsa-miR-1538	hsa-mir-1538	0.49	0.51
hsa-miR-1539	hsa-mir-1539	0	0
hsa-miR-154-5p	hsa-mir-154	5.11	2.55
hsa-miR-154-3p	hsa-mir-154	0	0
hsa-miR-155-5p	hsa-mir-155	301.75	309.35
hsa-miR-155-3p	hsa-mir-155	0	0
hsa-miR-1587	hsa-mir-1587	0	0
hsa-miR-15a-5p	hsa-mir-15a	18.81	18.87
hsa-miR-15a-3p	hsa-mir-15a	0	0
hsa-miR-15b-5p	hsa-mir-15b	201.61	201.99
hsa-miR-15b-3p	hsa-mir-15b	5.28	12.24
hsa-miR-16-5p	hsa-mir-16-1	1558.25	1832.92
hsa-miR-16-1-3p	hsa-mir-16-1	0	0
hsa-miR-16-2-3p	hsa-mir-16-2	8.25	9.18
hsa-miR-17-5p	hsa-mir-17	378.14	384.84
hsa-miR-17-3p	hsa-mir-17	23.1	24.48
hsa-miR-181a-5p	hsa-mir-181a-1	120179	118527
hsa-miR-181a-3p	hsa-mir-181a-1	208.37	219.58
hsa-miR-181a-2-3p	hsa-mir-181a-2	754.95	670.48
hsa-miR-181b-5p	hsa-mir-181b-1	7254.22	6969.79
hsa-miR-181b-3p	hsa-mir-181b-1	0.33	0
hsa-miR-181b-2-3p	hsa-mir-181b-2	0	0
hsa-miR-181c-5p	hsa-mir-181c	148.32	142.56
hsa-miR-181c-3p	hsa-mir-181c	42.4	30.86
hsa-miR-181d-5p	hsa-mir-181d	157.72	135.17
hsa-miR-181d-3p	hsa-mir-181d	0.33	0
hsa-miR-182-5p	hsa-mir-182	8733.27	7931.77
hsa-miR-182-3p	hsa-mir-182	0.66	0
hsa-miR-1825	hsa-mir-1825	0	0
hsa-miR-1827	hsa-mir-1827	0	0
hsa-miR-183-5p	hsa-mir-183	1827.66	2011.19
hsa-miR-183-3p	hsa-mir-183	36.3	44.12
hsa-miR-184	hsa-mir-184	0.33	0.26
hsa-miR-185-5p	hsa-mir-185	8.41	8.42
hsa-miR-185-3p	hsa-mir-185	5.44	5.36
hsa-miR-186-5p	hsa-mir-186	1752.1	1717.64
hsa-miR-186-3p	hsa-mir-186	0	0
hsa-miR-187-5p	hsa-mir-187	0	0
hsa-miR-187-3p	hsa-mir-187	8.41	9.69
hsa-miR-188-5p	hsa-mir-188	6.1	4.85
hsa-miR-188-3p	hsa-mir-188	0.16	0.26
hsa-miR-18a-5p	hsa-mir-18a	8.74	7.91
hsa-miR-18a-3p	hsa-mir-18a	22.77	22.44
hsa-miR-18b-5p	hsa-mir-18b	0	0
hsa-miR-18b-3p	hsa-mir-18b	0	0
hsa-miR-1908-5p	hsa-mir-1908	7.09	6.12
hsa-miR-1908-3p	hsa-mir-1908	0.33	0.26
hsa-miR-1909-5p	hsa-mir-1909	0.49	0.77
hsa-miR-1909-3p	hsa-mir-1909	0.16	0
hsa-miR-190a-5p	hsa-mir-190a	0.99	0.77
hsa-miR-190a-3p	hsa-mir-190a	0	0
hsa-miR-190b	hsa-mir-190b	0.99	0.51
hsa-miR-191-5p	hsa-mir-191	33927.5	38199.3
hsa-miR-191-3p	hsa-mir-191	14.02	13.77
hsa-miR-1910-5p	hsa-mir-1910	50.65	45.4
hsa-miR-1910-3p	hsa-mir-1910	1.48	0
hsa-miR-1911-5p	hsa-mir-1911	0	0
hsa-miR-1911-3p	hsa-mir-1911	0	0
hsa-miR-1912	hsa-mir-1912	0	0
hsa-miR-1913	hsa-mir-1913	0	0
hsa-miR-1914-5p	hsa-mir-1914	0.49	0
hsa-miR-1914-3p	hsa-mir-1914	0	0
hsa-miR-1915-5p	hsa-mir-1915	0	0
hsa-miR-1915-3p	hsa-mir-1915	0	0
hsa-miR-192-5p	hsa-mir-192	120.44	156.85
hsa-miR-192-3p	hsa-mir-192	0.33	0
hsa-miR-193a-5p	hsa-mir-193a	171.75	175.46
hsa-miR-193a-3p	hsa-mir-193a	5.11	1.53
hsa-miR-193b-5p	hsa-mir-193b	16.33	17.09
hsa-miR-193b-3p	hsa-mir-193b	2268.49	2064.23
hsa-miR-194-5p	hsa-mir-194-1	13.2	20.4
hsa-miR-194-3p	hsa-mir-194-2	0.16	0
hsa-miR-195-5p	hsa-mir-195	0.16	0.26
hsa-miR-195-3p	hsa-mir-195	0.16	0.26
hsa-miR-196a-5p	hsa-mir-196a-1	1.98	2.04
hsa-miR-196a-3p	hsa-mir-196a-2	0	0
hsa-miR-196b-5p	hsa-mir-196b	8.08	5.36
hsa-miR-196b-3p	hsa-mir-196b	0	0
hsa-miR-197-5p	hsa-mir-197	0.49	0.77
hsa-miR-197-3p	hsa-mir-197	396.28	340.21
hsa-miR-1972	hsa-mir-1972-1	0.33	0.26
hsa-miR-1973	hsa-mir-1973	0.99	0.77
hsa-miR-1976	hsa-mir-1976	0	0
hsa-miR-198	hsa-mir-198	0	0
hsa-miR-199a-5p	hsa-mir-199a-1	7.26	8.16
hsa-miR-199a-3p	hsa-mir-199a-1	58.07	66.56
hsa-miR-199b-5p	hsa-mir-199b	2.47	1.28
hsa-miR-199b-3p	hsa-mir-199b	58.07	66.56
hsa-miR-19a-5p	hsa-mir-19a	0	0
hsa-miR-19a-3p	hsa-mir-19a	0.66	0.77
hsa-miR-19b-1-5p	hsa-mir-19b-1	0.66	0.51
hsa-miR-19b-3p	hsa-mir-19b-1	10.89	10.71
hsa-miR-19b-2-5p	hsa-mir-19b-2	0	0
hsa-miR-200a-5p	hsa-mir-200a	33.16	35.96
hsa-miR-200a-3p	hsa-mir-200a	120.93	130.58
hsa-miR-200b-5p	hsa-mir-200b	25.41	26.52
hsa-miR-200b-3p	hsa-mir-200b	2612.14	2713.8
hsa-miR-200c-5p	hsa-mir-200c	6.27	4.59
hsa-miR-200c-3p	hsa-mir-200c	6443.99	6876.44
hsa-miR-202-5p	hsa-mir-202	0	0
hsa-miR-202-3p	hsa-mir-202	0	0
hsa-miR-203a-5p	hsa-mir-203a	3.79	5.61
hsa-miR-203a-3p	hsa-mir-203a	3395.31	3589.84
hsa-miR-203b-5p	hsa-mir-203b	0	0
hsa-miR-203b-3p	hsa-mir-203b	0.82	0.51
hsa-miR-204-5p	hsa-mir-204	0.66	0.51
hsa-miR-204-3p	hsa-mir-204	0	0
hsa-miR-205-5p	hsa-mir-205	102065	114437
hsa-miR-205-3p	hsa-mir-205	5.28	7.65
hsa-miR-2052	hsa-mir-2052	0	0
hsa-miR-2053	hsa-mir-2053	0	0
hsa-miR-2054	hsa-mir-2054	0	0
hsa-miR-206	hsa-mir-206	0.66	0.51
hsa-miR-208a-5p	hsa-mir-208a	0	0
hsa-miR-208a-3p	hsa-mir-208a	0	0
hsa-miR-208b-5p	hsa-mir-208b	0	0
hsa-miR-208b-3p	hsa-mir-208b	0	0
hsa-miR-20a-5p	hsa-mir-20a	205.9	213.21
hsa-miR-20a-3p	hsa-mir-20a	1.15	0
hsa-miR-20b-5p	hsa-mir-20b	0.16	0
hsa-miR-20b-3p	hsa-mir-20b	0	0
hsa-miR-21-5p	hsa-mir-21	6086.15	6275.33
hsa-miR-21-3p	hsa-mir-21	3655.81	2347.58
hsa-miR-210-5p	hsa-mir-210	95.03	71.15
hsa-miR-210-3p	hsa-mir-210	1277.45	1191.26
hsa-miR-211-5p	hsa-mir-211	0	0
hsa-miR-211-3p	hsa-mir-211	0	0
hsa-miR-2110	hsa-mir-2110	13.69	13.77
hsa-miR-2113	hsa-mir-2113	0	0
hsa-miR-2114-5p	hsa-mir-2114	0	0
hsa-miR-2114-3p	hsa-mir-2114	0	0
hsa-miR-2115-5p	hsa-mir-2115	0	0
hsa-miR-2115-3p	hsa-mir-2115	0	0
hsa-miR-2116-5p	hsa-mir-2116	3.3	0.51
hsa-miR-2116-3p	hsa-mir-2116	18.15	16.32
hsa-miR-2117	hsa-mir-2117	0	0
hsa-miR-212-5p	hsa-mir-212	2.64	2.04
hsa-miR-212-3p	hsa-mir-212	7.42	6.12
hsa-miR-214-5p	hsa-mir-214	0.66	0.51
hsa-miR-214-3p	hsa-mir-214	3.96	3.83
hsa-miR-215-5p	hsa-mir-215	0.66	0.51
hsa-miR-215-3p	hsa-mir-215	0	0
hsa-miR-216a-5p	hsa-mir-216a	0	0
hsa-miR-216a-3p	hsa-mir-216a	0	0.26
hsa-miR-216b-5p	hsa-mir-216b	0	0.26
hsa-miR-216b-3p	hsa-mir-216b	0	0
hsa-miR-217	hsa-mir-217	0	0
hsa-miR-218-5p	hsa-mir-218-1	0.66	1.28
hsa-miR-218-1-3p	hsa-mir-218-1	0	0
hsa-miR-218-2-3p	hsa-mir-218-2	0	0
hsa-miR-219a-5p	hsa-mir-219a-1	0	0
hsa-miR-219a-1-3p	hsa-mir-219a-1	5.28	6.89
hsa-miR-219a-2-3p	hsa-mir-219a-2	0	0
hsa-miR-219b-5p	hsa-mir-219b	0	0.26
hsa-miR-219b-3p	hsa-mir-219b	0.16	0
hsa-miR-22-5p	hsa-mir-22	12.04	12.24
hsa-miR-22-3p	hsa-mir-22	68693.3	67816
hsa-miR-221-5p	hsa-mir-221	191.87	167.05
hsa-miR-221-3p	hsa-mir-221	10602.8	10229.9
hsa-miR-222-5p	hsa-mir-222	1.48	1.53
hsa-miR-222-3p	hsa-mir-222	16841.9	15675.8
hsa-miR-223-5p	hsa-mir-223	0	0
hsa-miR-223-3p	hsa-mir-223	0	0
hsa-miR-224-5p	hsa-mir-224	430.11	397.6
hsa-miR-224-3p	hsa-mir-224	5.61	2.81
hsa-miR-2276-5p	hsa-mir-2276	0	0
hsa-miR-2276-3p	hsa-mir-2276	0	0
hsa-miR-2277-5p	hsa-mir-2277	9.73	7.65
hsa-miR-2277-3p	hsa-mir-2277	3.3	2.04
hsa-miR-2278	hsa-mir-2278	0.66	0.26
hsa-miR-2355-5p	hsa-mir-2355	2.14	3.32
hsa-miR-2355-3p	hsa-mir-2355	3.79	3.32
hsa-miR-2392	hsa-mir-2392	0	0
hsa-miR-23a-5p	hsa-mir-23a	144.52	144.09
hsa-miR-23a-3p	hsa-mir-23a	1973.67	2093.05
hsa-miR-23b-5p	hsa-mir-23b	1.32	1.53
hsa-miR-23b-3p	hsa-mir-23b	708.43	760
hsa-miR-23c	hsa-mir-23c	0	0
hsa-miR-24-1-5p	hsa-mir-24-1	0.99	0
hsa-miR-24-3p	hsa-mir-24-1	792.73	896.18
hsa-miR-24-2-5p	hsa-mir-24-2	111.69	109.92
hsa-miR-2467-5p	hsa-mir-2467	1.32	1.02
hsa-miR-2467-3p	hsa-mir-2467	0	0
hsa-miR-25-5p	hsa-mir-25	5.44	2.81
hsa-miR-25-3p	hsa-mir-25	1066.11	1106.59
hsa-miR-2681-5p	hsa-mir-2681	0	0
hsa-miR-2681-3p	hsa-mir-2681	0	0
hsa-miR-2682-5p	hsa-mir-2682	0.16	0.77
hsa-miR-2682-3p	hsa-mir-2682	0	0
hsa-miR-26a-5p	hsa-mir-26a-1	14442.9	15290.2
hsa-miR-26a-1-3p	hsa-mir-26a-1	0.66	0.26
hsa-miR-26a-2-3p	hsa-mir-26a-2	0	0
hsa-miR-26b-5p	hsa-mir-26b	2841.14	3036.16
hsa-miR-26b-3p	hsa-mir-26b	15.84	18.11
hsa-miR-27a-5p	hsa-mir-27a	89.58	78.04
hsa-miR-27a-3p	hsa-mir-27a	1877.48	1881.63
hsa-miR-27b-5p	hsa-mir-27b	33.82	35.45
hsa-miR-27b-3p	hsa-mir-27b	6277.69	6721.89
hsa-miR-28-5p	hsa-mir-28	97.01	96.91
hsa-miR-28-3p	hsa-mir-28	3850.66	3614.32
hsa-miR-2861	hsa-mir-2861	0	0
hsa-miR-2909	hsa-mir-2909	0	0
hsa-miR-296-5p	hsa-mir-296	17.98	25.25
hsa-miR-296-3p	hsa-mir-296	6.76	4.85
hsa-miR-297	hsa-mir-297	0	0
hsa-miR-298	hsa-mir-298	0	0
hsa-miR-299-5p	hsa-mir-299	7.59	6.38
hsa-miR-299-3p	hsa-mir-299	7.59	8.42
hsa-miR-29a-5p	hsa-mir-29a	2.14	1.53
hsa-miR-29a-3p	hsa-mir-29a	1939.35	1897.7
hsa-miR-29b-1-5p	hsa-mir-29b-1	24.75	19.89
hsa-miR-29b-3p	hsa-mir-29b-1	5.77	4.85
hsa-miR-29b-2-5p	hsa-mir-29b-2	2.31	4.59
hsa-miR-29c-5p	hsa-mir-29c	9.07	8.16
hsa-miR-29c-3p	hsa-mir-29c	8.91	11.99
hsa-miR-300	hsa-mir-300	0	0
hsa-miR-301a-5p	hsa-mir-301a	0.66	0
hsa-miR-301a-3p	hsa-mir-301a	8.25	7.91
hsa-miR-301b-5p	hsa-mir-301b	0	0
hsa-miR-301b-3p	hsa-mir-301b	6.27	6.89
hsa-miR-302a-5p	hsa-mir-302a	0	0
hsa-miR-302a-3p	hsa-mir-302a	0	0
hsa-miR-302b-5p	hsa-mir-302b	0	0
hsa-miR-302b-3p	hsa-mir-302b	0	0
hsa-miR-302c-5p	hsa-mir-302c	0	0
hsa-miR-302c-3p	hsa-mir-302c	0	0
hsa-miR-302d-5p	hsa-mir-302d	0	0
hsa-miR-302d-3p	hsa-mir-302d	0	0
hsa-miR-302e	hsa-mir-302e	0	0
hsa-miR-302f	hsa-mir-302f	0	0
hsa-miR-3064-5p	hsa-mir-3064	1.15	0.26
hsa-miR-3064-3p	hsa-mir-3064	0	0
hsa-miR-3065-5p	hsa-mir-3065	2.64	3.06
hsa-miR-3065-3p	hsa-mir-3065	4.45	2.04
hsa-miR-3074-5p	hsa-mir-3074	0	0
hsa-miR-3074-3p	hsa-mir-3074	0.16	0
hsa-miR-30a-5p	hsa-mir-30a	12385.1	11935.8
hsa-miR-30a-3p	hsa-mir-30a	340.52	255.8
hsa-miR-30b-5p	hsa-mir-30b	103.28	95.64
hsa-miR-30b-3p	hsa-mir-30b	9.9	10.97
hsa-miR-30c-5p	hsa-mir-30c-1	861.04	816.1
hsa-miR-30c-1-3p	hsa-mir-30c-1	23.59	23.21
hsa-miR-30c-2-3p	hsa-mir-30c-2	30.69	21.93
hsa-miR-30d-5p	hsa-mir-30d	10944	11187.8
hsa-miR-30d-3p	hsa-mir-30d	10.06	9.44
hsa-miR-30e-5p	hsa-mir-30e	951.78	941.84
hsa-miR-30e-3p	hsa-mir-30e	99.32	93.34
hsa-miR-31-5p	hsa-mir-31	17920.4	17088.7
hsa-miR-31-3p	hsa-mir-31	40.26	31.62
hsa-miR-3115	hsa-mir-3115	0	0.26
hsa-miR-3116	hsa-mir-3116-1	0.16	0
hsa-miR-3117-5p	hsa-mir-3117	0	0
hsa-miR-3117-3p	hsa-mir-3117	0.16	0.51
hsa-miR-3118	hsa-mir-3118-1	0	0
hsa-miR-3119	hsa-mir-3119-1	0	0
hsa-miR-3120-5p	hsa-mir-3120	0	0
hsa-miR-3120-3p	hsa-mir-3120	0	0.26
hsa-miR-3121-5p	hsa-mir-3121	0	0
hsa-miR-3121-3p	hsa-mir-3121	0.16	0
hsa-miR-3122	hsa-mir-3122	0	0
hsa-miR-3123	hsa-mir-3123	0	0
hsa-miR-3124-5p	hsa-mir-3124	0	0
hsa-miR-3124-3p	hsa-mir-3124	0	0
hsa-miR-3125	hsa-mir-3125	0.49	0
hsa-miR-3126-5p	hsa-mir-3126	0.82	0
hsa-miR-3126-3p	hsa-mir-3126	0	0
hsa-miR-3127-5p	hsa-mir-3127	0.99	0.77
hsa-miR-3127-3p	hsa-mir-3127	0	0
hsa-miR-3128	hsa-mir-3128	0	0
hsa-miR-3129-5p	hsa-mir-3129	0	0
hsa-miR-3129-3p	hsa-mir-3129	0.82	1.02
hsa-miR-3130-5p	hsa-mir-3130-1	0.16	0.26
hsa-miR-3130-3p	hsa-mir-3130-1	0	0.26
hsa-miR-3131	hsa-mir-3131	0	0
hsa-miR-3132	hsa-mir-3132	0	0
hsa-miR-3133	hsa-mir-3133	0	0
hsa-miR-3134	hsa-mir-3134	0	0
hsa-miR-3135a	hsa-mir-3135a	0	0
hsa-miR-3135b	hsa-mir-3135b	0	0
hsa-miR-3136-5p	hsa-mir-3136	0.16	0
hsa-miR-3136-3p	hsa-mir-3136	0	0
hsa-miR-3137	hsa-mir-3137	0	0
hsa-miR-3138	hsa-mir-3138	0	0.26
hsa-miR-3139	hsa-mir-3139	0	0
hsa-miR-3140-5p	hsa-mir-3140	0	0
hsa-miR-3140-3p	hsa-mir-3140	0	0.26
hsa-miR-3141	hsa-mir-3141	0.16	0
hsa-miR-3142	hsa-mir-3142	0	0
hsa-miR-3143	hsa-mir-3143	0	0
hsa-miR-3144-5p	hsa-mir-3144	0	0
hsa-miR-3144-3p	hsa-mir-3144	0	0
hsa-miR-3145-5p	hsa-mir-3145	0	0
hsa-miR-3145-3p	hsa-mir-3145	0	0
hsa-miR-3146	hsa-mir-3146	0.33	0
hsa-miR-3147	hsa-mir-3147	0	0
hsa-miR-3148	hsa-mir-3148	0	0
hsa-miR-3149	hsa-mir-3149	0.16	0
hsa-miR-3150a-5p	hsa-mir-3150a	0.16	0
hsa-miR-3150a-3p	hsa-mir-3150a	0.16	0
hsa-miR-3150b-5p	hsa-mir-3150b	0	0
hsa-miR-3150b-3p	hsa-mir-3150b	0.16	0
hsa-miR-3151-5p	hsa-mir-3151	0	0
hsa-miR-3151-3p	hsa-mir-3151	0	0
hsa-miR-3152-5p	hsa-mir-3152	0.16	0
hsa-miR-3152-3p	hsa-mir-3152	0	0
hsa-miR-3153	hsa-mir-3153	0	0
hsa-miR-3154	hsa-mir-3154	0	0
hsa-miR-3155a	hsa-mir-3155a	0	0.77
hsa-miR-3155b	hsa-mir-3155b	0	0
hsa-miR-3156-5p	hsa-mir-3156-1	0	0
hsa-miR-3156-3p	hsa-mir-3156-1	0	0
hsa-miR-3157-5p	hsa-mir-3157	0.16	0.51
hsa-miR-3157-3p	hsa-mir-3157	0.49	0.51
hsa-miR-3158-5p	hsa-mir-3158-1	0.16	0
hsa-miR-3158-3p	hsa-mir-3158-1	12.54	13.77
hsa-miR-3159	hsa-mir-3159	1.15	1.53
hsa-miR-3160-5p	hsa-mir-3160-1	0	0
hsa-miR-3160-3p	hsa-mir-3160-1	0	0
hsa-miR-3161	hsa-mir-3161	0.16	1.28
hsa-miR-3162-5p	hsa-mir-3162	0	0
hsa-miR-3162-3p	hsa-mir-3162	0	0
hsa-miR-3163	hsa-mir-3163	0.33	0.51
hsa-miR-3164	hsa-mir-3164	0	0
hsa-miR-3165	hsa-mir-3165	0	0
hsa-miR-3166	hsa-mir-3166	0.49	0.26
hsa-miR-3167	hsa-mir-3167	0	0
hsa-miR-3168	hsa-mir-3168	0	0
hsa-miR-3169	hsa-mir-3169	0	0
hsa-miR-3170	hsa-mir-3170	0	0
hsa-miR-3171	hsa-mir-3171	0	0
hsa-miR-3173-5p	hsa-mir-3173	0.66	0.26
hsa-miR-3173-3p	hsa-mir-3173	0.33	0.26
hsa-miR-3174	hsa-mir-3174	2.47	1.02
hsa-miR-3175	hsa-mir-3175	0	0.26
hsa-miR-3176	hsa-mir-3176	11.22	11.99
hsa-miR-3177-5p	hsa-mir-3177	0.82	1.53
hsa-miR-3177-3p	hsa-mir-3177	0.99	1.53
hsa-miR-3178	hsa-mir-3178	0	0
hsa-miR-3179	hsa-mir-3179-1	0	0.26
hsa-miR-3180-5p	hsa-mir-3180-1	2.31	2.55
hsa-miR-3180-3p	hsa-mir-3180-1	6.6	8.67
hsa-miR-3180	hsa-mir-3180-1	6.6	8.67
hsa-miR-3181	hsa-mir-3181	0	0
hsa-miR-3182	hsa-mir-3182	0	0
hsa-miR-3183	hsa-mir-3183	0.16	0
hsa-miR-3184-5p	hsa-mir-3184	0	0
hsa-miR-3184-3p	hsa-mir-3184	0	0
hsa-miR-3185	hsa-mir-3185	0	0
hsa-miR-3186-5p	hsa-mir-3186	0	0
hsa-miR-3186-3p	hsa-mir-3186	0	0
hsa-miR-3187-5p	hsa-mir-3187	0	0.51
hsa-miR-3187-3p	hsa-mir-3187	0.33	0.26
hsa-miR-3188	hsa-mir-3188	0.49	0
hsa-miR-3189-5p	hsa-mir-3189	0	0
hsa-miR-3189-3p	hsa-mir-3189	0	0
hsa-miR-3190-5p	hsa-mir-3190	0	0
hsa-miR-3190-3p	hsa-mir-3190	0.16	0.26
hsa-miR-3191-5p	hsa-mir-3191	0	0
hsa-miR-3191-3p	hsa-mir-3191	0	0
hsa-miR-3192-5p	hsa-mir-3192	0	0
hsa-miR-3192-3p	hsa-mir-3192	0	0
hsa-miR-3193	hsa-mir-3193	0	0
hsa-miR-3194-5p	hsa-mir-3194	0	0
hsa-miR-3194-3p	hsa-mir-3194	0	0
hsa-miR-3195	hsa-mir-3195	0	0
hsa-miR-3196	hsa-mir-3196	0	0
hsa-miR-3197	hsa-mir-3197	0	0
hsa-miR-3198	hsa-mir-3198-1	0	0
hsa-miR-3199	hsa-mir-3199-1	0.33	0
hsa-miR-32-5p	hsa-mir-32	0	0
hsa-miR-32-3p	hsa-mir-32	0.33	1.28
hsa-miR-3200-5p	hsa-mir-3200	0	0
hsa-miR-3200-3p	hsa-mir-3200	4.62	6.63
hsa-miR-3201	hsa-mir-3201	0	0
hsa-miR-3202	hsa-mir-3202-1	0	0
hsa-miR-320a	hsa-mir-320a	2534.27	2368.49
hsa-miR-320b	hsa-mir-320b-1	80.02	63.5
hsa-miR-320c	hsa-mir-320c-1	10.72	11.48
hsa-miR-320d	hsa-mir-320d-1	1.98	3.32
hsa-miR-320e	hsa-mir-320e	0	0
hsa-miR-323a-5p	hsa-mir-323a	1.32	1.02
hsa-miR-323a-3p	hsa-mir-323a	59.72	53.56
hsa-miR-323b-5p	hsa-mir-323b	0.16	0
hsa-miR-323b-3p	hsa-mir-323b	35.8	44.63
hsa-miR-324-5p	hsa-mir-324	34.65	42.34
hsa-miR-324-3p	hsa-mir-324	38.28	34.17
hsa-miR-325	hsa-mir-325	0	0
hsa-miR-326	hsa-mir-326	0.82	0.51
hsa-miR-328-5p	hsa-mir-328	0	0
hsa-miR-328-3p	hsa-mir-328	59.23	54.32
hsa-miR-329-5p	hsa-mir-329-1	0.66	0.51
hsa-miR-329-3p	hsa-mir-329-1	8.91	9.44
hsa-miR-330-5p	hsa-mir-330	29.2	26.27
hsa-miR-330-3p	hsa-mir-330	39.27	38.76
hsa-miR-331-5p	hsa-mir-331	17.49	15.81
hsa-miR-331-3p	hsa-mir-331	424.33	327.21
hsa-miR-335-5p	hsa-mir-335	0.49	0
hsa-miR-335-3p	hsa-mir-335	12.21	13.01
hsa-miR-337-5p	hsa-mir-337	0.49	1.53
hsa-miR-337-3p	hsa-mir-337	1.48	1.02
hsa-miR-338-5p	hsa-mir-338	0	0
hsa-miR-338-3p	hsa-mir-338	0.33	0
hsa-miR-339-5p	hsa-mir-339	20.29	20.4
hsa-miR-339-3p	hsa-mir-339	83.48	74.47
hsa-miR-33a-5p	hsa-mir-33a	0.49	0
hsa-miR-33a-3p	hsa-mir-33a	0.33	0.51
hsa-miR-33b-5p	hsa-mir-33b	3.63	3.83
hsa-miR-33b-3p	hsa-mir-33b	3.13	4.34
hsa-miR-340-5p	hsa-mir-340	27.39	24.23
hsa-miR-340-3p	hsa-mir-340	1.48	2.3
hsa-miR-342-5p	hsa-mir-342	20.79	13.52
hsa-miR-342-3p	hsa-mir-342	219.59	212.19
hsa-miR-345-5p	hsa-mir-345	83.32	86.46
hsa-miR-345-3p	hsa-mir-345	0	0
hsa-miR-346	hsa-mir-346	0	0
hsa-miR-34a-5p	hsa-mir-34a	937.59	948.47
hsa-miR-34a-3p	hsa-mir-34a	1.81	1.53
hsa-miR-34b-5p	hsa-mir-34b	10.06	6.89
hsa-miR-34b-3p	hsa-mir-34b	13.03	9.18
hsa-miR-34c-5p	hsa-mir-34c	212.99	206.83
hsa-miR-34c-3p	hsa-mir-34c	10.39	13.77
hsa-miR-3529-5p	hsa-mir-3529	0	0
hsa-miR-3529-3p	hsa-mir-3529	0	0
hsa-miR-3591-5p	hsa-mir-3591	0	0
hsa-miR-3591-3p	hsa-mir-3591	0	0
hsa-miR-3605-5p	hsa-mir-3605	20.62	22.19
hsa-miR-3605-3p	hsa-mir-3605	36.46	33.92
hsa-miR-3606-5p	hsa-mir-3606	0	0
hsa-miR-3606-3p	hsa-mir-3606	0	0
hsa-miR-3607-5p	hsa-mir-3607	0.33	0
hsa-miR-3607-3p	hsa-mir-3607	19.14	11.73
hsa-miR-3609	hsa-mir-3609	3.46	0.51
hsa-miR-361-5p	hsa-mir-361	173.89	223.41
hsa-miR-361-3p	hsa-mir-361	114.83	107.62
hsa-miR-3610	hsa-mir-3610	0.16	0
hsa-miR-3611	hsa-mir-3611	0	0
hsa-miR-3612	hsa-mir-3612	0	0
hsa-miR-3613-5p	hsa-mir-3613	0	0
hsa-miR-3613-3p	hsa-mir-3613	0.16	0
hsa-miR-3614-5p	hsa-mir-3614	0.16	0
hsa-miR-3614-3p	hsa-mir-3614	0	0
hsa-miR-3615	hsa-mir-3615	22.11	24.74
hsa-miR-3616-5p	hsa-mir-3616	0	0
hsa-miR-3616-3p	hsa-mir-3616	0	0
hsa-miR-3617-5p	hsa-mir-3617	0.49	0.51
hsa-miR-3617-3p	hsa-mir-3617	0.16	0
hsa-miR-3618	hsa-mir-3618	0	0
hsa-miR-3619-5p	hsa-mir-3619	0.16	0
hsa-miR-3619-3p	hsa-mir-3619	0	0
hsa-miR-362-5p	hsa-mir-362	43.55	53.3
hsa-miR-362-3p	hsa-mir-362	0	0
hsa-miR-3620-5p	hsa-mir-3620	0.16	0.51
hsa-miR-3620-3p	hsa-mir-3620	0.33	0.26
hsa-miR-3621	hsa-mir-3621	0	0
hsa-miR-3622a-5p	hsa-mir-3622a	0.16	0
hsa-miR-3622a-3p	hsa-mir-3622a	0.33	0
hsa-miR-3622b-5p	hsa-mir-3622b	0	0
hsa-miR-3622b-3p	hsa-mir-3622b	0	0
hsa-miR-363-5p	hsa-mir-363	0	0
hsa-miR-363-3p	hsa-mir-363	0.16	0
hsa-miR-3646	hsa-mir-3646	0	0
hsa-miR-3648	hsa-mir-3648-1	0.16	0.26
hsa-miR-3649	hsa-mir-3649	0	0
hsa-miR-3650	hsa-mir-3650	0	0
hsa-miR-3651	hsa-mir-3651	4.12	3.32
hsa-miR-3652	hsa-mir-3652	0	0
hsa-miR-3653-5p	hsa-mir-3653	0.99	0.26
hsa-miR-3653-3p	hsa-mir-3653	0.66	0.51
hsa-miR-3654	hsa-mir-3654	0	0
hsa-miR-3655	hsa-mir-3655	0	0
hsa-miR-3656	hsa-mir-3656	0.16	0.26
hsa-miR-3657	hsa-mir-3657	0	0
hsa-miR-3658	hsa-mir-3658	0	0
hsa-miR-3659	hsa-mir-3659	1.48	1.28
hsa-miR-365a-5p	hsa-mir-365a	5.28	4.08
hsa-miR-365a-3p	hsa-mir-365a	75.07	63.5
hsa-miR-365b-5p	hsa-mir-365b	1.98	1.02
hsa-miR-365b-3p	hsa-mir-365b	75.07	64.27
hsa-miR-3660	hsa-mir-3660	0	0
hsa-miR-3661	hsa-mir-3661	1.98	1.53
hsa-miR-3662	hsa-mir-3662	0.33	0.51
hsa-miR-3663-5p	hsa-mir-3663	0	0
hsa-miR-3663-3p	hsa-mir-3663	0	0
hsa-miR-3664-5p	hsa-mir-3664	0	0
hsa-miR-3664-3p	hsa-mir-3664	0	0
hsa-miR-3665	hsa-mir-3665	0	0
hsa-miR-3666	hsa-mir-3666	0	0
hsa-miR-3667-5p	hsa-mir-3667	0	0
hsa-miR-3667-3p	hsa-mir-3667	0	0
hsa-miR-3668	hsa-mir-3668	0	0
hsa-miR-367-5p	hsa-mir-367	0	0
hsa-miR-367-3p	hsa-mir-367	0	0
hsa-miR-3670	hsa-mir-3670-1	0	0
hsa-miR-3671	hsa-mir-3671	0	0
hsa-miR-3672	hsa-mir-3672	0	0
hsa-miR-3674	hsa-mir-3674	0	0
hsa-miR-3675-5p	hsa-mir-3675	0	0
hsa-miR-3675-3p	hsa-mir-3675	0.16	0
hsa-miR-3677-5p	hsa-mir-3677	0	0
hsa-miR-3677-3p	hsa-mir-3677	0	0
hsa-miR-3678-5p	hsa-mir-3678	0	0
hsa-miR-3678-3p	hsa-mir-3678	0.16	0
hsa-miR-3679-5p	hsa-mir-3679	0.16	0.51
hsa-miR-3679-3p	hsa-mir-3679	0	0
hsa-miR-3680-5p	hsa-mir-3680-1	0	0
hsa-miR-3680-3p	hsa-mir-3680-1	0	0
hsa-miR-3681-5p	hsa-mir-3681	0	0
hsa-miR-3681-3p	hsa-mir-3681	0	0
hsa-miR-3682-5p	hsa-mir-3682	0	0
hsa-miR-3682-3p	hsa-mir-3682	0	0
hsa-miR-3683	hsa-mir-3683	0	0
hsa-miR-3684	hsa-mir-3684	0	0
hsa-miR-3685	hsa-mir-3685	0	0
hsa-miR-3686	hsa-mir-3686	0	0
hsa-miR-3687	hsa-mir-3687-1	3.96	4.59
hsa-miR-3688-5p	hsa-mir-3688-1	0	0
hsa-miR-3688-3p	hsa-mir-3688-1	0.16	0
hsa-miR-3689a-5p	hsa-mir-3689a	0	0
hsa-miR-3689a-3p	hsa-mir-3689a	0	0
hsa-miR-3689b-5p	hsa-mir-3689b	0	0
hsa-miR-3689b-3p	hsa-mir-3689b	0	0
hsa-miR-3689c	hsa-mir-3689c	0	0
hsa-miR-3689d	hsa-mir-3689d-1	0	0
hsa-miR-3689e	hsa-mir-3689e	0	0
hsa-miR-3689f	hsa-mir-3689f	0	0
hsa-miR-369-5p	hsa-mir-369	7.09	6.38
hsa-miR-369-3p	hsa-mir-369	3.3	3.57
hsa-miR-3690	hsa-mir-3690-1	0	0
hsa-miR-3691-5p	hsa-mir-3691	2.31	1.28
hsa-miR-3691-3p	hsa-mir-3691	0	0
hsa-miR-3692-5p	hsa-mir-3692	0	0
hsa-miR-3692-3p	hsa-mir-3692	0	0
hsa-miR-370-5p	hsa-mir-370	3.3	1.79
hsa-miR-370-3p	hsa-mir-370	63.19	48.71
hsa-miR-3713	hsa-mir-3713	0	0
hsa-miR-3714	hsa-mir-3714	0	0
hsa-miR-371a-5p	hsa-mir-371a	0.16	0
hsa-miR-371a-3p	hsa-mir-371a	0	0
hsa-miR-371b-5p	hsa-mir-371b	0	0
hsa-miR-371b-3p	hsa-mir-371b	0	0
hsa-miR-372-5p	hsa-mir-372	0	0
hsa-miR-372-3p	hsa-mir-372	0	0
hsa-miR-373-5p	hsa-mir-373	0	0
hsa-miR-373-3p	hsa-mir-373	0.82	1.53
hsa-miR-374a-5p	hsa-mir-374a	1.65	1.79
hsa-miR-374a-3p	hsa-mir-374a	0	0.26
hsa-miR-374b-5p	hsa-mir-374b	4.95	7.14
hsa-miR-374b-3p	hsa-mir-374b	0.33	0.26
hsa-miR-374c-5p	hsa-mir-374c	0	0
hsa-miR-374c-3p	hsa-mir-374c	0	0
hsa-miR-375	hsa-mir-375	19.8	23.97
hsa-miR-376a-5p	hsa-mir-376a-1	10.06	10.46
hsa-miR-376a-3p	hsa-mir-376a-1	0.49	0.51
hsa-miR-376a-2-5p	hsa-mir-376a-2	0.16	0
hsa-miR-376b-5p	hsa-mir-376b	0	0
hsa-miR-376b-3p	hsa-mir-376b	0.49	0
hsa-miR-376c-5p	hsa-mir-376c	0	0
hsa-miR-376c-3p	hsa-mir-376c	3.3	1.53
hsa-miR-377-5p	hsa-mir-377	53.29	54.07
hsa-miR-377-3p	hsa-mir-377	0.82	0.77
hsa-miR-378a-5p	hsa-mir-378a	12.04	9.95
hsa-miR-378a-3p	hsa-mir-378a	3545.61	3528.12
hsa-miR-378b	hsa-mir-378b	0.33	0.26
hsa-miR-378c	hsa-mir-378c	14.68	15.3
hsa-miR-378d	hsa-mir-378d-1	1.98	0.51
hsa-miR-378e	hsa-mir-378e	0	0
hsa-miR-378f	hsa-mir-378f	2.64	2.3
hsa-miR-378g	hsa-mir-378g	3.63	2.55
hsa-miR-378h	hsa-mir-378h	0	0
hsa-miR-378i	hsa-mir-378i	17.16	14.28
hsa-miR-378j	hsa-mir-378j	0	0
hsa-miR-379-5p	hsa-mir-379	8.74	8.42
hsa-miR-379-3p	hsa-mir-379	2.31	3.32
hsa-miR-380-5p	hsa-mir-380	0	0
hsa-miR-380-3p	hsa-mir-380	0.99	0.51
hsa-miR-381-5p	hsa-mir-381	0.66	0
hsa-miR-381-3p	hsa-mir-381	170.43	144.6
hsa-miR-382-5p	hsa-mir-382	64.67	63.25
hsa-miR-382-3p	hsa-mir-382	1.15	1.53
hsa-miR-383-5p	hsa-mir-383	0	0
hsa-miR-383-3p	hsa-mir-383	0	0
hsa-miR-384	hsa-mir-384	0	0
hsa-miR-3907	hsa-mir-3907	0	0
hsa-miR-3908	hsa-mir-3908	0	0
hsa-miR-3909	hsa-mir-3909	11.55	9.44
hsa-miR-3910	hsa-mir-3910-1	0	0
hsa-miR-3911	hsa-mir-3911	0	0
hsa-miR-3912-5p	hsa-mir-3912	0	0
hsa-miR-3912-3p	hsa-mir-3912	0.66	0
hsa-miR-3913-5p	hsa-mir-3913-1	0.82	0.26
hsa-miR-3913-3p	hsa-mir-3913-1	0.33	0
hsa-miR-3914	hsa-mir-3914-1	0	0
hsa-miR-3915	hsa-mir-3915	0	0
hsa-miR-3916	hsa-mir-3916	1.65	0.51
hsa-miR-3917	hsa-mir-3917	0.16	0.26
hsa-miR-3918	hsa-mir-3918	0	0
hsa-miR-3919	hsa-mir-3919	0	0
hsa-miR-3920	hsa-mir-3920	0	0
hsa-miR-3921	hsa-mir-3921	0	0
hsa-miR-3922-5p	hsa-mir-3922	0	0
hsa-miR-3922-3p	hsa-mir-3922	0.16	0
hsa-miR-3923	hsa-mir-3923	0	0
hsa-miR-3924	hsa-mir-3924	0	0
hsa-miR-3925-5p	hsa-mir-3925	0	0
hsa-miR-3925-3p	hsa-mir-3925	0	0
hsa-miR-3926	hsa-mir-3926-1	0	0
hsa-miR-3927-5p	hsa-mir-3927	0	0
hsa-miR-3927-3p	hsa-mir-3927	0	0.26
hsa-miR-3928-5p	hsa-mir-3928	0	0
hsa-miR-3928-3p	hsa-mir-3928	0.33	0.26
hsa-miR-3929	hsa-mir-3929	37.95	40.3
hsa-miR-3934-5p	hsa-mir-3934	5.11	4.85
hsa-miR-3934-3p	hsa-mir-3934	0	0
hsa-miR-3935	hsa-mir-3935	5.28	6.63
hsa-miR-3936	hsa-mir-3936	0	1.02
hsa-miR-3937	hsa-mir-3937	0	0
hsa-miR-3938	hsa-mir-3938	0.16	0
hsa-miR-3939	hsa-mir-3939	0	0.77
hsa-miR-3940-5p	hsa-mir-3940	0	0
hsa-miR-3940-3p	hsa-mir-3940	3.79	1.53
hsa-miR-3941	hsa-mir-3941	0	0
hsa-miR-3942-5p	hsa-mir-3942	0	0
hsa-miR-3942-3p	hsa-mir-3942	0	0
hsa-miR-3943	hsa-mir-3943	0	0
hsa-miR-3944-5p	hsa-mir-3944	0.16	0
hsa-miR-3944-3p	hsa-mir-3944	0.16	0.26
hsa-miR-3945	hsa-mir-3945	0	0
hsa-miR-3960	hsa-mir-3960	3.13	1.02
hsa-miR-3972	hsa-mir-3972	0	0
hsa-miR-3973	hsa-mir-3973	0	0
hsa-miR-3974	hsa-mir-3974	0	0
hsa-miR-3975	hsa-mir-3975	0	0
hsa-miR-3976	hsa-mir-3976	0	0
hsa-miR-3977	hsa-mir-3977	0	0
hsa-miR-3978	hsa-mir-3978	0	0
hsa-miR-409-5p	hsa-mir-409	0.82	2.04
hsa-miR-409-3p	hsa-mir-409	796.36	713.58
hsa-miR-410-5p	hsa-mir-410	0.33	0
hsa-miR-410-3p	hsa-mir-410	412.95	389.43
hsa-miR-411-5p	hsa-mir-411	232.62	246.87
hsa-miR-411-3p	hsa-mir-411	6.43	6.89
hsa-miR-412-5p	hsa-mir-412	5.28	7.14
hsa-miR-412-3p	hsa-mir-412	0.66	0
hsa-miR-421	hsa-mir-421	69.46	84.93
hsa-miR-422a	hsa-mir-422a	2.31	2.81
hsa-miR-423-5p	hsa-mir-423	1554.12	1206.56
hsa-miR-423-3p	hsa-mir-423	3983.96	3124.4
hsa-miR-424-5p	hsa-mir-424	54.11	53.81
hsa-miR-424-3p	hsa-mir-424	448.91	446.56
hsa-miR-425-5p	hsa-mir-425	614.55	669.21
hsa-miR-425-3p	hsa-mir-425	43.72	48.97
hsa-miR-4251	hsa-mir-4251	0	0
hsa-miR-4252	hsa-mir-4252	0	0
hsa-miR-4253	hsa-mir-4253	0	0
hsa-miR-4254	hsa-mir-4254	0	0
hsa-miR-4255	hsa-mir-4255	0	0
hsa-miR-4256	hsa-mir-4256	0	0
hsa-miR-4257	hsa-mir-4257	0	0
hsa-miR-4258	hsa-mir-4258	0	0
hsa-miR-4259	hsa-mir-4259	0	0
hsa-miR-4260	hsa-mir-4260	0	0
hsa-miR-4261	hsa-mir-4261	0	0
hsa-miR-4262	hsa-mir-4262	0	0
hsa-miR-4263	hsa-mir-4263	0	0
hsa-miR-4264	hsa-mir-4264	0	0
hsa-miR-4265	hsa-mir-4265	0	0
hsa-miR-4266	hsa-mir-4266	0	0
hsa-miR-4267	hsa-mir-4267	0	0
hsa-miR-4268	hsa-mir-4268	0	0
hsa-miR-4269	hsa-mir-4269	0	0
hsa-miR-4270	hsa-mir-4270	0	0
hsa-miR-4271	hsa-mir-4271	0	0
hsa-miR-4272	hsa-mir-4272	0	0
hsa-miR-4273	hsa-mir-4273	0	0
hsa-miR-4274	hsa-mir-4274	0	0
hsa-miR-4275	hsa-mir-4275	0	0
hsa-miR-4276	hsa-mir-4276	0	0
hsa-miR-4277	hsa-mir-4277	0	0
hsa-miR-4278	hsa-mir-4278	0	0
hsa-miR-4279	hsa-mir-4279	0	0
hsa-miR-4280	hsa-mir-4280	0	0
hsa-miR-4281	hsa-mir-4281	0	0
hsa-miR-4282	hsa-mir-4282	0	0
hsa-miR-4283	hsa-mir-4283-1	0	0
hsa-miR-4284	hsa-mir-4284	0.49	1.53
hsa-miR-4285	hsa-mir-4285	0	0
hsa-miR-4286	hsa-mir-4286	27.06	22.19
hsa-miR-4287	hsa-mir-4287	0	0
hsa-miR-4288	hsa-mir-4288	0	0
hsa-miR-4289	hsa-mir-4289	0	0
hsa-miR-429	hsa-mir-429	51.47	49.22
hsa-miR-4290	hsa-mir-4290	0	0
hsa-miR-4291	hsa-mir-4291	0	0
hsa-miR-4292	hsa-mir-4292	0	0
hsa-miR-4293	hsa-mir-4293	0	0
hsa-miR-4294	hsa-mir-4294	0	0
hsa-miR-4295	hsa-mir-4295	0	0
hsa-miR-4296	hsa-mir-4296	0	0
hsa-miR-4297	hsa-mir-4297	0	0
hsa-miR-4298	hsa-mir-4298	0	0
hsa-miR-4299	hsa-mir-4299	0	0
hsa-miR-4300	hsa-mir-4300	0	0
hsa-miR-4301	hsa-mir-4301	0	0
hsa-miR-4302	hsa-mir-4302	0	0
hsa-miR-4303	hsa-mir-4303	0	0
hsa-miR-4304	hsa-mir-4304	0	0
hsa-miR-4305	hsa-mir-4305	0	0
hsa-miR-4306	hsa-mir-4306	0	0
hsa-miR-4307	hsa-mir-4307	0	0
hsa-miR-4308	hsa-mir-4308	0	0
hsa-miR-4309	hsa-mir-4309	0	0
hsa-miR-431-5p	hsa-mir-431	33.66	29.07
hsa-miR-431-3p	hsa-mir-431	33	23.46
hsa-miR-4310	hsa-mir-4310	0	0
hsa-miR-4311	hsa-mir-4311	0	0
hsa-miR-4312	hsa-mir-4312	0	0
hsa-miR-4313	hsa-mir-4313	0	0
hsa-miR-4314	hsa-mir-4314	0	0
hsa-miR-4315	hsa-mir-4315-1	0	0
hsa-miR-4316	hsa-mir-4316	0	0
hsa-miR-4317	hsa-mir-4317	0	0
hsa-miR-4318	hsa-mir-4318	0	0
hsa-miR-4319	hsa-mir-4319	0	0
hsa-miR-432-5p	hsa-mir-432	193.85	169.6
hsa-miR-432-3p	hsa-mir-432	1.15	0.77
hsa-miR-4320	hsa-mir-4320	0	0
hsa-miR-4321	hsa-mir-4321	0	0
hsa-miR-4322	hsa-mir-4322	0	0
hsa-miR-4323	hsa-mir-4323	0	0
hsa-miR-4324	hsa-mir-4324	0	0
hsa-miR-4325	hsa-mir-4325	0	0
hsa-miR-4326	hsa-mir-4326	4.78	3.57
hsa-miR-4327	hsa-mir-4327	0	0
hsa-miR-4328	hsa-mir-4328	0	0
hsa-miR-4329	hsa-mir-4329	0	0
hsa-miR-433-5p	hsa-mir-433	0.49	0.26
hsa-miR-433-3p	hsa-mir-433	26.07	31.37
hsa-miR-4330	hsa-mir-4330	0	0
hsa-miR-4417	hsa-mir-4417	0	0
hsa-miR-4418	hsa-mir-4418	0	0
hsa-miR-4419a	hsa-mir-4419a	0	0
hsa-miR-4419b	hsa-mir-4419b	0	0
hsa-miR-4420	hsa-mir-4420	0	0
hsa-miR-4421	hsa-mir-4421	0	0
hsa-miR-4422	hsa-mir-4422	0	0
hsa-miR-4423-5p	hsa-mir-4423	0.49	0
hsa-miR-4423-3p	hsa-mir-4423	0	0
hsa-miR-4424	hsa-mir-4424	0	0
hsa-miR-4425	hsa-mir-4425	0	0
hsa-miR-4426	hsa-mir-4426	0	0
hsa-miR-4427	hsa-mir-4427	0	0
hsa-miR-4428	hsa-mir-4428	0	0
hsa-miR-4429	hsa-mir-4429	0.16	0
hsa-miR-4430	hsa-mir-4430	0	0
hsa-miR-4431	hsa-mir-4431	0	0
hsa-miR-4432	hsa-mir-4432	0	0
hsa-miR-4433a-5p	hsa-mir-4433a	0	0
hsa-miR-4433a-3p	hsa-mir-4433a	0	0
hsa-miR-4433b-5p	hsa-mir-4433b	0	0
hsa-miR-4433b-3p	hsa-mir-4433b	0	0
hsa-miR-4434	hsa-mir-4434	0	0
hsa-miR-4435	hsa-mir-4435-1	2.97	2.81
hsa-miR-4436a	hsa-mir-4436a	0	0
hsa-miR-4436b-5p	hsa-mir-4436b-1	0	0
hsa-miR-4436b-3p	hsa-mir-4436b-1	0.49	0
hsa-miR-4437	hsa-mir-4437	0	0
hsa-miR-4438	hsa-mir-4438	0	0
hsa-miR-4439	hsa-mir-4439	0	0
hsa-miR-4440	hsa-mir-4440	0	0
hsa-miR-4441	hsa-mir-4441	0	0
hsa-miR-4442	hsa-mir-4442	0	0
hsa-miR-4443	hsa-mir-4443	0.49	0
hsa-miR-4444	hsa-mir-4444-1	0	0
hsa-miR-4445-5p	hsa-mir-4445	0	0
hsa-miR-4445-3p	hsa-mir-4445	0	0
hsa-miR-4446-5p	hsa-mir-4446	0	0
hsa-miR-4446-3p	hsa-mir-4446	0.33	0.51
hsa-miR-4447	hsa-mir-4447	0	0
hsa-miR-4448	hsa-mir-4448	0.33	0
hsa-miR-4449	hsa-mir-4449	0.16	1.79
hsa-miR-4450	hsa-mir-4450	0	0
hsa-miR-4451	hsa-mir-4451	0	0
hsa-miR-4452	hsa-mir-4452	0	0
hsa-miR-4453	hsa-mir-4453	0	0
hsa-miR-4454	hsa-mir-4454	3.63	3.06
hsa-miR-4455	hsa-mir-4455	0	0.26
hsa-miR-4456	hsa-mir-4456	0	0
hsa-miR-4457	hsa-mir-4457	0	0
hsa-miR-4458	hsa-mir-4458	0	0
hsa-miR-4459	hsa-mir-4459	0	0
hsa-miR-4460	hsa-mir-4460	0	0
hsa-miR-4461	hsa-mir-4461	1.81	3.83
hsa-miR-4462	hsa-mir-4462	0	0
hsa-miR-4463	hsa-mir-4463	0.16	0
hsa-miR-4464	hsa-mir-4464	0	0
hsa-miR-4465	hsa-mir-4465	0	0
hsa-miR-4466	hsa-mir-4466	0.16	0.77
hsa-miR-4467	hsa-mir-4467	0	0
hsa-miR-4468	hsa-mir-4468	0	0
hsa-miR-4469	hsa-mir-4469	0	0
hsa-miR-4470	hsa-mir-4470	0	0
hsa-miR-4471	hsa-mir-4471	0	0
hsa-miR-4472	hsa-mir-4472-1	0	0
hsa-miR-4473	hsa-mir-4473	0.49	1.02
hsa-miR-4474-5p	hsa-mir-4474	0	0
hsa-miR-4474-3p	hsa-mir-4474	0.16	0.51
hsa-miR-4475	hsa-mir-4475	0.33	0.51
hsa-miR-4476	hsa-mir-4476	0	0
hsa-miR-4477a	hsa-mir-4477a	0	0
hsa-miR-4477b	hsa-mir-4477b	0	0
hsa-miR-4478	hsa-mir-4478	0	0
hsa-miR-4479	hsa-mir-4479	0.66	0.26
hsa-miR-448	hsa-mir-448	0	0
hsa-miR-4480	hsa-mir-4480	0	0
hsa-miR-4481	hsa-mir-4481	0	0
hsa-miR-4482-5p	hsa-mir-4482	0	0
hsa-miR-4482-3p	hsa-mir-4482	0.66	0.26
hsa-miR-4483	hsa-mir-4483	0	0
hsa-miR-4484	hsa-mir-4484	0.16	0
hsa-miR-4485-5p	hsa-mir-4485	0.99	0.26
hsa-miR-4485-3p	hsa-mir-4485	57.41	64.52
hsa-miR-4486	hsa-mir-4486	0	0
hsa-miR-4487	hsa-mir-4487	0	0
hsa-miR-4488	hsa-mir-4488	0.16	0.51
hsa-miR-4489	hsa-mir-4489	0	0
hsa-miR-4490	hsa-mir-4490	0	0
hsa-miR-4491	hsa-mir-4491	0	0
hsa-miR-4492	hsa-mir-4492	0	0.51
hsa-miR-4493	hsa-mir-4493	0	0
hsa-miR-4494	hsa-mir-4494	0	0
hsa-miR-4495	hsa-mir-4495	0	0
hsa-miR-4496	hsa-mir-4496	0	0
hsa-miR-4497	hsa-mir-4497	0	0
hsa-miR-4498	hsa-mir-4498	0.16	0
hsa-miR-4499	hsa-mir-4499	0	0
hsa-miR-449a	hsa-mir-449a	0.49	0.77
hsa-miR-449b-5p	hsa-mir-449b	0.49	0
hsa-miR-449b-3p	hsa-mir-449b	0	0
hsa-miR-449c-5p	hsa-mir-449c	1.65	1.53
hsa-miR-449c-3p	hsa-mir-449c	0	0
hsa-miR-4500	hsa-mir-4500	0	0
hsa-miR-4501	hsa-mir-4501	0	0
hsa-miR-4502	hsa-mir-4502	0	0
hsa-miR-4503	hsa-mir-4503	0	0
hsa-miR-4504	hsa-mir-4504	0	0
hsa-miR-4505	hsa-mir-4505	0	0
hsa-miR-4506	hsa-mir-4506	0	0
hsa-miR-4507	hsa-mir-4507	0	0
hsa-miR-4508	hsa-mir-4508	0.33	0
hsa-miR-4509	hsa-mir-4509-1	0	0
hsa-miR-450a-5p	hsa-mir-450a-1	2.8	1.79
hsa-miR-450a-1-3p	hsa-mir-450a-1	0	0
hsa-miR-450a-2-3p	hsa-mir-450a-2	0	0
hsa-miR-450b-5p	hsa-mir-450b	1.15	0.51
hsa-miR-450b-3p	hsa-mir-450b	0	0
hsa-miR-4510	hsa-mir-4510	0.99	0.26
hsa-miR-4511	hsa-mir-4511	0.16	0
hsa-miR-4512	hsa-mir-4512	0.99	0
hsa-miR-4513	hsa-mir-4513	0	0
hsa-miR-4514	hsa-mir-4514	0	0
hsa-miR-4515	hsa-mir-4515	0	0
hsa-miR-4516	hsa-mir-4516	0	0
hsa-miR-4517	hsa-mir-4517	0.16	0.51
hsa-miR-4518	hsa-mir-4518	0	0
hsa-miR-4519	hsa-mir-4519	0	0
hsa-miR-451a	hsa-mir-451a	0	0
hsa-miR-451b	hsa-mir-451b	0	0
hsa-miR-452-5p	hsa-mir-452	15.01	19.89
hsa-miR-452-3p	hsa-mir-452	0	0
hsa-miR-4520-5p	hsa-mir-4520-1	0	0.26
hsa-miR-4520-3p	hsa-mir-4520-1	3.3	2.04
hsa-miR-4520-2-3p	hsa-mir-4520-2	0.82	1.28
hsa-miR-4521	hsa-mir-4521	4.95	3.83
hsa-miR-4522	hsa-mir-4522	0	0
hsa-miR-4523	hsa-mir-4523	0	0
hsa-miR-4524a-5p	hsa-mir-4524a	0	0
hsa-miR-4524a-3p	hsa-mir-4524a	0	0
hsa-miR-4524b-5p	hsa-mir-4524b	0	0
hsa-miR-4524b-3p	hsa-mir-4524b	0	0
hsa-miR-4525	hsa-mir-4525	0.16	0
hsa-miR-4526	hsa-mir-4526	0	0
hsa-miR-4527	hsa-mir-4527	0	0
hsa-miR-4528	hsa-mir-4528	0	0
hsa-miR-4529-5p	hsa-mir-4529	0	0
hsa-miR-4529-3p	hsa-mir-4529	0	0
hsa-miR-4530	hsa-mir-4530	0	0
hsa-miR-4531	hsa-mir-4531	0	0
hsa-miR-4532	hsa-mir-4532	0.99	0.77
hsa-miR-4533	hsa-mir-4533	0	0
hsa-miR-4534	hsa-mir-4534	0	0
hsa-miR-4535	hsa-mir-4535	0	0
hsa-miR-4536-5p	hsa-mir-4536-1	0	0
hsa-miR-4536-3p	hsa-mir-4536-1	0.16	0
hsa-miR-4537	hsa-mir-4537	0	0
hsa-miR-4538	hsa-mir-4538	0	0
hsa-miR-4539	hsa-mir-4539	0	0
hsa-miR-454-5p	hsa-mir-454	0.49	0
hsa-miR-454-3p	hsa-mir-454	26.4	24.48
hsa-miR-4540	hsa-mir-4540	0	0
hsa-miR-455-5p	hsa-mir-455	33.99	34.94
hsa-miR-455-3p	hsa-mir-455	150.3	146.39
hsa-miR-4632-5p	hsa-mir-4632	0	0
hsa-miR-4632-3p	hsa-mir-4632	0	0
hsa-miR-4633-5p	hsa-mir-4633	0	0
hsa-miR-4633-3p	hsa-mir-4633	0	0
hsa-miR-4634	hsa-mir-4634	0	0
hsa-miR-4635	hsa-mir-4635	0.16	0
hsa-miR-4636	hsa-mir-4636	0	0
hsa-miR-4637	hsa-mir-4637	0	0
hsa-miR-4638-5p	hsa-mir-4638	0.16	0
hsa-miR-4638-3p	hsa-mir-4638	0.16	1.02
hsa-miR-4639-5p	hsa-mir-4639	0	0
hsa-miR-4639-3p	hsa-mir-4639	0	0
hsa-miR-4640-5p	hsa-mir-4640	2.14	0.77
hsa-miR-4640-3p	hsa-mir-4640	6.43	4.59
hsa-miR-4641	hsa-mir-4641	0	0
hsa-miR-4642	hsa-mir-4642	0.16	0
hsa-miR-4643	hsa-mir-4643	0	0
hsa-miR-4644	hsa-mir-4644	0	0
hsa-miR-4645-5p	hsa-mir-4645	0	0
hsa-miR-4645-3p	hsa-mir-4645	0.49	0
hsa-miR-4646-5p	hsa-mir-4646	0	0
hsa-miR-4646-3p	hsa-mir-4646	0.16	0
hsa-miR-4647	hsa-mir-4647	0	0.51
hsa-miR-4648	hsa-mir-4648	0	0
hsa-miR-4649-5p	hsa-mir-4649	0	0
hsa-miR-4649-3p	hsa-mir-4649	0	0
hsa-miR-4650-5p	hsa-mir-4650-1	0	0
hsa-miR-4650-3p	hsa-mir-4650-1	0	0
hsa-miR-4651	hsa-mir-4651	0	0
hsa-miR-4652-5p	hsa-mir-4652	0	0
hsa-miR-4652-3p	hsa-mir-4652	0	0
hsa-miR-4653-5p	hsa-mir-4653	0	0
hsa-miR-4653-3p	hsa-mir-4653	0	0
hsa-miR-4654	hsa-mir-4654	0	0
hsa-miR-4655-5p	hsa-mir-4655	0	0
hsa-miR-4655-3p	hsa-mir-4655	0	0
hsa-miR-4656	hsa-mir-4656	0	0
hsa-miR-4657	hsa-mir-4657	0	0
hsa-miR-4658	hsa-mir-4658	0	0
hsa-miR-4659a-5p	hsa-mir-4659a	0	0
hsa-miR-4659a-3p	hsa-mir-4659a	0.16	0
hsa-miR-4659b-5p	hsa-mir-4659b	0	0
hsa-miR-4659b-3p	hsa-mir-4659b	0	0
hsa-miR-466	hsa-mir-466	0	0
hsa-miR-4660	hsa-mir-4660	0	0
hsa-miR-4661-5p	hsa-mir-4661	3.96	2.55
hsa-miR-4661-3p	hsa-mir-4661	0.16	0
hsa-miR-4662a-5p	hsa-mir-4662a	5.11	6.89
hsa-miR-4662a-3p	hsa-mir-4662a	0	0
hsa-miR-4662b	hsa-mir-4662b	0	0
hsa-miR-4663	hsa-mir-4663	0	0
hsa-miR-4664-5p	hsa-mir-4664	0	0
hsa-miR-4664-3p	hsa-mir-4664	2.64	0.51
hsa-miR-4665-5p	hsa-mir-4665	0.82	0
hsa-miR-4665-3p	hsa-mir-4665	0	0
hsa-miR-4666a-5p	hsa-mir-4666a	0	0
hsa-miR-4666a-3p	hsa-mir-4666a	0	0
hsa-miR-4666b	hsa-mir-4666b	0	0
hsa-miR-4667-5p	hsa-mir-4667	0.33	1.02
hsa-miR-4667-3p	hsa-mir-4667	0.16	0
hsa-miR-4668-5p	hsa-mir-4668	0.66	0
hsa-miR-4668-3p	hsa-mir-4668	0	0
hsa-miR-4669	hsa-mir-4669	0	0
hsa-miR-4670-5p	hsa-mir-4670	0	0
hsa-miR-4670-3p	hsa-mir-4670	0	0
hsa-miR-4671-5p	hsa-mir-4671	0.33	0.26
hsa-miR-4671-3p	hsa-mir-4671	0.16	0.51
hsa-miR-4672	hsa-mir-4672	0	0
hsa-miR-4673	hsa-mir-4673	0.49	0.51
hsa-miR-4674	hsa-mir-4674	0	0
hsa-miR-4675	hsa-mir-4675	0	0
hsa-miR-4676-5p	hsa-mir-4676	0	0
hsa-miR-4676-3p	hsa-mir-4676	0.16	0
hsa-miR-4677-5p	hsa-mir-4677	0	0
hsa-miR-4677-3p	hsa-mir-4677	2.47	3.57
hsa-miR-4678	hsa-mir-4678	0	0
hsa-miR-4679	hsa-mir-4679-1	0	0
hsa-miR-4680-5p	hsa-mir-4680	0	0
hsa-miR-4680-3p	hsa-mir-4680	0	0
hsa-miR-4681	hsa-mir-4681	0	0
hsa-miR-4682	hsa-mir-4682	0.33	0.51
hsa-miR-4683	hsa-mir-4683	0	0
hsa-miR-4684-5p	hsa-mir-4684	0	0
hsa-miR-4684-3p	hsa-mir-4684	0	0
hsa-miR-4685-5p	hsa-mir-4685	0	0
hsa-miR-4685-3p	hsa-mir-4685	2.47	2.3
hsa-miR-4686	hsa-mir-4686	0	0
hsa-miR-4687-5p	hsa-mir-4687	1.15	0.51
hsa-miR-4687-3p	hsa-mir-4687	0	0
hsa-miR-4688	hsa-mir-4688	0.33	0
hsa-miR-4689	hsa-mir-4689	0.16	0
hsa-miR-4690-5p	hsa-mir-4690	0	0
hsa-miR-4690-3p	hsa-mir-4690	0	0
hsa-miR-4691-5p	hsa-mir-4691	0.16	0
hsa-miR-4691-3p	hsa-mir-4691	0	0
hsa-miR-4692	hsa-mir-4692	0	0
hsa-miR-4693-5p	hsa-mir-4693	0	0
hsa-miR-4693-3p	hsa-mir-4693	0	0
hsa-miR-4694-5p	hsa-mir-4694	0	0
hsa-miR-4694-3p	hsa-mir-4694	0	0
hsa-miR-4695-5p	hsa-mir-4695	0	0
hsa-miR-4695-3p	hsa-mir-4695	0.16	0.26
hsa-miR-4696	hsa-mir-4696	0	0
hsa-miR-4697-5p	hsa-mir-4697	0	0
hsa-miR-4697-3p	hsa-mir-4697	0	0
hsa-miR-4698	hsa-mir-4698	0	0
hsa-miR-4699-5p	hsa-mir-4699	0	0
hsa-miR-4699-3p	hsa-mir-4699	0	0
hsa-miR-4700-5p	hsa-mir-4700	0	0
hsa-miR-4700-3p	hsa-mir-4700	0	0
hsa-miR-4701-5p	hsa-mir-4701	0	0
hsa-miR-4701-3p	hsa-mir-4701	0	0
hsa-miR-4703-5p	hsa-mir-4703	0	0
hsa-miR-4703-3p	hsa-mir-4703	0	0
hsa-miR-4704-5p	hsa-mir-4704	0	0
hsa-miR-4704-3p	hsa-mir-4704	0	0
hsa-miR-4705	hsa-mir-4705	0	0
hsa-miR-4706	hsa-mir-4706	0.16	0
hsa-miR-4707-5p	hsa-mir-4707	0	0
hsa-miR-4707-3p	hsa-mir-4707	0	0
hsa-miR-4708-5p	hsa-mir-4708	0	0
hsa-miR-4708-3p	hsa-mir-4708	0	0
hsa-miR-4709-5p	hsa-mir-4709	0.33	0.77
hsa-miR-4709-3p	hsa-mir-4709	0.16	0
hsa-miR-4710	hsa-mir-4710	0	0
hsa-miR-4711-5p	hsa-mir-4711	0	0
hsa-miR-4711-3p	hsa-mir-4711	0	0
hsa-miR-4712-5p	hsa-mir-4712	0	0
hsa-miR-4712-3p	hsa-mir-4712	0.49	0
hsa-miR-4713-5p	hsa-mir-4713	0	0
hsa-miR-4713-3p	hsa-mir-4713	0	0
hsa-miR-4714-5p	hsa-mir-4714	0	0
hsa-miR-4714-3p	hsa-mir-4714	0.33	0
hsa-miR-4715-5p	hsa-mir-4715	0	0
hsa-miR-4715-3p	hsa-mir-4715	0	0
hsa-miR-4716-5p	hsa-mir-4716	0	0
hsa-miR-4716-3p	hsa-mir-4716	0	0
hsa-miR-4717-5p	hsa-mir-4717	0	0
hsa-miR-4717-3p	hsa-mir-4717	0.16	0.26
hsa-miR-4718	hsa-mir-4718	0	0
hsa-miR-4719	hsa-mir-4719	0	0
hsa-miR-4720-5p	hsa-mir-4720	0	0
hsa-miR-4720-3p	hsa-mir-4720	0	0
hsa-miR-4721	hsa-mir-4721	0	0.51
hsa-miR-4722-5p	hsa-mir-4722	0	0.26
hsa-miR-4722-3p	hsa-mir-4722	0	0
hsa-miR-4723-5p	hsa-mir-4723	0	0.26
hsa-miR-4723-3p	hsa-mir-4723	0	0
hsa-miR-4724-5p	hsa-mir-4724	0	0
hsa-miR-4724-3p	hsa-mir-4724	0	0
hsa-miR-4725-5p	hsa-mir-4725	0.49	0
hsa-miR-4725-3p	hsa-mir-4725	0.16	0.26
hsa-miR-4726-5p	hsa-mir-4726	0.99	0.26
hsa-miR-4726-3p	hsa-mir-4726	0	0
hsa-miR-4727-5p	hsa-mir-4727	0.16	0
hsa-miR-4727-3p	hsa-mir-4727	0	0.26
hsa-miR-4728-5p	hsa-mir-4728	0.49	0
hsa-miR-4728-3p	hsa-mir-4728	4.29	3.32
hsa-miR-4729	hsa-mir-4729	0	0
hsa-miR-4730	hsa-mir-4730	0	0
hsa-miR-4731-5p	hsa-mir-4731	0	0
hsa-miR-4731-3p	hsa-mir-4731	0	0
hsa-miR-4732-5p	hsa-mir-4732	0	0
hsa-miR-4732-3p	hsa-mir-4732	0	0
hsa-miR-4733-5p	hsa-mir-4733	0.49	0.26
hsa-miR-4733-3p	hsa-mir-4733	0	0.26
hsa-miR-4734	hsa-mir-4734	0	0
hsa-miR-4735-5p	hsa-mir-4735	0	0
hsa-miR-4735-3p	hsa-mir-4735	0	0
hsa-miR-4736	hsa-mir-4736	0	0
hsa-miR-4737	hsa-mir-4737	0	0
hsa-miR-4738-5p	hsa-mir-4738	0	0
hsa-miR-4738-3p	hsa-mir-4738	0	0
hsa-miR-4739	hsa-mir-4739	0	0
hsa-miR-4740-5p	hsa-mir-4740	0	0
hsa-miR-4740-3p	hsa-mir-4740	0	0
hsa-miR-4741	hsa-mir-4741	0.49	0
hsa-miR-4742-5p	hsa-mir-4742	0	0
hsa-miR-4742-3p	hsa-mir-4742	0.66	0
hsa-miR-4743-5p	hsa-mir-4743	0.49	0.77
hsa-miR-4743-3p	hsa-mir-4743	0	0
hsa-miR-4744	hsa-mir-4744	0	0
hsa-miR-4745-5p	hsa-mir-4745	0.49	0
hsa-miR-4745-3p	hsa-mir-4745	0.16	0
hsa-miR-4746-5p	hsa-mir-4746	3.46	4.34
hsa-miR-4746-3p	hsa-mir-4746	0	0
hsa-miR-4747-5p	hsa-mir-4747	0	0
hsa-miR-4747-3p	hsa-mir-4747	0	0
hsa-miR-4748	hsa-mir-4748	0	0
hsa-miR-4749-5p	hsa-mir-4749	0	0.26
hsa-miR-4749-3p	hsa-mir-4749	0	0
hsa-miR-4750-5p	hsa-mir-4750	0	0
hsa-miR-4750-3p	hsa-mir-4750	0	0
hsa-miR-4751	hsa-mir-4751	0	0
hsa-miR-4752	hsa-mir-4752	0	0
hsa-miR-4753-5p	hsa-mir-4753	0	0
hsa-miR-4753-3p	hsa-mir-4753	0	0
hsa-miR-4754	hsa-mir-4754	0	0
hsa-miR-4755-5p	hsa-mir-4755	0	0
hsa-miR-4755-3p	hsa-mir-4755	0.16	0
hsa-miR-4756-5p	hsa-mir-4756	0	0
hsa-miR-4756-3p	hsa-mir-4756	0	0
hsa-miR-4757-5p	hsa-mir-4757	0	0
hsa-miR-4757-3p	hsa-mir-4757	0.82	0.77
hsa-miR-4758-5p	hsa-mir-4758	0	0.26
hsa-miR-4758-3p	hsa-mir-4758	0.66	1.02
hsa-miR-4759	hsa-mir-4759	0	0
hsa-miR-4760-5p	hsa-mir-4760	0	0
hsa-miR-4760-3p	hsa-mir-4760	0	0
hsa-miR-4761-5p	hsa-mir-4761	0	0
hsa-miR-4761-3p	hsa-mir-4761	0.16	0.51
hsa-miR-4762-5p	hsa-mir-4762	0.16	0
hsa-miR-4762-3p	hsa-mir-4762	0	0
hsa-miR-4763-5p	hsa-mir-4763	0	0.26
hsa-miR-4763-3p	hsa-mir-4763	0	0
hsa-miR-4764-5p	hsa-mir-4764	0	0
hsa-miR-4764-3p	hsa-mir-4764	0	0
hsa-miR-4765	hsa-mir-4765	0	0
hsa-miR-4766-5p	hsa-mir-4766	0	0
hsa-miR-4766-3p	hsa-mir-4766	0	0
hsa-miR-4767	hsa-mir-4767	0.66	0.26
hsa-miR-4768-5p	hsa-mir-4768	1.81	0.51
hsa-miR-4768-3p	hsa-mir-4768	0	0
hsa-miR-4769-5p	hsa-mir-4769	0	0
hsa-miR-4769-3p	hsa-mir-4769	0.16	0
hsa-miR-4770	hsa-mir-4770	0	0
hsa-miR-4771	hsa-mir-4771-1	0	0
hsa-miR-4772-5p	hsa-mir-4772	0	0
hsa-miR-4772-3p	hsa-mir-4772	0	0
hsa-miR-4773	hsa-mir-4773-1	0.16	0
hsa-miR-4774-5p	hsa-mir-4774	0	0
hsa-miR-4774-3p	hsa-mir-4774	0	0
hsa-miR-4775	hsa-mir-4775	1.98	1.02
hsa-miR-4776-5p	hsa-mir-4776-1	0.16	0
hsa-miR-4776-3p	hsa-mir-4776-1	0	0
hsa-miR-4777-5p	hsa-mir-4777	0	0
hsa-miR-4777-3p	hsa-mir-4777	0	0
hsa-miR-4778-5p	hsa-mir-4778	0	0
hsa-miR-4778-3p	hsa-mir-4778	0	0
hsa-miR-4779	hsa-mir-4779	0	0
hsa-miR-4780	hsa-mir-4780	0	0
hsa-miR-4781-5p	hsa-mir-4781	0.33	0
hsa-miR-4781-3p	hsa-mir-4781	2.8	2.81
hsa-miR-4782-5p	hsa-mir-4782	0	0
hsa-miR-4782-3p	hsa-mir-4782	0	0
hsa-miR-4783-5p	hsa-mir-4783	0	0
hsa-miR-4783-3p	hsa-mir-4783	0	0
hsa-miR-4784	hsa-mir-4784	0	0
hsa-miR-4785	hsa-mir-4785	0.66	0.51
hsa-miR-4786-5p	hsa-mir-4786	0.66	0
hsa-miR-4786-3p	hsa-mir-4786	0.16	0
hsa-miR-4787-5p	hsa-mir-4787	0	0
hsa-miR-4787-3p	hsa-mir-4787	2.31	0
hsa-miR-4788	hsa-mir-4788	0	0
hsa-miR-4789-5p	hsa-mir-4789	0	0
hsa-miR-4789-3p	hsa-mir-4789	0	0
hsa-miR-4790-5p	hsa-mir-4790	0	0
hsa-miR-4790-3p	hsa-mir-4790	0	0
hsa-miR-4791	hsa-mir-4791	0	0
hsa-miR-4792	hsa-mir-4792	26.23	22.95
hsa-miR-4793-5p	hsa-mir-4793	0	0
hsa-miR-4793-3p	hsa-mir-4793	0.16	0
hsa-miR-4794	hsa-mir-4794	0	0
hsa-miR-4795-5p	hsa-mir-4795	0	0
hsa-miR-4795-3p	hsa-mir-4795	0	0.26
hsa-miR-4796-5p	hsa-mir-4796	0	0
hsa-miR-4796-3p	hsa-mir-4796	0	0
hsa-miR-4797-5p	hsa-mir-4797	0	0
hsa-miR-4797-3p	hsa-mir-4797	0.66	0.77
hsa-miR-4798-5p	hsa-mir-4798	0	0
hsa-miR-4798-3p	hsa-mir-4798	0	0
hsa-miR-4799-5p	hsa-mir-4799	0	0
hsa-miR-4799-3p	hsa-mir-4799	0	0
hsa-miR-4800-5p	hsa-mir-4800	0	0
hsa-miR-4800-3p	hsa-mir-4800	0	0.26
hsa-miR-4801	hsa-mir-4801	0	0
hsa-miR-4802-5p	hsa-mir-4802	0	0
hsa-miR-4802-3p	hsa-mir-4802	0	0
hsa-miR-4803	hsa-mir-4803	0	0
hsa-miR-4804-5p	hsa-mir-4804	0	0
hsa-miR-4804-3p	hsa-mir-4804	0	0
hsa-miR-483-5p	hsa-mir-483	8.91	11.48
hsa-miR-483-3p	hsa-mir-483	12.04	9.44
hsa-miR-484	hsa-mir-484	146.01	125.73
hsa-miR-485-5p	hsa-mir-485	52.3	48.97
hsa-miR-485-3p	hsa-mir-485	151.62	148.43
hsa-miR-486-5p	hsa-mir-486-1	238.73	231.82
hsa-miR-486-3p	hsa-mir-486-1	0	0.26
hsa-miR-487a-5p	hsa-mir-487a	3.96	4.85
hsa-miR-487a-3p	hsa-mir-487a	6.43	3.32
hsa-miR-487b-5p	hsa-mir-487b	0.49	0.77
hsa-miR-487b-3p	hsa-mir-487b	55.43	58.4
hsa-miR-488-5p	hsa-mir-488	0	0
hsa-miR-488-3p	hsa-mir-488	0	0
hsa-miR-489-5p	hsa-mir-489	0	0
hsa-miR-489-3p	hsa-mir-489	0	0
hsa-miR-490-5p	hsa-mir-490	0.99	0.51
hsa-miR-490-3p	hsa-mir-490	1.81	0.51
hsa-miR-491-5p	hsa-mir-491	2.64	2.04
hsa-miR-491-3p	hsa-mir-491	0.16	0
hsa-miR-492	hsa-mir-492	0.33	0
hsa-miR-493-5p	hsa-mir-493	244.17	222.64
hsa-miR-493-3p	hsa-mir-493	179	201.22
hsa-miR-494-5p	hsa-mir-494	0.66	0.26
hsa-miR-494-3p	hsa-mir-494	16.17	16.58
hsa-miR-495-5p	hsa-mir-495	0.16	0.51
hsa-miR-495-3p	hsa-mir-495	13.36	10.97
hsa-miR-496	hsa-mir-496	3.79	2.81
hsa-miR-497-5p	hsa-mir-497	3.96	4.34
hsa-miR-497-3p	hsa-mir-497	0	0
hsa-miR-498	hsa-mir-498	0	0
hsa-miR-4999-5p	hsa-mir-4999	2.97	1.28
hsa-miR-4999-3p	hsa-mir-4999	0	0
hsa-miR-499a-5p	hsa-mir-499a	0	0
hsa-miR-499a-3p	hsa-mir-499a	0	0
hsa-miR-499b-5p	hsa-mir-499b	0	0
hsa-miR-499b-3p	hsa-mir-499b	0	0
hsa-miR-5000-5p	hsa-mir-5000	0	0
hsa-miR-5000-3p	hsa-mir-5000	0.16	0
hsa-miR-5001-5p	hsa-mir-5001	0.82	1.02
hsa-miR-5001-3p	hsa-mir-5001	1.48	1.02
hsa-miR-5002-5p	hsa-mir-5002	0	0
hsa-miR-5002-3p	hsa-mir-5002	0	0
hsa-miR-5003-5p	hsa-mir-5003	0	0
hsa-miR-5003-3p	hsa-mir-5003	0	0.26
hsa-miR-5004-5p	hsa-mir-5004	0.16	0.26
hsa-miR-5004-3p	hsa-mir-5004	0	0
hsa-miR-5006-5p	hsa-mir-5006	0	0
hsa-miR-5006-3p	hsa-mir-5006	0.16	0.51
hsa-miR-5007-5p	hsa-mir-5007	0	0
hsa-miR-5007-3p	hsa-mir-5007	0	0
hsa-miR-5008-5p	hsa-mir-5008	0	0
hsa-miR-5008-3p	hsa-mir-5008	0	0
hsa-miR-5009-5p	hsa-mir-5009	0	0.26
hsa-miR-5009-3p	hsa-mir-5009	0	0
hsa-miR-500a-5p	hsa-mir-500a	5.61	5.1
hsa-miR-500a-3p	hsa-mir-500a	157.39	141.8
hsa-miR-500b-5p	hsa-mir-500b	2.64	1.53
hsa-miR-500b-3p	hsa-mir-500b	0	0
hsa-miR-501-5p	hsa-mir-501	7.75	7.65
hsa-miR-501-3p	hsa-mir-501	16.17	18.87
hsa-miR-5010-5p	hsa-mir-5010	0.82	0.77
hsa-miR-5010-3p	hsa-mir-5010	6.43	4.08
hsa-miR-5011-5p	hsa-mir-5011	0	0
hsa-miR-5011-3p	hsa-mir-5011	0	0
hsa-miR-502-5p	hsa-mir-502	2.8	2.55
hsa-miR-502-3p	hsa-mir-502	12.87	14.79
hsa-miR-503-5p	hsa-mir-503	8.41	9.44
hsa-miR-503-3p	hsa-mir-503	3.96	2.55
hsa-miR-504-5p	hsa-mir-504	0.16	0
hsa-miR-504-3p	hsa-mir-504	0	0
hsa-miR-5047	hsa-mir-5047	0	0
hsa-miR-505-5p	hsa-mir-505	2.97	1.53
hsa-miR-505-3p	hsa-mir-505	45.86	45.4
hsa-miR-506-5p	hsa-mir-506	0	0
hsa-miR-506-3p	hsa-mir-506	0	0.26
hsa-miR-507	hsa-mir-507	0	0
hsa-miR-508-5p	hsa-mir-508	0.33	0
hsa-miR-508-3p	hsa-mir-508	0.33	0.51
hsa-miR-5087	hsa-mir-5087	0	0
hsa-miR-5088-5p	hsa-mir-5088	0.16	0
hsa-miR-5088-3p	hsa-mir-5088	0	0
hsa-miR-5089-5p	hsa-mir-5089	0	0
hsa-miR-5089-3p	hsa-mir-5089	0	0
hsa-miR-509-5p	hsa-mir-509-1	0	0
hsa-miR-509-3p	hsa-mir-509-1	5.94	5.1
hsa-miR-509-3-5p	hsa-mir-509-3	0	0.26
hsa-miR-5090	hsa-mir-5090	0.66	1.02
hsa-miR-5091	hsa-mir-5091	0	0.26
hsa-miR-5092	hsa-mir-5092	0.66	1.79
hsa-miR-5093	hsa-mir-5093	0	0
hsa-miR-5094	hsa-mir-5094	0.16	0
hsa-miR-5095	hsa-mir-5095	0	0
hsa-miR-5096	hsa-mir-5096	0.82	2.04
hsa-miR-510-5p	hsa-mir-510	0	0
hsa-miR-510-3p	hsa-mir-510	0	0
hsa-miR-5100	hsa-mir-5100	3.46	6.12
hsa-miR-511-5p	hsa-mir-511	0	0.26
hsa-miR-511-3p	hsa-mir-511	0	0
hsa-miR-512-5p	hsa-mir-512-1	0	0
hsa-miR-512-3p	hsa-mir-512-1	0	0
hsa-miR-513a-5p	hsa-mir-513a-1	0	0
hsa-miR-513a-3p	hsa-mir-513a-1	0	0
hsa-miR-513b-5p	hsa-mir-513b	0	0.26
hsa-miR-513b-3p	hsa-mir-513b	0	0
hsa-miR-513c-5p	hsa-mir-513c	0.16	0
hsa-miR-513c-3p	hsa-mir-513c	0	0
hsa-miR-514a-5p	hsa-mir-514a-1	0	0
hsa-miR-514a-3p	hsa-mir-514a-1	0.33	0
hsa-miR-514b-5p	hsa-mir-514b	0	0
hsa-miR-514b-3p	hsa-mir-514b	0	0
hsa-miR-515-5p	hsa-mir-515-1	0	0
hsa-miR-515-3p	hsa-mir-515-1	0	0
hsa-miR-516a-5p	hsa-mir-516a-1	0	0
hsa-miR-516a-3p	hsa-mir-516a-1	0	0
hsa-miR-516b-5p	hsa-mir-516b-1	0	0
hsa-miR-516b-3p	hsa-mir-516b-1	0	0
hsa-miR-517-5p	hsa-mir-517a	0	0
hsa-miR-517a-3p	hsa-mir-517a	0	0
hsa-miR-517b-3p	hsa-mir-517b	0	0
hsa-miR-517c-3p	hsa-mir-517c	0	0
hsa-miR-5186	hsa-mir-5186	0	0
hsa-miR-5187-5p	hsa-mir-5187	0.49	0
hsa-miR-5187-3p	hsa-mir-5187	0	0
hsa-miR-5188	hsa-mir-5188	0.16	0
hsa-miR-5189-5p	hsa-mir-5189	0.16	0
hsa-miR-5189-3p	hsa-mir-5189	0	0
hsa-miR-518a-5p	hsa-mir-518a-1	0	0
hsa-miR-518a-3p	hsa-mir-518a-1	0	0
hsa-miR-518b	hsa-mir-518b	0	0
hsa-miR-518c-5p	hsa-mir-518c	0	0
hsa-miR-518c-3p	hsa-mir-518c	0	0
hsa-miR-518d-5p	hsa-mir-518d	0	0
hsa-miR-518d-3p	hsa-mir-518d	0	0
hsa-miR-518e-5p	hsa-mir-518e	0	0
hsa-miR-518e-3p	hsa-mir-518e	0	0
hsa-miR-518f-5p	hsa-mir-518f	0	0
hsa-miR-518f-3p	hsa-mir-518f	0	0
hsa-miR-5190	hsa-mir-5190	0	0
hsa-miR-5191	hsa-mir-5191	0	0
hsa-miR-5192	hsa-mir-5192	0	0
hsa-miR-5193	hsa-mir-5193	0	0
hsa-miR-5194	hsa-mir-5194	0	0
hsa-miR-5195-5p	hsa-mir-5195	0	0
hsa-miR-5195-3p	hsa-mir-5195	0	0
hsa-miR-5196-5p	hsa-mir-5196	0	0
hsa-miR-5196-3p	hsa-mir-5196	0	0
hsa-miR-5197-5p	hsa-mir-5197	0	0
hsa-miR-5197-3p	hsa-mir-5197	0	0
hsa-miR-519a-5p	hsa-mir-519a-1	0	0
hsa-miR-519a-3p	hsa-mir-519a-1	0	0
hsa-miR-519b-5p	hsa-mir-519b	0	0
hsa-miR-519b-3p	hsa-mir-519b	0	0
hsa-miR-519c-5p	hsa-mir-519c	0	0
hsa-miR-519c-3p	hsa-mir-519c	0	0
hsa-miR-519d-5p	hsa-mir-519d	0	0
hsa-miR-519d-3p	hsa-mir-519d	0	0
hsa-miR-519e-5p	hsa-mir-519e	0	0
hsa-miR-519e-3p	hsa-mir-519e	0	0
hsa-miR-520a-5p	hsa-mir-520a	0	0
hsa-miR-520a-3p	hsa-mir-520a	0	0
hsa-miR-520b	hsa-mir-520b	0	0
hsa-miR-520c-5p	hsa-mir-520c	0	0
hsa-miR-520c-3p	hsa-mir-520c	0	0
hsa-miR-520d-5p	hsa-mir-520d	0	0
hsa-miR-520d-3p	hsa-mir-520d	0	0
hsa-miR-520e	hsa-mir-520e	0	0
hsa-miR-520f-5p	hsa-mir-520f	0	0
hsa-miR-520f-3p	hsa-mir-520f	0	0
hsa-miR-520g-5p	hsa-mir-520g	0	0
hsa-miR-520g-3p	hsa-mir-520g	0	0
hsa-miR-520h	hsa-mir-520h	0	0
hsa-miR-521	hsa-mir-521-1	0	0
hsa-miR-522-5p	hsa-mir-522	0	0
hsa-miR-522-3p	hsa-mir-522	0	0
hsa-miR-523-5p	hsa-mir-523	0	0
hsa-miR-523-3p	hsa-mir-523	0	0
hsa-miR-524-5p	hsa-mir-524	0	0
hsa-miR-524-3p	hsa-mir-524	0	0
hsa-miR-525-5p	hsa-mir-525	0	0
hsa-miR-525-3p	hsa-mir-525	0	0
hsa-miR-526a	hsa-mir-526a-1	0	0
hsa-miR-526b-5p	hsa-mir-526b	0	0
hsa-miR-526b-3p	hsa-mir-526b	0	0
hsa-miR-527	hsa-mir-527	0	0
hsa-miR-532-5p	hsa-mir-532	218.76	177.76
hsa-miR-532-3p	hsa-mir-532	24.09	23.46
hsa-miR-539-5p	hsa-mir-539	4.95	7.65
hsa-miR-539-3p	hsa-mir-539	0.33	0
hsa-miR-541-5p	hsa-mir-541	0.16	1.02
hsa-miR-541-3p	hsa-mir-541	1.48	1.28
hsa-miR-542-5p	hsa-mir-542	5.28	3.83
hsa-miR-542-3p	hsa-mir-542	1.15	1.02
hsa-miR-543	hsa-mir-543	15.51	14.28
hsa-miR-544a	hsa-mir-544a	0	0
hsa-miR-544b	hsa-mir-544b	0	0
hsa-miR-545-5p	hsa-mir-545	0	0
hsa-miR-545-3p	hsa-mir-545	0	0
hsa-miR-548a-3p	hsa-mir-548a-1	0	0
hsa-miR-548a-5p	hsa-mir-548a-3	0	0
hsa-miR-548aa	hsa-mir-548aa-1	0	0
hsa-miR-548ab	hsa-mir-548ab	0	0
hsa-miR-548ac	hsa-mir-548ac	0	0
hsa-miR-548ad-5p	hsa-mir-548ad	0	0
hsa-miR-548ad-3p	hsa-mir-548ad	0	0
hsa-miR-548ae-3p	hsa-mir-548ae-1	0	0
hsa-miR-548ae-5p	hsa-mir-548ae-2	0	0
hsa-miR-548ag	hsa-mir-548ag-1	0	0
hsa-miR-548ah-5p	hsa-mir-548ah	0	0
hsa-miR-548ah-3p	hsa-mir-548ah	0.16	1.02
hsa-miR-548ai	hsa-mir-548ai	0.16	0
hsa-miR-548aj-3p	hsa-mir-548aj-1	0	0
hsa-miR-548aj-5p	hsa-mir-548aj-2	0.16	0
hsa-miR-548ak	hsa-mir-548ak	0	0
hsa-miR-548al	hsa-mir-548al	1.48	1.28
hsa-miR-548am-5p	hsa-mir-548am	0.82	0.51
hsa-miR-548am-3p	hsa-mir-548am	0	0.77
hsa-miR-548an	hsa-mir-548an	0	0
hsa-miR-548ao-5p	hsa-mir-548ao	0	0
hsa-miR-548ao-3p	hsa-mir-548ao	0	0
hsa-miR-548ap-5p	hsa-mir-548ap	0	0
hsa-miR-548ap-3p	hsa-mir-548ap	0	0
hsa-miR-548aq-5p	hsa-mir-548aq	0	0
hsa-miR-548aq-3p	hsa-mir-548aq	0.16	0
hsa-miR-548ar-5p	hsa-mir-548ar	0.16	0
hsa-miR-548ar-3p	hsa-mir-548ar	0.33	0
hsa-miR-548as-5p	hsa-mir-548as	0.16	0.26
hsa-miR-548as-3p	hsa-mir-548as	0	0
hsa-miR-548at-5p	hsa-mir-548at	0.33	0
hsa-miR-548at-3p	hsa-mir-548at	0	0
hsa-miR-548au-5p	hsa-mir-548au	0.33	0.26
hsa-miR-548au-3p	hsa-mir-548au	0	0
hsa-miR-548av-5p	hsa-mir-548av	0	0
hsa-miR-548av-3p	hsa-mir-548av	0.16	0.51
hsa-miR-548aw	hsa-mir-548aw	0	0
hsa-miR-548ax	hsa-mir-548ax	0	0
hsa-miR-548ay-5p	hsa-mir-548ay	0	0
hsa-miR-548ay-3p	hsa-mir-548ay	0	0
hsa-miR-548az-5p	hsa-mir-548az	0.99	0.51
hsa-miR-548az-3p	hsa-mir-548az	0	0
hsa-miR-548b-5p	hsa-mir-548b	0	0
hsa-miR-548b-3p	hsa-mir-548b	0	0
hsa-miR-548ba	hsa-mir-548ba	0	0
hsa-miR-548bb-5p	hsa-mir-548bb	0	0
hsa-miR-548bb-3p	hsa-mir-548bb	0	0
hsa-miR-548c-5p	hsa-mir-548c	0.82	0.51
hsa-miR-548c-3p	hsa-mir-548c	0	0
hsa-miR-548d-5p	hsa-mir-548d-1	0.49	0.26
hsa-miR-548d-3p	hsa-mir-548d-1	0	0
hsa-miR-548e-5p	hsa-mir-548e	0.16	0.51
hsa-miR-548e-3p	hsa-mir-548e	0.49	0.26
hsa-miR-548f-5p	hsa-mir-548f-1	0.16	0
hsa-miR-548f-3p	hsa-mir-548f-1	0.33	0
hsa-miR-548g-5p	hsa-mir-548g	0.16	0
hsa-miR-548g-3p	hsa-mir-548g	0	0
hsa-miR-548h-5p	hsa-mir-548h-1	0.49	0.77
hsa-miR-548h-3p	hsa-mir-548h-4	0.16	0.77
hsa-miR-548i	hsa-mir-548i-1	0	0
hsa-miR-548j-5p	hsa-mir-548j	0.66	0.26
hsa-miR-548j-3p	hsa-mir-548j	0	0
hsa-miR-548k	hsa-mir-548k	10.72	8.93
hsa-miR-548l	hsa-mir-548l	0.49	0.77
hsa-miR-548m	hsa-mir-548m	0	0
hsa-miR-548n	hsa-mir-548n	0	0
hsa-miR-548o-3p	hsa-mir-548o	11.55	12.5
hsa-miR-548o-5p	hsa-mir-548o-2	0.82	0.51
hsa-miR-548p	hsa-mir-548p	0.33	1.02
hsa-miR-548q	hsa-mir-548q	0.82	0.77
hsa-miR-548s	hsa-mir-548s	0.33	1.28
hsa-miR-548t-5p	hsa-mir-548t	0	0
hsa-miR-548t-3p	hsa-mir-548t	0	0
hsa-miR-548u	hsa-mir-548u	0	0
hsa-miR-548v	hsa-mir-548v	0	0
hsa-miR-548w	hsa-mir-548w	0	0.26
hsa-miR-548x-5p	hsa-mir-548x	0.16	0
hsa-miR-548x-3p	hsa-mir-548x	0	0
hsa-miR-548y	hsa-mir-548y	0	0
hsa-miR-548z	hsa-mir-548z	0.16	0.77
hsa-miR-549a	hsa-mir-549a	0	0
hsa-miR-550a-5p	hsa-mir-550a-1	3.96	5.87
hsa-miR-550a-3p	hsa-mir-550a-1	3.63	4.59
hsa-miR-550a-3-5p	hsa-mir-550a-1	3.96	5.87
hsa-miR-550b-2-5p	hsa-mir-550b-1	0	0
hsa-miR-550b-3p	hsa-mir-550b-1	0	0
hsa-miR-551a	hsa-mir-551a	0	0
hsa-miR-551b-5p	hsa-mir-551b	0	0
hsa-miR-551b-3p	hsa-mir-551b	0	0
hsa-miR-552-5p	hsa-mir-552	0	0
hsa-miR-552-3p	hsa-mir-552	0	0
hsa-miR-553	hsa-mir-553	0	0
hsa-miR-554	hsa-mir-554	0	0
hsa-miR-555	hsa-mir-555	0	0
hsa-miR-556-5p	hsa-mir-556	0	0
hsa-miR-556-3p	hsa-mir-556	0	0
hsa-miR-557	hsa-mir-557	0	0
hsa-miR-5571-5p	hsa-mir-5571	0	0
hsa-miR-5571-3p	hsa-mir-5571	0	0
hsa-miR-5572	hsa-mir-5572	0	0
hsa-miR-5579-5p	hsa-mir-5579	0.16	0
hsa-miR-5579-3p	hsa-mir-5579	0	0
hsa-miR-558	hsa-mir-558	0	0
hsa-miR-5580-5p	hsa-mir-5580	0	0
hsa-miR-5580-3p	hsa-mir-5580	0	0
hsa-miR-5581-5p	hsa-mir-5581	0	0
hsa-miR-5581-3p	hsa-mir-5581	0.16	0
hsa-miR-5582-5p	hsa-mir-5582	0	0
hsa-miR-5582-3p	hsa-mir-5582	0	0
hsa-miR-5583-5p	hsa-mir-5583-1	0	0
hsa-miR-5583-3p	hsa-mir-5583-1	0	0
hsa-miR-5584-5p	hsa-mir-5584	0	0
hsa-miR-5584-3p	hsa-mir-5584	0	0
hsa-miR-5585-5p	hsa-mir-5585	0	0.26
hsa-miR-5585-3p	hsa-mir-5585	0.82	0.51
hsa-miR-5586-5p	hsa-mir-5586	0	0
hsa-miR-5586-3p	hsa-mir-5586	0	0
hsa-miR-5587-5p	hsa-mir-5587	0	0
hsa-miR-5587-3p	hsa-mir-5587	0.16	0
hsa-miR-5588-5p	hsa-mir-5588	0.16	0.51
hsa-miR-5588-3p	hsa-mir-5588	0	0
hsa-miR-5589-5p	hsa-mir-5589	0	0
hsa-miR-5589-3p	hsa-mir-5589	0	0
hsa-miR-559	hsa-mir-559	0	0
hsa-miR-5590-5p	hsa-mir-5590	0	0
hsa-miR-5590-3p	hsa-mir-5590	0	0
hsa-miR-5591-5p	hsa-mir-5591	0	0
hsa-miR-5591-3p	hsa-mir-5591	0	0
hsa-miR-561-5p	hsa-mir-561	0	0.51
hsa-miR-561-3p	hsa-mir-561	0	0
hsa-miR-562	hsa-mir-562	0	0
hsa-miR-563	hsa-mir-563	0	0
hsa-miR-564	hsa-mir-564	0	0
hsa-miR-566	hsa-mir-566	0	0
hsa-miR-567	hsa-mir-567	0	0
hsa-miR-568	hsa-mir-568	0	0
hsa-miR-5680	hsa-mir-5680	0.16	0
hsa-miR-5681a	hsa-mir-5681a	0	0
hsa-miR-5681b	hsa-mir-5681b	0	0
hsa-miR-5682	hsa-mir-5682	0	0
hsa-miR-5683	hsa-mir-5683	0	0
hsa-miR-5684	hsa-mir-5684	0	0
hsa-miR-5685	hsa-mir-5685	0	0
hsa-miR-5687	hsa-mir-5687	0	0
hsa-miR-5688	hsa-mir-5688	0	0
hsa-miR-5689	hsa-mir-5689	0.16	0.51
hsa-miR-569	hsa-mir-569	0	0
hsa-miR-5690	hsa-mir-5690	4.45	4.59
hsa-miR-5691	hsa-mir-5691	0	0
hsa-miR-5692a	hsa-mir-5692a-1	0	0
hsa-miR-5692b	hsa-mir-5692b	0	0
hsa-miR-5692c	hsa-mir-5692c-1	0	0.51
hsa-miR-5693	hsa-mir-5693	0	0
hsa-miR-5694	hsa-mir-5694	0	0
hsa-miR-5695	hsa-mir-5695	0	0
hsa-miR-5696	hsa-mir-5696	0.82	0
hsa-miR-5697	hsa-mir-5697	0	0
hsa-miR-5698	hsa-mir-5698	0	0
hsa-miR-5699-5p	hsa-mir-5699	0	0.51
hsa-miR-5699-3p	hsa-mir-5699	1.65	0.26
hsa-miR-570-5p	hsa-mir-570	0.16	0
hsa-miR-570-3p	hsa-mir-570	0	0
hsa-miR-5700	hsa-mir-5700	0	0
hsa-miR-5701	hsa-mir-5701-1	80.35	55.6
hsa-miR-5702	hsa-mir-5702	0.33	0
hsa-miR-5703	hsa-mir-5703	0	0
hsa-miR-5704	hsa-mir-5704	0	0
hsa-miR-5705	hsa-mir-5705	0	0
hsa-miR-5706	hsa-mir-5706	0	0
hsa-miR-5707	hsa-mir-5707	0	0
hsa-miR-5708	hsa-mir-5708	0.16	0
hsa-miR-571	hsa-mir-571	0	0
hsa-miR-572	hsa-mir-572	0	0
hsa-miR-573	hsa-mir-573	0	0
hsa-miR-5739	hsa-mir-5739	0	0
hsa-miR-574-5p	hsa-mir-574	293.5	292.27
hsa-miR-574-3p	hsa-mir-574	354.87	356.79
hsa-miR-575	hsa-mir-575	0	0
hsa-miR-576-5p	hsa-mir-576	3.3	3.06
hsa-miR-576-3p	hsa-mir-576	0.66	0.26
hsa-miR-577	hsa-mir-577	0.99	1.53
hsa-miR-578	hsa-mir-578	0	0
hsa-miR-5787	hsa-mir-5787	0	0
hsa-miR-579-5p	hsa-mir-579	0.33	0.26
hsa-miR-579-3p	hsa-mir-579	0	0
hsa-miR-580-5p	hsa-mir-580	0	0
hsa-miR-580-3p	hsa-mir-580	0.16	0
hsa-miR-581	hsa-mir-581	0	0
hsa-miR-582-5p	hsa-mir-582	5.44	4.59
hsa-miR-582-3p	hsa-mir-582	7.09	3.57
hsa-miR-583	hsa-mir-583	0.16	0
hsa-miR-584-5p	hsa-mir-584	200.29	186.94
hsa-miR-584-3p	hsa-mir-584	0.33	0
hsa-miR-585-5p	hsa-mir-585	0	0.51
hsa-miR-585-3p	hsa-mir-585	0.16	0.77
hsa-miR-586	hsa-mir-586	0	0
hsa-miR-587	hsa-mir-587	0	0
hsa-miR-588	hsa-mir-588	0	0
hsa-miR-589-5p	hsa-mir-589	150.13	165.77
hsa-miR-589-3p	hsa-mir-589	34.81	42.08
hsa-miR-590-5p	hsa-mir-590	0	0
hsa-miR-590-3p	hsa-mir-590	0	0.26
hsa-miR-591	hsa-mir-591	0	0
hsa-miR-592	hsa-mir-592	0	0.26
hsa-miR-593-5p	hsa-mir-593	0	0
hsa-miR-593-3p	hsa-mir-593	0	0
hsa-miR-595	hsa-mir-595	0	0
hsa-miR-596	hsa-mir-596	0	0
hsa-miR-597-5p	hsa-mir-597	0	0
hsa-miR-597-3p	hsa-mir-597	0.16	0
hsa-miR-598-5p	hsa-mir-598	0	0
hsa-miR-598-3p	hsa-mir-598	9.57	9.44
hsa-miR-599	hsa-mir-599	0	0
hsa-miR-600	hsa-mir-600	0	0
hsa-miR-601	hsa-mir-601	0	0
hsa-miR-602	hsa-mir-602	0	0
hsa-miR-603	hsa-mir-603	0	0
hsa-miR-604	hsa-mir-604	0	0
hsa-miR-605-5p	hsa-mir-605	0	0
hsa-miR-605-3p	hsa-mir-605	0	0
hsa-miR-606	hsa-mir-606	0	0
hsa-miR-6068	hsa-mir-6068	0	0
hsa-miR-6069	hsa-mir-6069	0	0
hsa-miR-607	hsa-mir-607	0	0
hsa-miR-6070	hsa-mir-6070	0	0
hsa-miR-6071	hsa-mir-6071	0	0
hsa-miR-6072	hsa-mir-6072	0	0
hsa-miR-6073	hsa-mir-6073	0	0
hsa-miR-6074	hsa-mir-6074	0	0
hsa-miR-6075	hsa-mir-6075	0	0
hsa-miR-6076	hsa-mir-6076	0	0
hsa-miR-6077	hsa-mir-6077	0	0
hsa-miR-6078	hsa-mir-6078	0	0
hsa-miR-6079	hsa-mir-6079	0	0
hsa-miR-608	hsa-mir-608	0	0
hsa-miR-6080	hsa-mir-6080	0	0
hsa-miR-6081	hsa-mir-6081	0	0
hsa-miR-6082	hsa-mir-6082	0	0
hsa-miR-6083	hsa-mir-6083	0	0
hsa-miR-6084	hsa-mir-6084	0	0
hsa-miR-6085	hsa-mir-6085	0	0
hsa-miR-6086	hsa-mir-6086	0	0
hsa-miR-6087	hsa-mir-6087	8.08	9.95
hsa-miR-6088	hsa-mir-6088	0	0
hsa-miR-6089	hsa-mir-6089-1	0	0
hsa-miR-609	hsa-mir-609	0	0
hsa-miR-6090	hsa-mir-6090	0	0
hsa-miR-610	hsa-mir-610	0	0
hsa-miR-611	hsa-mir-611	0	0
hsa-miR-612	hsa-mir-612	0	0.26
hsa-miR-6124	hsa-mir-6124	0	0
hsa-miR-6125	hsa-mir-6125	0.16	0
hsa-miR-6126	hsa-mir-6126	0	0
hsa-miR-6127	hsa-mir-6127	0	0
hsa-miR-6128	hsa-mir-6128	0	0
hsa-miR-6129	hsa-mir-6129	0	0
hsa-miR-613	hsa-mir-613	0	0
hsa-miR-6130	hsa-mir-6130	0	0
hsa-miR-6131	hsa-mir-6131	0	0
hsa-miR-6132	hsa-mir-6132	0.16	0.26
hsa-miR-6133	hsa-mir-6133	0	0
hsa-miR-6134	hsa-mir-6134	0	0
hsa-miR-614	hsa-mir-614	0	0
hsa-miR-615-5p	hsa-mir-615	0.16	0.26
hsa-miR-615-3p	hsa-mir-615	16.17	17.09
hsa-miR-616-5p	hsa-mir-616	0.49	1.53
hsa-miR-616-3p	hsa-mir-616	0	0
hsa-miR-6165	hsa-mir-6165	0	0
hsa-miR-617	hsa-mir-617	0	0
hsa-miR-618	hsa-mir-618	0	0
hsa-miR-619-5p	hsa-mir-619	3.13	2.55
hsa-miR-619-3p	hsa-mir-619	0	0
hsa-miR-620	hsa-mir-620	0	0
hsa-miR-621	hsa-mir-621	0	0
hsa-miR-622	hsa-mir-622	0	0
hsa-miR-623	hsa-mir-623	0	0
hsa-miR-624-5p	hsa-mir-624	0.49	1.53
hsa-miR-624-3p	hsa-mir-624	0	0
hsa-miR-625-5p	hsa-mir-625	8.91	8.16
hsa-miR-625-3p	hsa-mir-625	1.65	1.02
hsa-miR-626	hsa-mir-626	0	0
hsa-miR-627-5p	hsa-mir-627	2.31	1.79
hsa-miR-627-3p	hsa-mir-627	0.49	0.51
hsa-miR-628-5p	hsa-mir-628	0.16	0.26
hsa-miR-628-3p	hsa-mir-628	1.98	1.28
hsa-miR-629-5p	hsa-mir-629	14.68	13.77
hsa-miR-629-3p	hsa-mir-629	0.49	1.28
hsa-miR-630	hsa-mir-630	0	0
hsa-miR-631	hsa-mir-631	0	0
hsa-miR-632	hsa-mir-632	0	0
hsa-miR-633	hsa-mir-633	0	0
hsa-miR-634	hsa-mir-634	0	0
hsa-miR-635	hsa-mir-635	0	0
hsa-miR-636	hsa-mir-636	1.48	3.57
hsa-miR-637	hsa-mir-637	0	0
hsa-miR-638	hsa-mir-638	0	0
hsa-miR-639	hsa-mir-639	0	0
hsa-miR-640	hsa-mir-640	0	0
hsa-miR-641	hsa-mir-641	9.07	12.75
hsa-miR-642a-5p	hsa-mir-642a	1.81	2.04
hsa-miR-642a-3p	hsa-mir-642a	0.49	0.77
hsa-miR-642b-5p	hsa-mir-642b	0	0.77
hsa-miR-642b-3p	hsa-mir-642b	0	0
hsa-miR-643	hsa-mir-643	0	0
hsa-miR-644a	hsa-mir-644a	0	0
hsa-miR-645	hsa-mir-645	0	0
hsa-miR-646	hsa-mir-646	0	0
hsa-miR-647	hsa-mir-647	0	0
hsa-miR-648	hsa-mir-648	0	0
hsa-miR-649	hsa-mir-649	0	0
hsa-miR-6499-5p	hsa-mir-6499	13.53	8.67
hsa-miR-6499-3p	hsa-mir-6499	0	0
hsa-miR-650	hsa-mir-650	0	0
hsa-miR-6500-5p	hsa-mir-6500	0	0
hsa-miR-6500-3p	hsa-mir-6500	0	0
hsa-miR-6501-5p	hsa-mir-6501	0	0
hsa-miR-6501-3p	hsa-mir-6501	0	0
hsa-miR-6502-5p	hsa-mir-6502	0	0
hsa-miR-6502-3p	hsa-mir-6502	0	0
hsa-miR-6503-5p	hsa-mir-6503	0	0
hsa-miR-6503-3p	hsa-mir-6503	0	0
hsa-miR-6504-5p	hsa-mir-6504	0	0
hsa-miR-6504-3p	hsa-mir-6504	0	0
hsa-miR-6505-5p	hsa-mir-6505	2.64	2.81
hsa-miR-6505-3p	hsa-mir-6505	0.16	0
hsa-miR-6506-5p	hsa-mir-6506	0	0
hsa-miR-6506-3p	hsa-mir-6506	0	0
hsa-miR-6507-5p	hsa-mir-6507	0	0
hsa-miR-6507-3p	hsa-mir-6507	0	0
hsa-miR-6508-5p	hsa-mir-6508	0	0
hsa-miR-6508-3p	hsa-mir-6508	0	0.26
hsa-miR-6509-5p	hsa-mir-6509	0	0.26
hsa-miR-6509-3p	hsa-mir-6509	0	0
hsa-miR-651-5p	hsa-mir-651	0.49	0
hsa-miR-651-3p	hsa-mir-651	0	0
hsa-miR-6510-5p	hsa-mir-6510	0.16	0
hsa-miR-6510-3p	hsa-mir-6510	4.78	5.61
hsa-miR-6511a-5p	hsa-mir-6511a-1	3.3	3.06
hsa-miR-6511a-3p	hsa-mir-6511a-1	7.26	5.87
hsa-miR-6511b-5p	hsa-mir-6511b-1	6.93	6.63
hsa-miR-6511b-3p	hsa-mir-6511b-1	12.87	10.2
hsa-miR-6512-5p	hsa-mir-6512	0	0
hsa-miR-6512-3p	hsa-mir-6512	0	0
hsa-miR-6513-5p	hsa-mir-6513	2.8	6.38
hsa-miR-6513-3p	hsa-mir-6513	2.8	3.06
hsa-miR-6514-5p	hsa-mir-6514	1.81	1.02
hsa-miR-6514-3p	hsa-mir-6514	0	0.26
hsa-miR-6515-5p	hsa-mir-6515	0.49	1.53
hsa-miR-6515-3p	hsa-mir-6515	0	0
hsa-miR-6516-5p	hsa-mir-6516	1.15	1.02
hsa-miR-6516-3p	hsa-mir-6516	0	0
[truncated: 589 more rows]
