# Supplementary material for: Robust Sub-nanomolar Library Preparation for High Throughput Next Generation Sequencing
Source: BMC Genomics. 2018 May 4;19:326. doi: 10.1186/s12864-018-4677-y (PMC5935984; doi:10.1186/s12864-018-4677-y)
Supplement: Supplementary file 5 — Table S5. Highly comparable RPKMs resulted from other small noncoding RNA-Seq using standard Illumina protocol and the sub-nanomolar protocol. (XLSX 2013 kb) [file 12864_2018_4677_MOESM5_ESM.xlsx]

## Sheet: Sheet1
Feature ID	Annotations	Chromosomal location	Gene symbol	Gene length	HCoEpiC_Illumina	HCoEpiC_Subnanomolar
ENST00000222396	antisense	chromosome:GRCh38:12:30997038:31006010	ENSG00000226472	623	0.315088	0.44476
ENST00000230113	lincRNA	chromosome:GRCh38:1:67529630:67532329	ENSG00000235200	408	0	0
ENST00000244906	lincRNA	chromosome:GRCh38:11:61754029:61757655	ENSG00000124915	927	0	0
ENST00000250776	lincRNA	chromosome:GRCh38:Y:6390431:6411564	ENSG00000129816	910	0	0
ENST00000250805	lincRNA	chromosome:GRCh38:Y:9753156:9774289	ENSG00000129845	910	0	0
ENST00000253470	lincRNA	chromosome:GRCh38:Y:8783310:8817382	ENSG00000180910	837	0	0
ENST00000253838	lincRNA	chromosome:GRCh38:Y:22439593:22441458	ENSG00000131538	491	0	0
ENST00000253848	antisense	chromosome:GRCh38:Y:22144966:22146831	ENSG00000131548	491	0	0
ENST00000279067	lincRNA	chromosome:GRCh38:20:64290385:64303559	ENSG00000149656	928	0	0
ENST00000289890	antisense	chromosome:GRCh38:1:39249838:39257649	ENSG00000226438	558	0	0.165523
ENST00000290239	miRNA	chromosome:GRCh38:21:33550662:33550728	ENSG00000275224	67	0	0
ENST00000294715	lincRNA	chromosome:GRCh38:1:144245238:144250279	ENSG00000232527	268	0	0
ENST00000300167	antisense	chromosome:GRCh38:10:133246910:133247885	ENSG00000166917	384	0	0
ENST00000304425	sense_overlapping	chromosome:GRCh38:9:21455642:21559669	ENSG00000171889	745	0	0
ENST00000304751	lincRNA	chromosome:GRCh38:12:8235415:8238946	ENSG00000215241	795	0	0
ENST00000305248	lincRNA	chromosome:GRCh38:9:34965:35871	ENSG00000218839	668	0	0
ENST00000306533	lincRNA	chromosome:GRCh38:11:115582297:115600339	ENSG00000255689	376	0	0
ENST00000306641	lincRNA	chromosome:GRCh38:Y:25482908:25486705	ENSG00000240450	795	0	0
ENST00000306853	processed_transcript	chromosome:GRCh38:Y:24183434:24187231	ENSG00000244231	795	0	0
ENST00000308604	lincRNA	chromosome:GRCh38:2:111429319:111494988	ENSG00000172965	552	0	0
ENST00000309331	antisense	chromosome:GRCh38:21:29748938:29764002	ENSG00000174680	813	0	0
ENST00000309775	lincRNA	chromosome:GRCh38:11:65455313:65466720	ENSG00000173727	800	0.122687	0
ENST00000317292	lincRNA	chromosome:GRCh38:19:4769140:4772533	ENSG00000176840	710	0	0
ENST00000319701	lincRNA	chromosome:GRCh38:1:181236388:181238604	ENSG00000179452	259	0	0
ENST00000320202	lincRNA	chromosome:GRCh38:11:60615751:60687149	ENSG00000181995	852	0	0
ENST00000320322	lincRNA	chromosome:GRCh38:14:21108043:21116703	ENSG00000178107	358	0	0
ENST00000321336	antisense	chromosome:GRCh38:1:3064072:3067769	ENSG00000177133	664	0	0
ENST00000321800	lincRNA	chromosome:GRCh38:17:73750330:73828520	ENSG00000177338	708	0	0
ENST00000322353	antisense	chromosome:GRCh38:2:108507515:108534196	ENSG00000214184	558	0	0
ENST00000323355	lincRNA	chromosome:GRCh38:18:64080009:64149030	ENSG00000179676	873	0	0
ENST00000323689	lincRNA	chromosome:GRCh38:3:149978098:149979355	ENSG00000242791	331	0	0
ENST00000323813	antisense	chromosome:GRCh38:18:649620:658340	ENSG00000176912	844	0	0
ENST00000324630	antisense	chromosome:GRCh38:11:70358198:70358677	ENSG00000254495	394	0	0
ENST00000324988	lincRNA	chromosome:GRCh38:21:28013363:28023233	ENSG00000178457	607	0	0
ENST00000326677	antisense	chromosome:GRCh38:20:49278642:49289260	ENSG00000177410	504	0	0.733031
ENST00000326989	lincRNA	chromosome:GRCh38:19:50817681:50818878	ENSG00000180279	936	0	0
ENST00000328344	lincRNA	chromosome:GRCh38:21:45234352:45258730	ENSG00000182586	530	0	0
ENST00000328404	processed_transcript	chromosome:GRCh38:11:64300391:64304766	ENSG00000257069	743	0	0
ENST00000328819	lincRNA	chromosome:GRCh38:Y:6471031:6473630	ENSG00000185700	531	0	0
ENST00000329684	lincRNA	chromosome:GRCh38:Y:9691100:9693699	ENSG00000183385	531	0	0
ENST00000329743	antisense	chromosome:GRCh38:22:17159384:17165439	ENSG00000185837	339	0	0
ENST00000330337	lincRNA	chromosome:GRCh38:Y:21583600:21594666	ENSG00000184991	659	0	0
ENST00000330490	antisense	chromosome:GRCh38:21:44517216:44518756	ENSG00000182912	823	0	0
ENST00000331096	lincRNA	chromosome:GRCh38:12:110936602:110937451	ENSG00000185847	364	0	0
ENST00000331594	pseudogene	chromosome:GRCh38:19:51693527:51694248	ENSG00000182310	717	0	0
ENST00000331787	lincRNA	chromosome:GRCh38:Y:18932699:19077416	ENSG00000176728	515	0	0
ENST00000331944	lincRNA	chromosome:GRCh38:2:87455429:87521518	ENSG00000222041	529	0	0
ENST00000332440	lincRNA	chromosome:GRCh38:21:43462094:43478223	ENSG00000185186	579	0	0
ENST00000332935	antisense	chromosome:GRCh38:2:200963299:200978982	ENSG00000183308	820	0.119695	0.112636
ENST00000333482	lincRNA	chromosome:GRCh38:5:115691462:115692167	ENSG00000249021	706	0	0.130824
ENST00000334566	lincRNA	chromosome:GRCh38:22:44569339:44572210	ENSG00000187012	481	0	0
ENST00000335577	lincRNA	chromosome:GRCh38:1:287517:289370	ENSG00000228463	510	0	0
ENST00000339037	lincRNA	chromosome:GRCh38:2:176630165:176637562	ENSG00000163364	838	0.351372	0.330651
ENST00000340301	processed_transcript	chromosome:GRCh38:16:15110791:15125948	ENSG00000270580	547	0	0
ENST00000340585	lincRNA	chromosome:GRCh38:5:143489855:143531350	ENSG00000249429	560	0	0
ENST00000342657	processed_transcript	chromosome:GRCh38:13:52600042:52642501	ENSG00000273784	558	0	0
ENST00000342963	antisense	chromosome:GRCh38:7:5419827:5420767	ENSG00000241269	583	0	0
ENST00000342990	lincRNA	chromosome:GRCh38:3:6507781:6694798	ENSG00000189229	246	0	0
ENST00000343087	antisense	chromosome:GRCh38:10:51062579:51068553	ENSG00000223502	421	0	0
ENST00000347264	snRNA	chromosome:GRCh38:1:119331397:119331525	ENSG00000194297	129	0	0
ENST00000347538	miRNA	chromosome:GRCh38:20:62564912:62565013	ENSG00000207764	102	0	0
ENST00000349529	miRNA	chromosome:GRCh38:14:101029611:101029719	ENSG00000194717	109	0	0
ENST00000352083	miRNA	chromosome:GRCh38:11:15969533:15969621	ENSG00000274140	89	0	0
ENST00000352271	antisense	chromosome:GRCh38:2:25421117:25427643	ENSG00000224220	414	0	0
ENST00000353977	snRNA	chromosome:GRCh38:7:21381363:21381506	ENSG00000195024	144	0	0
ENST00000354425	antisense	chromosome:GRCh38:12:2004666:2011392	ENSG00000203593	629	0.156041	0.146839
ENST00000354527	antisense	chromosome:GRCh38:10:87610163:87660003	ENSG00000196566	744	0	0
ENST00000354541	antisense	chromosome:GRCh38:10:89283765:89292125	ENSG00000232110	495	0	0
ENST00000354642	antisense	chromosome:GRCh38:3:186714448:186746130	ENSG00000197099	742	0	0
ENST00000355189	lincRNA	chromosome:GRCh38:21:18561615:18759804	ENSG00000224141	673	0	0
ENST00000355869	lincRNA	chromosome:GRCh38:12:65608471:65613229	ENSG00000250748	874	0.1123	0
ENST00000356047	lincRNA	chromosome:GRCh38:3:27997210:28028604	ENSG00000235493	755	0.13	0
ENST00000356499	antisense	chromosome:GRCh38:4:98251688:98261630	ENSG00000214559	397	0	0.23265
ENST00000357045	antisense	chromosome:GRCh38:2:177603089:177618572	ENSG00000237655	590	0	0
ENST00000357591	antisense	chromosome:GRCh38:4:1250526:1251436	ENSG00000196810	911	0	0
ENST00000357876	lincRNA	chromosome:GRCh38:1:594459:597498	ENSG00000239664	498	0	0
ENST00000357880	lincRNA	chromosome:GRCh38:5:95852232:95859020	ENSG00000236882	804	0	0
ENST00000358234	lincRNA	chromosome:GRCh38:19:49331659:49340303	ENSG00000197813	573	0	0
ENST00000358469	lincRNA	chromosome:GRCh38:19:7019300:7021431	ENSG00000196589	510	0	0
ENST00000358772	antisense	chromosome:GRCh38:7:34568252:34758272	ENSG00000197085	550	0	0
ENST00000359823	antisense	chromosome:GRCh38:2:29899597:29907199	ENSG00000197644	200	0	0
ENST00000359838	lincRNA	chromosome:GRCh38:6:147158925:147180992	ENSG00000196634	453	0	0
ENST00000359941	lincRNA	chromosome:GRCh38:7:87325225:87345515	ENSG00000182165	855	0	0
ENST00000360485	lincRNA	chromosome:GRCh38:12:68431846:68451385	ENSG00000251301	471	0	0
ENST00000360656	lincRNA	chromosome:GRCh38:X:154424380:154428479	ENSG00000197180	598	0	0
ENST00000360785	lincRNA	chromosome:GRCh38:20:32650390:32651759	ENSG00000198547	668	0	0
ENST00000362077	processed_transcript	chromosome:GRCh38:21:34073592:34360033	ENSG00000272657	641	0	0
ENST00000362102	miRNA	chromosome:GRCh38:19:51692773:51692881	ENSG00000198972	109	0	1.69471
ENST00000362103	miRNA	chromosome:GRCh38:2:219001628:219001739	ENSG00000198973	112	0	0
ENST00000362104	miRNA	chromosome:GRCh38:1:40754351:40754463	ENSG00000198974	113	0	0
ENST00000362105	miRNA	chromosome:GRCh38:11:122146521:122146593	ENSG00000198975	73	2.68904	1.26523
ENST00000362106	miRNA	chromosome:GRCh38:1:1169005:1169087	ENSG00000198976	83	0	0
ENST00000362111	miRNA	chromosome:GRCh38:7:130876735:130876821	ENSG00000277934	87	1.12816	3.18489
ENST00000362112	miRNA	chromosome:GRCh38:14:101025000:101025110	ENSG00000198982	111	0	0
ENST00000362113	miRNA	chromosome:GRCh38:5:55170532:55170622	ENSG00000198983	91	0	0
ENST00000362114	miRNA	chromosome:GRCh38:14:100307859:100307956	ENSG00000198984	98	0	0
ENST00000362116	miRNA	chromosome:GRCh38:22:46112732:46112840	ENSG00000198986	109	7.20367	10.1683
ENST00000362117	miRNA	chromosome:GRCh38:3:160404745:160404825	ENSG00000198987	81	0	0
ENST00000362125	miRNA	chromosome:GRCh38:5:180015292:180015402	ENSG00000198995	111	0	0
ENST00000362127	miRNA	chromosome:GRCh38:10:89592743:89592829	ENSG00000198997	87	0	0
ENST00000362131	miRNA	chromosome:GRCh38:X:114823454:114823564	ENSG00000199001	111	0	0
ENST00000362134	miRNA	chromosome:GRCh38:17:59841266:59841337	ENSG00000199004	72	5.45278	10.2624
ENST00000362135	miRNA	chromosome:GRCh38:14:100911166:100911275	ENSG00000199005	110	0	0
ENST00000362142	miRNA	chromosome:GRCh38:14:101065447:101065537	ENSG00000199012	91	0	0
ENST00000362145	miRNA	chromosome:GRCh38:14:101062024:101062132	ENSG00000199015	109	0	0
ENST00000362147	miRNA	chromosome:GRCh38:20:62554303:62554379	ENSG00000199017	77	0	0
ENST00000362150	miRNA	chromosome:GRCh38:14:101045898:101046005	ENSG00000199020	108	0	0
ENST00000362153	miRNA	chromosome:GRCh38:7:1022935:1023045	ENSG00000199023	111	0	0
ENST00000362154	miRNA	chromosome:GRCh38:20:3917494:3917571	ENSG00000199024	78	0	0
ENST00000362155	miRNA	chromosome:GRCh38:14:101065598:101065667	ENSG00000199025	70	0	0
ENST00000362159	miRNA	chromosome:GRCh38:14:101049550:101049646	ENSG00000207646	97	0	0
ENST00000362160	miRNA	chromosome:GRCh38:21:16539823:16539916	ENSG00000199030	94	0	0
ENST00000362161	miRNA	chromosome:GRCh38:19:53787675:53787741	ENSG00000199031	67	0	0
ENST00000362162	miRNA	chromosome:GRCh38:3:49020148:49020234	ENSG00000199032	87	2.25632	1.06163
ENST00000362165	miRNA	chromosome:GRCh38:5:168560892:168560977	ENSG00000199035	86	0	1.07398
ENST00000362166	miRNA	chromosome:GRCh38:6:33207835:33207944	ENSG00000199036	110	0	0
ENST00000362168	miRNA	chromosome:GRCh38:11:568089:568198	ENSG00000199038	110	0.892272	0
ENST00000362173	miRNA	chromosome:GRCh38:7:130496111:130496204	ENSG00000199043	94	0	0
ENST00000362177	miRNA	chromosome:GRCh38:5:149732797:149732908	ENSG00000199047	112	0	0
ENST00000362181	miRNA	chromosome:GRCh38:X:85903611:85903722	ENSG00000199051	112	0	0
ENST00000362183	miRNA	chromosome:GRCh38:17:7223273:7223384	ENSG00000199053	112	0	0
ENST00000362188	miRNA	chromosome:GRCh38:4:112648485:112648557	ENSG00000274389	73	0	0
ENST00000362189	miRNA	chromosome:GRCh38:1:205448291:205448403	ENSG00000199059	113	0	0
ENST00000362190	miRNA	chromosome:GRCh38:17:1713895:1714005	ENSG00000275595	111	0	0
ENST00000362195	miRNA	chromosome:GRCh38:9:4850291:4850381	ENSG00000199065	91	0	0
ENST00000362196	miRNA	chromosome:GRCh38:19:45638994:45639087	ENSG00000199066	94	0	0.982574
ENST00000362199	miRNA	chromosome:GRCh38:14:101025712:101025819	ENSG00000199069	108	0.908796	0
ENST00000362201	miRNA	chromosome:GRCh38:17:30117079:30117172	ENSG00000199071	94	3.13245	3.93029
ENST00000362202	miRNA	chromosome:GRCh38:9:94176333:94176442	ENSG00000199072	110	0.892272	1.67931
ENST00000362205	miRNA	chromosome:GRCh38:3:37969404:37969480	ENSG00000199075	77	0	1.19951
ENST00000362207	miRNA	chromosome:GRCh38:11:43581380:43581487	ENSG00000199077	108	0	0
ENST00000362210	miRNA	chromosome:GRCh38:6:52148923:52149041	ENSG00000199080	119	0	0
ENST00000362212	miRNA	chromosome:GRCh38:14:100109655:100109753	ENSG00000199082	99	0	0
ENST00000362215	miRNA	chromosome:GRCh38:7:25949903:25950013	ENSG00000199085	111	0	0
ENST00000362218	miRNA	chromosome:GRCh38:14:101022051:101022159	ENSG00000199088	109	0	0
ENST00000362219	miRNA	chromosome:GRCh38:10:133247511:133247620	ENSG00000278352	110	0	0
ENST00000362220	miRNA	chromosome:GRCh38:11:75335092:75335186	ENSG00000199090	95	0	0
ENST00000362222	miRNA	chromosome:GRCh38:14:101065891:101065998	ENSG00000199092	108	0	0
ENST00000362224	miRNA	chromosome:GRCh38:6:71376933:71377045	ENSG00000199094	113	0.868584	0
ENST00000362225	miRNA	chromosome:GRCh38:19:53787890:53787956	ENSG00000199095	67	0	0
ENST00000362227	miRNA	chromosome:GRCh38:X:134546611:134546721	ENSG00000274784	111	0	0
ENST00000362232	miRNA	chromosome:GRCh38:4:112648363:112648430	ENSG00000199102	68	0	0
ENST00000362234	miRNA	chromosome:GRCh38:10:86264694:86264788	ENSG00000199104	95	0	0
ENST00000362237	miRNA	chromosome:GRCh38:14:101065294:101065405	ENSG00000199107	112	0.876339	1.64932
ENST00000362239	miRNA	chromosome:GRCh38:14:101023319:101023429	ENSG00000199109	111	0	0
ENST00000362251	miRNA	chromosome:GRCh38:2:218402637:218402746	ENSG00000199121	110	2.67682	0
ENST00000362252	miRNA	chromosome:GRCh38:12:54337208:54337316	ENSG00000199122	109	0	0
ENST00000362257	miRNA	chromosome:GRCh38:8:14853438:14853510	ENSG00000199127	73	0	0
ENST00000362260	miRNA	chromosome:GRCh38:16:14309270:14309380	ENSG00000199130	111	0	0
ENST00000362262	miRNA	chromosome:GRCh38:X:134540341:134540431	ENSG00000199132	91	0	0
ENST00000362263	miRNA	chromosome:GRCh38:9:94178826:94178930	ENSG00000199133	105	1.86952	4.39819
ENST00000362265	miRNA	chromosome:GRCh38:1:65058434:65058508	ENSG00000199135	75	0	0
ENST00000362273	miRNA	chromosome:GRCh38:19:53788705:53788773	ENSG00000199143	69	0	0
ENST00000362275	miRNA	chromosome:GRCh38:4:112648004:112648071	ENSG00000199145	68	0	0
ENST00000362279	miRNA	chromosome:GRCh38:13:91351065:91351135	ENSG00000275534	71	0	0
ENST00000362280	miRNA	chromosome:GRCh38:3:52268267:52268377	ENSG00000199150	111	0.884234	0
ENST00000362281	miRNA	chromosome:GRCh38:14:100874495:100874603	ENSG00000199151	109	0	0
ENST00000362283	miRNA	chromosome:GRCh38:8:134804876:134804945	ENSG00000199153	70	4.20643	0
ENST00000362286	miRNA	chromosome:GRCh38:15:63870930:63871019	ENSG00000199156	90	0	0
ENST00000362287	miRNA	chromosome:GRCh38:14:23388590:23388672	ENSG00000199157	83	0	0
ENST00000362288	miRNA	chromosome:GRCh38:7:129774692:129774769	ENSG00000199158	78	0	0
ENST00000362291	miRNA	chromosome:GRCh38:9:136670602:136670686	ENSG00000199161	85	2.30941	1.08661
ENST00000362295	miRNA	chromosome:GRCh38:9:94175952:94176043	ENSG00000199165	92	0	2.00787
ENST00000362298	miRNA	chromosome:GRCh38:X:74287276:74287386	ENSG00000199168	111	0	0
ENST00000362299	miRNA	chromosome:GRCh38:4:112647874:112647941	ENSG00000199169	68	0	0
ENST00000362302	miRNA	chromosome:GRCh38:12:95308410:95308520	ENSG00000199172	111	0	0
ENST00000362307	miRNA	chromosome:GRCh38:9:21512115:21512185	ENSG00000199177	71	82.9436	117.078
ENST00000362309	miRNA	chromosome:GRCh38:12:62603671:62603778	ENSG00000199179	108	0	0.855203
ENST00000362310	miRNA	chromosome:GRCh38:13:91350743:91350834	ENSG00000274160	92	0	0
ENST00000362317	miRNA	chromosome:GRCh38:17:31575411:31575521	ENSG00000199187	111	0	0
ENST00000362326	snoRNA	chromosome:GRCh38:13:34100711:34100838	ENSG00000199196	128	0	0
ENST00000362332	rRNA	chromosome:GRCh38:9:95905005:95905141	ENSG00000199202	137	0	0
ENST00000362342	snoRNA	chromosome:GRCh38:8:54330687:54330895	ENSG00000199212	209	0	0
ENST00000362347	snRNA	chromosome:GRCh38:11:119656311:119656416	ENSG00000199217	106	0	0
ENST00000362349	snRNA	chromosome:GRCh38:5:173362134:173362240	ENSG00000199219	107	0	0
ENST00000362356	snRNA	chromosome:GRCh38:X:46517766:46517868	ENSG00000199226	103	0	0
ENST00000362361	snoRNA	chromosome:GRCh38:7:63175940:63176019	ENSG00000199231	80	0	0
ENST00000362367	snRNA	chromosome:GRCh38:12:49593104:49593213	ENSG00000199237	110	0	0
ENST00000362370	rRNA	chromosome:GRCh38:1:43196417:43196536	ENSG00000199240	120	0	0
ENST00000362376	snRNA	chromosome:GRCh38:6:153681447:153681553	ENSG00000199246	107	0	0
ENST00000362378	snRNA	chromosome:GRCh38:22:31479383:31479489	ENSG00000199248	107	0	0
ENST00000362381	snRNA	chromosome:GRCh38:2:207680533:207680639	ENSG00000199251	107	0	0
ENST00000362390	snRNA	chromosome:GRCh38:11:129202966:129203070	ENSG00000199260	105	0	0
ENST00000362396	snoRNA	chromosome:GRCh38:20:38449370:38449503	ENSG00000199266	134	30.031	38.599
ENST00000362400	rRNA	chromosome:GRCh38:1:228634871:228634989	ENSG00000199270	119	0	0
ENST00000362402	snRNA	chromosome:GRCh38:18:6454962:6455068	ENSG00000199272	107	0	0
ENST00000362406	rRNA	chromosome:GRCh38:13:37854852:37854970	ENSG00000199276	119	0	0
ENST00000362409	snRNA	chromosome:GRCh38:5:62443176:62443282	ENSG00000199279	107	0	0
ENST00000362412	snoRNA	chromosome:GRCh38:13:72586680:72586810	ENSG00000199282	131	0	0
ENST00000362413	snRNA	chromosome:GRCh38:7:140241870:140242032	ENSG00000199283	163	0	0
ENST00000362416	snRNA	chromosome:GRCh38:3:96608814:96608917	ENSG00000199286	104	0	0
ENST00000362419	snRNA	chromosome:GRCh38:6:26519351:26519458	ENSG00000199289	108	0	0
ENST00000362423	snoRNA	chromosome:GRCh38:17:38852863:38852994	ENSG00000199293	132	37.9216	44.7815
ENST00000362425	snRNA	chromosome:GRCh38:2:83657735:83657842	ENSG00000199295	108	0	0
ENST00000362429	rRNA	chromosome:GRCh38:16:75861048:75861157	ENSG00000199299	110	0	0
ENST00000362431	snRNA	chromosome:GRCh38:16:71666091:71666197	ENSG00000199301	107	0	0
ENST00000362436	snRNA	chromosome:GRCh38:3:197894507:197894613	ENSG00000199306	107	0	0
ENST00000362438	snRNA	chromosome:GRCh38:19:54868939:54869045	ENSG00000199308	107	0	0
ENST00000362441	snoRNA	chromosome:GRCh38:15:25232387:25232468	ENSG00000199311	82	742.11	868.427
ENST00000362443	snRNA	chromosome:GRCh38:9:124887410:124887549	ENSG00000199313	140	0	0
ENST00000362445	rRNA	chromosome:GRCh38:11:97657464:97657582	ENSG00000199315	119	0	0
ENST00000362448	rRNA	chromosome:GRCh38:1:87453240:87453373	ENSG00000199318	134	0	0
ENST00000362451	snoRNA	chromosome:GRCh38:10:126779702:126779774	ENSG00000199321	73	0	0
ENST00000362452	rRNA	chromosome:GRCh38:5:55777469:55777587	ENSG00000199322	119	0	0
ENST00000362455	snRNA	chromosome:GRCh38:11:66614964:66615090	ENSG00000199325	127	0	0
ENST00000362456	snRNA	chromosome:GRCh38:4:88226729:88226829	ENSG00000199326	101	0	0
ENST00000362457	snRNA	chromosome:GRCh38:3:125119097:125119200	ENSG00000199327	104	0	0
ENST00000362464	rRNA	chromosome:GRCh38:1:228632631:228632749	ENSG00000199334	119	0	0
ENST00000362465	snRNA	chromosome:GRCh38:4:3044101:3044207	ENSG00000199335	107	0	0
ENST00000362467	rRNA	chromosome:GRCh38:1:228614750:228614868	ENSG00000199337	119	0	0
ENST00000362477	snRNA	chromosome:GRCh38:1:11908152:11908271	ENSG00000199347	120	265.005	73.1199
ENST00000362478	snRNA	chromosome:GRCh38:2:168606390:168606496	ENSG00000199348	107	0	0
ENST00000362480	rRNA	chromosome:GRCh38:16:84039918:84040033	ENSG00000199350	116	0	0
ENST00000362482	rRNA	chromosome:GRCh38:1:228610268:228610386	ENSG00000199352	119	0	0
ENST00000362484	rRNA	chromosome:GRCh38:8:90511128:90511240	ENSG00000199354	113	0	0
ENST00000362490	snRNA	chromosome:GRCh38:6:110856417:110856522	ENSG00000199360	106	0	0
ENST00000362491	snRNA	chromosome:GRCh38:5:40269558:40269719	ENSG00000199361	162	0	0
ENST00000362493	snoRNA	chromosome:GRCh38:3:183453814:183453944	ENSG00000199363	131	0.749236	0
ENST00000362494	rRNA	chromosome:GRCh38:10:110761142:110761242	ENSG00000199364	101	0	0
ENST00000362498	snRNA	chromosome:GRCh38:8:11392411:11392517	ENSG00000199368	107	0	0
ENST00000362500	snoRNA	chromosome:GRCh38:7:148389645:148389859	ENSG00000199370	215	0	0
ENST00000362503	rRNA	chromosome:GRCh38:18:32176050:32176168	ENSG00000199373	119	0	0
ENST00000362507	snRNA	chromosome:GRCh38:1:44721786:44721902	ENSG00000199377	117	3.35555	2.36825
ENST00000362511	snRNA	chromosome:GRCh38:13:72881108:72881214	ENSG00000199381	107	0	0
ENST00000362512	snRNA	chromosome:GRCh38:22:42615244:42615393	ENSG00000276027	150	23.556	11.6992
ENST00000362515	snRNA	chromosome:GRCh38:1:44390722:44390823	ENSG00000199385	102	0	0
ENST00000362520	snoRNA	chromosome:GRCh38:14:100963054:100963130	ENSG00000199390	77	0	0
ENST00000362522	snoRNA	chromosome:GRCh38:18:77431563:77431689	ENSG00000199392	127	0	0
ENST00000362524	snRNA	chromosome:GRCh38:12:48892130:48892228	ENSG00000199394	99	0	0
ENST00000362525	rRNA	chromosome:GRCh38:2:56235217:56235330	ENSG00000199395	114	0	0
ENST00000362526	rRNA	chromosome:GRCh38:1:228619232:228619350	ENSG00000199396	119	0	0
ENST00000362532	rRNA	chromosome:GRCh38:10:28874393:28874507	ENSG00000199402	115	0	0
ENST00000362534	rRNA	chromosome:GRCh38:7:152592973:152593091	ENSG00000199404	119	0	0
ENST00000362535	snoRNA	chromosome:GRCh38:8:55902723:55902855	ENSG00000199405	133	0	0
ENST00000362537	rRNA	chromosome:GRCh38:10:13727796:13727916	ENSG00000199407	121	0	0
ENST00000362541	snoRNA	chromosome:GRCh38:9:137094345:137094430	ENSG00000199411	86	0	0
ENST00000362545	rRNA	chromosome:GRCh38:12:104125236:104125356	ENSG00000199415	121	0	0.763322
ENST00000362556	snRNA	chromosome:GRCh38:17:58666537:58666697	ENSG00000199426	161	0	0
ENST00000362566	snoRNA	chromosome:GRCh38:14:21392150:21392253	ENSG00000199436	104	236.881	231.793
ENST00000362567	snoRNA	chromosome:GRCh38:9:136726105:136726234	ENSG00000276161	130	0	0
ENST00000362576	snRNA	chromosome:GRCh38:10:63110139:63110246	ENSG00000199446	108	0	0
ENST00000362578	snRNA	chromosome:GRCh38:16:46556089:46556191	ENSG00000199448	103	0	0
ENST00000362580	rRNA	chromosome:GRCh38:8:116022686:116022779	ENSG00000199450	94	0	0
ENST00000362582	snoRNA	chromosome:GRCh38:20:38421647:38421774	ENSG00000277034	128	0	0
ENST00000362583	snoRNA	chromosome:GRCh38:15:25191416:25191497	ENSG00000199453	82	940.803	977.685
ENST00000362584	rRNA	chromosome:GRCh38:14:78177803:78177921	ENSG00000199454	119	0	0
ENST00000362585	rRNA	chromosome:GRCh38:5:130114409:130114510	ENSG00000199455	102	0	0
ENST00000362588	snRNA	chromosome:GRCh38:6:121453981:121454121	ENSG00000199458	141	0	0
ENST00000362590	snRNA	chromosome:GRCh38:2:69182877:69182983	ENSG00000199460	107	0	0
ENST00000362598	snRNA	chromosome:GRCh38:5:156814130:156814234	ENSG00000199468	105	0	0
ENST00000362599	snRNA	chromosome:GRCh38:3:72576691:72576854	ENSG00000199469	164	0	0
ENST00000362600	snoRNA	chromosome:GRCh38:7:12700758:12700889	ENSG00000199470	132	0	0
ENST00000362603	snoRNA	chromosome:GRCh38:7:17373201:17373326	ENSG00000199473	126	0	0
ENST00000362604	snoRNA	chromosome:GRCh38:16:12842487:12842610	ENSG00000199474	124	0	0
ENST00000362607	snoRNA	chromosome:GRCh38:13:45337480:45337609	ENSG00000199477	130	58.135	59.68
ENST00000362610	rRNA	chromosome:GRCh38:14:106636672:106636786	ENSG00000199480	115	1.70696	0
ENST00000362612	snRNA	chromosome:GRCh38:16:10496272:10496374	ENSG00000199482	103	0	0
ENST00000362613	snRNA	chromosome:GRCh38:9:83596444:83596584	ENSG00000199483	141	0	0
ENST00000362618	snRNA	chromosome:GRCh38:3:170994870:170995033	ENSG00000199488	164	0	0
ENST00000362619	snoRNA	chromosome:GRCh38:15:25215541:25215622	ENSG00000199489	82	0	1.12636
ENST00000362622	snRNA	chromosome:GRCh38:17:49966075:49966176	ENSG00000199492	102	0	0
ENST00000362627	snRNA	chromosome:GRCh38:20:31901254:31901426	ENSG00000199497	173	0	0
ENST00000362636	snRNA	chromosome:GRCh38:12:95792529:95792635	ENSG00000199506	107	0	0
ENST00000362638	rRNA	chromosome:GRCh38:2:164858432:164858546	ENSG00000199508	115	0	0
ENST00000362639	rRNA	chromosome:GRCh38:20:21138956:21139074	ENSG00000199509	119	0	0
ENST00000362642	snRNA	chromosome:GRCh38:15:59341314:59341417	ENSG00000199512	104	0	0
ENST00000362644	snRNA	chromosome:GRCh38:3:38303773:38303879	ENSG00000199514	107	0	0
ENST00000362650	snRNA	chromosome:GRCh38:3:77092057:77092163	ENSG00000199520	107	0	0
ENST00000362653	rRNA	chromosome:GRCh38:6:165409562:165409676	ENSG00000199523	115	3.41391	7.22832
ENST00000362655	rRNA	chromosome:GRCh38:9:112252258:112252378	ENSG00000199525	121	0	0
ENST00000362659	snRNA	chromosome:GRCh38:4:101723876:101723980	ENSG00000199529	105	0	0
ENST00000362665	rRNA	chromosome:GRCh38:10:24640166:24640284	ENSG00000199535	119	0	0
ENST00000362666	snRNA	chromosome:GRCh38:3:170149845:170149951	ENSG00000199536	107	0	0
ENST00000362675	rRNA	chromosome:GRCh38:5:139299852:139299968	ENSG00000199545	117	0	0
ENST00000362681	snRNA	chromosome:GRCh38:12:12226674:12226777	ENSG00000199551	104	0	0
ENST00000362682	snoRNA	chromosome:GRCh38:5:40654963:40655094	ENSG00000199552	132	0	0
ENST00000362684	snRNA	chromosome:GRCh38:1:16873708:16873851	ENSG00000277234	144	0	0
ENST00000362686	rRNA	chromosome:GRCh38:12:45117771:45117888	ENSG00000199556	118	0	0
ENST00000362692	snRNA	chromosome:GRCh38:1:10298966:10299072	ENSG00000199562	107	0	0
ENST00000362694	rRNA	chromosome:GRCh38:X:41292798:41292916	ENSG00000199564	119	0	0
ENST00000362696	snoRNA	chromosome:GRCh38:12:47346166:47346297	ENSG00000199566	132	0	0
ENST00000362698	snRNA	chromosome:GRCh38:15:65296051:65296166	ENSG00000199568	116	2628.05	893.363
ENST00000362700	snRNA	chromosome:GRCh38:20:14352320:14352425	ENSG00000199570	106	0	0
ENST00000362701	snoRNA	chromosome:GRCh38:12:39819750:39819883	ENSG00000199571	134	0	0
ENST00000362702	rRNA	chromosome:GRCh38:4:190015138:190015255	ENSG00000199572	118	0	0
ENST00000362704	snoRNA	chromosome:GRCh38:15:66501250:66501318	ENSG00000199574	69	2751.04	2832.43
ENST00000362705	snoRNA	chromosome:GRCh38:14:100949833:100949904	ENSG00000199575	72	20330.7	20133.6
ENST00000362707	snRNA	chromosome:GRCh38:3:20268965:20269070	ENSG00000199577	106	0	0
ENST00000362715	rRNA	chromosome:GRCh38:2:211535653:211535769	ENSG00000199585	117	0.838889	0
ENST00000362722	rRNA	chromosome:GRCh38:10:77587049:77587159	ENSG00000199592	111	0	0
ENST00000362723	snoRNA	chromosome:GRCh38:14:100972103:100972177	ENSG00000199593	75	7469.87	5460.44
ENST00000362724	snRNA	chromosome:GRCh38:3:37140327:37140430	ENSG00000199594	104	0	0
ENST00000362728	snRNA	chromosome:GRCh38:21:43919795:43919901	ENSG00000199598	107	0	0
ENST00000362731	snRNA	chromosome:GRCh38:X:75202703:75202809	ENSG00000199601	107	0	0
ENST00000362733	snRNA	chromosome:GRCh38:2:38147415:38147521	ENSG00000199603	107	0	0
ENST00000362739	rRNA	chromosome:GRCh38:3:14394648:14394757	ENSG00000199609	110	0	0
ENST00000362750	rRNA	chromosome:GRCh38:8:26136880:26136998	ENSG00000199620	119	0	0
ENST00000362756	snRNA	chromosome:GRCh38:2:187270698:187270804	ENSG00000199626	107	0	0
ENST00000362757	snRNA	chromosome:GRCh38:7:131054886:131054992	ENSG00000199627	107	0	0
ENST00000362759	snRNA	chromosome:GRCh38:7:53366058:53366209	ENSG00000199629	152	0	0
ENST00000362761	snoRNA	chromosome:GRCh38:19:49490615:49490699	ENSG00000199631	85	28799.5	32477.7
ENST00000362763	snoRNA	chromosome:GRCh38:15:78091172:78091297	ENSG00000199633	126	0	0
ENST00000362764	snRNA	chromosome:GRCh38:4:158395394:158395534	ENSG00000199634	141	0	0
ENST00000362768	rRNA	chromosome:GRCh38:10:68461407:68461525	ENSG00000199638	119	0	0
ENST00000362773	snRNA	chromosome:GRCh38:5:91270727:91270867	ENSG00000199643	141	0	0
ENST00000362775	snRNA	chromosome:GRCh38:5:74779309:74779413	ENSG00000199645	105	0	0
ENST00000362776	snRNA	chromosome:GRCh38:7:138876359:138876465	ENSG00000199646	107	0	0
ENST00000362782	snRNA	chromosome:GRCh38:8:135742343:135742495	ENSG00000199652	153	0	0
ENST00000362794	snRNA	chromosome:GRCh38:10:77776951:77777055	ENSG00000199664	105	0	0
ENST00000362796	snoRNA	chromosome:GRCh38:1:90657750:90657964	ENSG00000199666	215	0	0
ENST00000362802	snRNA	chromosome:GRCh38:1:229535064:229535189	ENSG00000199672	126	0	0
ENST00000362803	snoRNA	chromosome:GRCh38:15:66502812:66502910	ENSG00000199673	99	16517.9	18643.1
ENST00000362804	snRNA	chromosome:GRCh38:17:16137768:16137872	ENSG00000199674	105	0	0
ENST00000362805	snoRNA	chromosome:GRCh38:11:93721797:93721866	ENSG00000273885	70	309.873	317.989
ENST00000362817	snRNA	chromosome:GRCh38:2:85728194:85728337	ENSG00000199687	144	0	0
ENST00000362825	snRNA	chromosome:GRCh38:22:31222745:31222853	ENSG00000199695	109	0	0
ENST00000362827	snRNA	chromosome:GRCh38:17:62683905:62684010	ENSG00000199697	106	0	0
ENST00000362830	snRNA	chromosome:GRCh38:7:135960703:135960809	ENSG00000199700	107	0	0
ENST00000362832	snRNA	chromosome:GRCh38:18:12304091:12304194	ENSG00000199702	104	0	0
ENST00000362834	snoRNA	chromosome:GRCh38:15:25223246:25223327	ENSG00000199704	82	469.205	560.93
ENST00000362839	snRNA	chromosome:GRCh38:11:122927034:122927173	ENSG00000199709	140	0	0
ENST00000362842	snoRNA	chromosome:GRCh38:15:25172635:25172716	ENSG00000199712	82	186.724	219.641
ENST00000362843	snoRNA	chromosome:GRCh38:18:58818883:58819016	ENSG00000199713	134	0	0
ENST00000362857	snoRNA	chromosome:GRCh38:2:104532773:104532985	ENSG00000199727	213	0	0
ENST00000362858	snRNA	chromosome:GRCh38:18:78036739:78036845	ENSG00000199728	107	0	0
ENST00000362861	snRNA	chromosome:GRCh38:5:32234766:32234875	ENSG00000199731	110	0	0
ENST00000362863	rRNA	chromosome:GRCh38:10:26509589:26509704	ENSG00000199733	116	0	0
ENST00000362865	snRNA	chromosome:GRCh38:17:76656320:76656422	ENSG00000199735	103	0	0
ENST00000362869	snRNA	chromosome:GRCh38:14:45274359:45274477	ENSG00000199739	119	0	0
ENST00000362874	snoRNA	chromosome:GRCh38:9:133350456:133350528	ENSG00000199744	73	833.602	880.601
ENST00000362883	snoRNA	chromosome:GRCh38:17:64146083:64146152	ENSG00000199753	70	531586	506691
ENST00000362895	snRNA	chromosome:GRCh38:5:31595565:31595669	ENSG00000199765	105	0	0
ENST00000362897	snRNA	chromosome:GRCh38:13:25517119:25517225	ENSG00000199767	107	0	0
ENST00000362899	snoRNA	chromosome:GRCh38:X:70846079:70846295	ENSG00000277492	217	0	0
ENST00000362901	rRNA	chromosome:GRCh38:16:50869455:50869575	ENSG00000199771	121	0	0
ENST00000362903	snRNA	chromosome:GRCh38:5:7980146:7980304	ENSG00000199773	159	0	0
ENST00000362912	snoRNA	chromosome:GRCh38:15:25185631:25185712	ENSG00000199782	82	937.213	970.927
ENST00000362913	snoRNA	chromosome:GRCh38:22:24901147:24901214	ENSG00000199783	68	0	0
ENST00000362914	snRNA	chromosome:GRCh38:15:56274530:56274636	ENSG00000199784	107	0	0
ENST00000362915	snoRNA	chromosome:GRCh38:11:811681:811814	ENSG00000199785	134	101.812	98.5653
ENST00000362916	rRNA	chromosome:GRCh38:5:102131007:102131135	ENSG00000199786	129	0	0
ENST00000362917	snoRNA	chromosome:GRCh38:16:30419625:30419759	ENSG00000199787	135	0.727037	2.05249
ENST00000362920	snRNA	chromosome:GRCh38:4:41084607:41084713	ENSG00000199790	107	0	0
ENST00000362921	snRNA	chromosome:GRCh38:2:230587121:230587227	ENSG00000199791	107	0	0
ENST00000362922	snRNA	chromosome:GRCh38:3:175397247:175397348	ENSG00000199792	102	0	0
ENST00000362926	snRNA	chromosome:GRCh38:19:46306470:46306577	ENSG00000199796	108	0	0
ENST00000362928	snoRNA	chromosome:GRCh38:14:100955370:100955439	ENSG00000199798	70	36.4557	25.0697
ENST00000362933	snRNA	chromosome:GRCh38:20:15021553:15021659	ENSG00000199803	107	0	0
ENST00000362934	rRNA	chromosome:GRCh38:14:24158603:24158722	ENSG00000199804	120	0	0
ENST00000362935	snRNA	chromosome:GRCh38:20:63908955:63909119	ENSG00000199805	165	0	0
ENST00000362936	rRNA	chromosome:GRCh38:21:36851911:36852028	ENSG00000199806	118	0	0
ENST00000362939	rRNA	chromosome:GRCh38:12:118829681:118829805	ENSG00000199809	125	0	0
ENST00000362942	snRNA	chromosome:GRCh38:3:146571477:146571583	ENSG00000199812	107	0	0
ENST00000362944	snRNA	chromosome:GRCh38:9:14850429:14850535	ENSG00000199814	107	0	0
ENST00000362945	snoRNA	chromosome:GRCh38:3:8931506:8931631	ENSG00000199815	126	0	0
ENST00000362954	snRNA	chromosome:GRCh38:12:51162901:51163007	ENSG00000199824	107	0	0
ENST00000362957	snRNA	chromosome:GRCh38:2:175029769:175029877	ENSG00000199827	109	0	0
ENST00000362963	snoRNA	chromosome:GRCh38:15:25208083:25208163	ENSG00000199833	81	242.346	198.407
ENST00000362966	snRNA	chromosome:GRCh38:14:99945315:99945477	ENSG00000199836	163	0	0
ENST00000362967	rRNA	chromosome:GRCh38:1:182944365:182944490	ENSG00000199837	126	0	0
ENST00000362969	rRNA	chromosome:GRCh38:3:181822872:181822990	ENSG00000199839	119	3.29916	2.32845
ENST00000362973	rRNA	chromosome:GRCh38:12:38161466:38161582	ENSG00000199843	117	0	0.789418
ENST00000362975	rRNA	chromosome:GRCh38:12:123282916:123283034	ENSG00000199845	119	0	0
ENST00000362976	snRNA	chromosome:GRCh38:7:129484504:129484656	ENSG00000199846	153	0	0
ENST00000362979	snRNA	chromosome:GRCh38:1:164351273:164351388	ENSG00000199849	116	0	0
ENST00000362981	snoRNA	chromosome:GRCh38:6:28015568:28015777	ENSG00000199851	210	0	0
ENST00000362985	snRNA	chromosome:GRCh38:10:27088321:27088427	ENSG00000199855	107	0	0.863196
ENST00000362986	snoRNA	chromosome:GRCh38:18:7995570:7995785	ENSG00000199856	216	0	0
ENST00000362987	snoRNA	chromosome:GRCh38:4:76402076:76402146	ENSG00000199857	71	0	0
ENST00000362988	snRNA	chromosome:GRCh38:3:178007672:178007779	ENSG00000199858	108	0	0
ENST00000362989	snRNA	chromosome:GRCh38:4:157201562:157201668	ENSG00000199859	107	0	0
ENST00000362995	snRNA	chromosome:GRCh38:22:41377177:41377283	ENSG00000199865	107	0	0
ENST00000363002	snRNA	chromosome:GRCh38:2:26042675:26042781	ENSG00000199872	107	0	0
ENST00000363004	rRNA	chromosome:GRCh38:18:24170505:24170623	ENSG00000199874	119	0	0.776151
ENST00000363009	snRNA	chromosome:GRCh38:1:148263476:148263632	ENSG00000199879	157	0	0
ENST00000363010	snRNA	chromosome:GRCh38:5:138123011:138123111	ENSG00000199880	101	0	0
ENST00000363015	snRNA	chromosome:GRCh38:X:74680053:74680159	ENSG00000199885	107	0	0
ENST00000363016	snRNA	chromosome:GRCh38:12:42398550:42398651	ENSG00000199886	102	0	0
ENST00000363022	snRNA	chromosome:GRCh38:5:180729586:180729737	ENSG00000199892	152	0	0
ENST00000363023	rRNA	chromosome:GRCh38:8:20290174:20290289	ENSG00000274467	116	0	0
ENST00000363024	snoRNA	chromosome:GRCh38:4:110433109:110433188	ENSG00000199894	80	0	0
ENST00000363030	rRNA	chromosome:GRCh38:19:7886977:7887096	ENSG00000199900	120	1.63583	0
ENST00000363033	snRNA	chromosome:GRCh38:12:51037499:51037602	ENSG00000199903	104	0	0
ENST00000363035	snRNA	chromosome:GRCh38:9:107475036:107475139	ENSG00000199905	104	0	0
ENST00000363036	snRNA	chromosome:GRCh38:3:40498891:40499003	ENSG00000199906	113	0	0
ENST00000363040	rRNA	chromosome:GRCh38:1:228630390:228630508	ENSG00000199910	119	0	0
ENST00000363044	snoRNA	chromosome:GRCh38:14:100973595:100973664	ENSG00000199914	70	2.80428	0
ENST00000363046	ribozyme	chromosome:GRCh38:9:35657754:35658017	ENSG00000277027	264	0	0
ENST00000363050	snRNA	chromosome:GRCh38:X:134760208:134760348	ENSG00000199920	141	0	0
ENST00000363051	snRNA	chromosome:GRCh38:1:76753135:76753240	ENSG00000199921	106	0	0
ENST00000363054	snRNA	chromosome:GRCh38:4:52494849:52494952	ENSG00000199924	104	0	0
ENST00000363057	snoRNA	chromosome:GRCh38:3:30304320:30304536	ENSG00000199927	217	0	0
ENST00000363059	rRNA	chromosome:GRCh38:16:26028912:26029025	ENSG00000199929	114	0	0
ENST00000363062	snRNA	chromosome:GRCh38:6:122211648:122211811	ENSG00000199932	164	0	0
ENST00000363064	snoRNA	chromosome:GRCh38:1:85592280:85592356	ENSG00000199934	77	0	2.39901
ENST00000363072	snoRNA	chromosome:GRCh38:14:100976477:100976551	ENSG00000199942	75	0	0
ENST00000363074	snRNA	chromosome:GRCh38:6:109059509:109059614	ENSG00000199944	106	0	0
ENST00000363083	rRNA	chromosome:GRCh38:17:45327366:45327497	ENSG00000199953	132	0	0
ENST00000363089	snoRNA	chromosome:GRCh38:1:84277321:84277457	ENSG00000199959	137	0	0
ENST00000363090	snoRNA	chromosome:GRCh38:15:25194921:25195001	ENSG00000199960	81	140.56	160.778
ENST00000363091	snoRNA	chromosome:GRCh38:17:76561109:76561192	ENSG00000199961	84	417.137	435.42
ENST00000363093	snRNA	chromosome:GRCh38:1:38926870:38926977	ENSG00000199963	108	0	0
ENST00000363098	snoRNA	chromosome:GRCh38:15:25204357:25204438	ENSG00000199968	82	1834.93	2092.79
ENST00000363100	snoRNA	chromosome:GRCh38:15:25174927:25175008	ENSG00000199970	82	107.726	113.763
ENST00000363101	snRNA	chromosome:GRCh38:7:140209563:140209671	ENSG00000199971	109	0	0
ENST00000363107	snoRNA	chromosome:GRCh38:18:21817624:21817828	ENSG00000199977	205	0	0
ENST00000363115	rRNA	chromosome:GRCh38:8:36764445:36764551	ENSG00000199985	107	0	0
ENST00000363116	snRNA	chromosome:GRCh38:3:180581057:180581163	ENSG00000199986	107	0	0
ENST00000363124	rRNA	chromosome:GRCh38:3:151188099:151188223	ENSG00000199994	125	2.3556	3.69448
ENST00000363133	snRNA	chromosome:GRCh38:2:27475494:27475595	ENSG00000200003	102	0	0
ENST00000363143	snRNA	chromosome:GRCh38:17:60662333:60662437	ENSG00000200013	105	0	0
ENST00000363151	rRNA	chromosome:GRCh38:17:74417594:74417704	ENSG00000200021	111	0.884234	0
ENST00000363156	snoRNA	chromosome:GRCh38:9:38147428:38147561	ENSG00000200026	134	0	0
ENST00000363158	rRNA	chromosome:GRCh38:2:76772909:76773045	ENSG00000200028	137	0	0
ENST00000363159	snRNA	chromosome:GRCh38:2:218916184:218916287	ENSG00000200029	104	0	0
ENST00000363163	snRNA	chromosome:GRCh38:1:221837334:221837437	ENSG00000200033	104	0	0
ENST00000363164	snRNA	chromosome:GRCh38:2:9740643:9740783	ENSG00000200034	141	0	0
ENST00000363166	rRNA	chromosome:GRCh38:1:167005959:167006077	ENSG00000200036	119	0	0
ENST00000363167	rRNA	chromosome:GRCh38:13:71978088:71978206	ENSG00000200037	119	0	0
ENST00000363172	snoRNA	chromosome:GRCh38:14:91714915:91715130	ENSG00000275154	216	0	0
ENST00000363178	snRNA	chromosome:GRCh38:2:78882628:78882734	ENSG00000200048	107	0	0
ENST00000363181	snoRNA	chromosome:GRCh38:5:140527352:140527428	ENSG00000200051	77	0	0
ENST00000363188	rRNA	chromosome:GRCh38:6:134257035:134257143	ENSG00000200058	109	0	0
ENST00000363192	snRNA	chromosome:GRCh38:16:59540126:59540266	ENSG00000200062	141	0	0
ENST00000363193	snoRNA	chromosome:GRCh38:17:78399935:78400063	ENSG00000200063	129	0	0
ENST00000363200	snRNA	chromosome:GRCh38:15:59212648:59212788	ENSG00000200070	141	0	0
ENST00000363202	snoRNA	chromosome:GRCh38:13:112052078:112052138	ENSG00000200072	61	0	0
ENST00000363205	snoRNA	chromosome:GRCh38:8:129868590:129868716	ENSG00000200075	127	0	0
ENST00000363209	rRNA	chromosome:GRCh38:10:107461560:107461669	ENSG00000200079	110	0	0
ENST00000363214	snoRNA	chromosome:GRCh38:16:89561434:89561517	ENSG00000200084	84	824113	1.05206e+06
ENST00000363216	snRNA	chromosome:GRCh38:2:55014418:55014521	ENSG00000200086	104	0	0
ENST00000363217	snoRNA	chromosome:GRCh38:1:28508559:28508762	ENSG00000200087	204	23.5752	29.8818
ENST00000363219	snoRNA	chromosome:GRCh38:14:100993236:100993310	ENSG00000200089	75	0	0
ENST00000363225	snRNA	chromosome:GRCh38:15:100560686:100560792	ENSG00000200095	107	0	0
ENST00000363227	snRNA	chromosome:GRCh38:10:35250959:35251052	ENSG00000200097	94	0	0
ENST00000363231	snRNA	chromosome:GRCh38:2:59647621:59647723	ENSG00000200101	103	0	0
ENST00000363232	snRNA	chromosome:GRCh38:14:21113639:21113745	ENSG00000200102	107	0	0
ENST00000363235	snRNA	chromosome:GRCh38:12:15671707:15671810	ENSG00000200105	104	0	0
ENST00000363236	snRNA	chromosome:GRCh38:9:109196201:109196309	ENSG00000200106	109	0	0
ENST00000363237	snRNA	chromosome:GRCh38:17:55551810:55551920	ENSG00000200107	111	0	0
ENST00000363238	snRNA	chromosome:GRCh38:4:84233657:84233763	ENSG00000200108	107	0	0
ENST00000363242	snoRNA	chromosome:GRCh38:12:115852648:115852718	ENSG00000200112	71	0	0
ENST00000363243	snoRNA	chromosome:GRCh38:7:37419628:37419767	ENSG00000200113	140	0	0
ENST00000363244	rRNA	chromosome:GRCh38:3:12511095:12511213	ENSG00000200114	119	0	0
ENST00000363260	snoRNA	chromosome:GRCh38:7:65327396:65327473	ENSG00000200130	78	0	0
ENST00000363262	snRNA	chromosome:GRCh38:18:14531676:14531782	ENSG00000200132	107	0	0
ENST00000363269	snRNA	chromosome:GRCh38:1:199888159:199888261	ENSG00000200139	103	0	0
ENST00000363276	snRNA	chromosome:GRCh38:11:80527960:80528066	ENSG00000200146	107	0	0
ENST00000363280	snoRNA	chromosome:GRCh38:14:100956240:100956312	ENSG00000200150	73	0	0
ENST00000363282	snRNA	chromosome:GRCh38:11:74968189:74968292	ENSG00000200152	104	0	0
ENST00000363283	snRNA	chromosome:GRCh38:16:70445293:70445399	ENSG00000200153	107	0	0
ENST00000363286	snRNA	chromosome:GRCh38:15:65304677:65304792	ENSG00000200156	116	598.207	272.308
ENST00000363293	snoRNA	chromosome:GRCh38:15:25203227:25203308	ENSG00000200163	82	1797.82	2071.38
ENST00000363298	rRNA	chromosome:GRCh38:11:111040098:111040208	ENSG00000200168	111	0	0
ENST00000363299	snRNA	chromosome:GRCh38:1:44731055:44731170	ENSG00000200169	116	10.1534	8.75846
ENST00000363305	snRNA	chromosome:GRCh38:1:150812591:150812698	ENSG00000200175	108	0	0
ENST00000363306	snRNA	chromosome:GRCh38:10:86889569:86889733	ENSG00000200176	165	0.594848	0
ENST00000363313	snRNA	chromosome:GRCh38:12:50656973:50657078	ENSG00000200183	106	0	0
ENST00000363314	snRNA	chromosome:GRCh38:3:192729555:192729716	ENSG00000200184	162	0	0
ENST00000363315	snoRNA	chromosome:GRCh38:17:76558791:76558868	ENSG00000274091	78	19555.8	19892.2
ENST00000363319	snRNA	chromosome:GRCh38:7:69125270:69125376	ENSG00000200189	107	0	0
ENST00000363321	snoRNA	chromosome:GRCh38:8:71815494:71815625	ENSG00000200191	132	0	0
ENST00000363327	snRNA	chromosome:GRCh38:11:123763927:123764089	ENSG00000200197	163	0	0
ENST00000363334	snRNA	chromosome:GRCh38:16:3086143:3086300	ENSG00000200204	158	0	0
ENST00000363336	snoRNA	chromosome:GRCh38:15:86173198:86173270	ENSG00000200206	73	1.34452	0
ENST00000363343	snRNA	chromosome:GRCh38:21:36066545:36066652	ENSG00000200213	108	0	0
ENST00000363345	snoRNA	chromosome:GRCh38:14:100939556:100939630	ENSG00000200215	75	8731.42	7698.06
ENST00000363346	snRNA	chromosome:GRCh38:15:70193236:70193341	ENSG00000200216	106	0	0
ENST00000363347	snRNA	chromosome:GRCh38:10:109239639:109239746	ENSG00000200217	108	0	0
ENST00000363348	snRNA	chromosome:GRCh38:10:68846805:68846911	ENSG00000200218	107	0	0
ENST00000363350	snRNA	chromosome:GRCh38:1:154039916:154040022	ENSG00000200220	107	0	0
ENST00000363352	snoRNA	chromosome:GRCh38:3:64071807:64072019	ENSG00000200222	213	0	0
ENST00000363354	snRNA	chromosome:GRCh38:6:56945730:56945836	ENSG00000200224	107	0	0
ENST00000363355	rRNA	chromosome:GRCh38:14:20414987:20415098	ENSG00000200225	112	1.75268	0
ENST00000363357	rRNA	chromosome:GRCh38:5:151477459:151477577	ENSG00000200227	119	0	0
ENST00000363358	snoRNA	chromosome:GRCh38:15:25193321:25193402	ENSG00000273835	82	13.1665	12.39
ENST00000363361	snRNA	chromosome:GRCh38:20:24237255:24237398	ENSG00000200231	144	0	0
ENST00000363365	snoRNA	chromosome:GRCh38:5:140579667:140579792	ENSG00000200235	126	0	0
ENST00000363367	snoRNA	chromosome:GRCh38:19:9819954:9820094	ENSG00000200237	141	0	0
ENST00000363368	rRNA	chromosome:GRCh38:3:56185104:56185222	ENSG00000200238	119	0	0
ENST00000363376	rRNA	chromosome:GRCh38:8:32256496:32256623	ENSG00000200246	128	26.8379	28.8631
ENST00000363377	snRNA	chromosome:GRCh38:12:19445949:19446055	ENSG00000200247	107	0	0
ENST00000363378	rRNA	chromosome:GRCh38:6:117060682:117060799	ENSG00000200248	118	0	0
ENST00000363380	snRNA	chromosome:GRCh38:2:127316873:127316979	ENSG00000200250	107	0	0
ENST00000363383	snRNA	chromosome:GRCh38:10:87041238:87041341	ENSG00000200253	104	0	0
ENST00000363384	snRNA	chromosome:GRCh38:1:42569033:42569139	ENSG00000200254	107	0	0
ENST00000363387	snRNA	chromosome:GRCh38:17:76752912:76753015	ENSG00000200257	104	0	0
ENST00000363389	snoRNA	chromosome:GRCh38:19:49491175:49491260	ENSG00000200259	86	2386.41	2203.8
ENST00000363397	snRNA	chromosome:GRCh38:13:73112915:73113018	ENSG00000200267	104	0	0
ENST00000363399	snRNA	chromosome:GRCh38:4:48106081:48106188	ENSG00000200269	108	0	0
ENST00000363404	snRNA	chromosome:GRCh38:12:109567975:109568115	ENSG00000200274	141	0	0
ENST00000363405	rRNA	chromosome:GRCh38:5:155845437:155845528	ENSG00000200275	92	2.1337	4.01574
ENST00000363408	rRNA	chromosome:GRCh38:11:124636459:124636592	ENSG00000200278	134	0	0
ENST00000363409	snoRNA	chromosome:GRCh38:14:100967052:100967123	ENSG00000200279	72	27.2639	37.2013
ENST00000363411	snRNA	chromosome:GRCh38:2:228169743:228169849	ENSG00000200281	107	0	0
ENST00000363418	snoRNA	chromosome:GRCh38:3:177624282:177624409	ENSG00000200288	128	0	0
ENST00000363423	rRNA	chromosome:GRCh38:15:41851913:41852029	ENSG00000200293	117	0	0
ENST00000363424	snoRNA	chromosome:GRCh38:10:72180858:72180989	ENSG00000200294	132	0	0
ENST00000363425	snRNA	chromosome:GRCh38:6:106607716:106607819	ENSG00000200295	104	0	0
ENST00000363426	snRNA	chromosome:GRCh38:12:62850738:62850901	ENSG00000200296	164	0	0
ENST00000363431	rRNA	chromosome:GRCh38:20:35195306:35195423	ENSG00000200301	118	0	0
ENST00000363433	snRNA	chromosome:GRCh38:12:48975543:48975646	ENSG00000200303	104	0	0
ENST00000363434	snRNA	chromosome:GRCh38:8:130069541:130069652	ENSG00000200304	112	0	0
ENST00000363440	rRNA	chromosome:GRCh38:6:120686621:120686742	ENSG00000200310	122	0	0.757065
ENST00000363443	rRNA	chromosome:GRCh38:20:5346006:5346160	ENSG00000200313	155	0	0
ENST00000363448	snoRNA	chromosome:GRCh38:15:58760466:58760681	ENSG00000200318	216	0	0
ENST00000363450	snoRNA	chromosome:GRCh38:3:186787300:186787431	ENSG00000200320	132	47.5879	45.4812
ENST00000363456	rRNA	chromosome:GRCh38:15:27280318:27280436	ENSG00000200326	119	0	0
ENST00000363457	rRNA	chromosome:GRCh38:1:163468496:163468605	ENSG00000200327	110	0	0
ENST00000363461	snRNA	chromosome:GRCh38:5:78314916:78315025	ENSG00000200331	110	0	0
ENST00000363466	rRNA	chromosome:GRCh38:11:18248389:18248506	ENSG00000200336	118	0	0
ENST00000363468	snRNA	chromosome:GRCh38:4:41771945:41772103	ENSG00000200338	159	0	0
ENST00000363470	snRNA	chromosome:GRCh38:6:47823390:47823550	ENSG00000200340	161	0	0
ENST00000363473	rRNA	chromosome:GRCh38:1:228625909:228626027	ENSG00000200343	119	0	0
ENST00000363475	snRNA	chromosome:GRCh38:12:7118785:7118891	ENSG00000200345	107	0	0
ENST00000363480	snRNA	chromosome:GRCh38:4:154543933:154544037	ENSG00000200350	105	0	0
ENST00000363484	snoRNA	chromosome:GRCh38:20:38433865:38433998	ENSG00000200354	134	1796.73	1976.82
ENST00000363485	snoRNA	chromosome:GRCh38:3:172771277:172771405	ENSG00000200355	129	0	0
ENST00000363486	snRNA	chromosome:GRCh38:10:73279062:73279168	ENSG00000200356	107	0	0
ENST00000363490	snRNA	chromosome:GRCh38:1:111490317:111490423	ENSG00000200360	107	0	0
ENST00000363496	snRNA	chromosome:GRCh38:3:93977029:93977135	ENSG00000200366	107	0	0
ENST00000363497	snoRNA	chromosome:GRCh38:14:100943451:100943524	ENSG00000200367	74	69994.2	63301.6
ENST00000363499	snRNA	chromosome:GRCh38:10:27315120:27315226	ENSG00000200369	107	0	0
ENST00000363500	rRNA	chromosome:GRCh38:1:228646040:228646158	ENSG00000200370	119	0	0
ENST00000363502	snRNA	chromosome:GRCh38:3:116965112:116965227	ENSG00000200372	116	0	0
ENST00000363506	snRNA	chromosome:GRCh38:11:47576471:47576588	ENSG00000200376	118	0	0
ENST00000363507	snoRNA	chromosome:GRCh38:2:153446813:153446883	ENSG00000200377	71	0	0
ENST00000363508	snRNA	chromosome:GRCh38:5:139447907:139448017	ENSG00000200378	111	0	0
ENST00000363511	rRNA	chromosome:GRCh38:1:228616991:228617109	ENSG00000200381	119	0	0
ENST00000363515	snoRNA	chromosome:GRCh38:14:37720425:37720561	ENSG00000200385	137	0	0
ENST00000363518	snRNA	chromosome:GRCh38:12:31396390:31396501	ENSG00000200388	112	0	0
ENST00000363519	snRNA	chromosome:GRCh38:3:141902924:141903030	ENSG00000200389	107	0	0
ENST00000363523	snRNA	chromosome:GRCh38:19:53653685:53653791	ENSG00000200393	107	0	0
ENST00000363524	snoRNA	chromosome:GRCh38:17:67740669:67740799	ENSG00000200394	131	2.24771	0.705053
ENST00000363528	snoRNA	chromosome:GRCh38:15:25213648:25213729	ENSG00000200398	82	0	0
ENST00000363533	snRNA	chromosome:GRCh38:1:19305076:19305182	ENSG00000200403	107	0	0
ENST00000363536	snoRNA	chromosome:GRCh38:14:100983876:100983947	ENSG00000200406	72	4349.95	3677.8
ENST00000363537	snRNA	chromosome:GRCh38:15:41448742:41448844	ENSG00000200407	103	0	0
ENST00000363538	rRNA	chromosome:GRCh38:1:204562413:204562521	ENSG00000200408	109	0	0
ENST00000363541	rRNA	chromosome:GRCh38:11:96474572:96474692	ENSG00000200411	121	0	0
ENST00000363543	snoRNA	chromosome:GRCh38:14:100987046:100987117	ENSG00000200413	72	14718.4	10699.9
ENST00000363548	snoRNA	chromosome:GRCh38:3:186786323:186786445	ENSG00000200418	123	2.3939	2.25273
ENST00000363552	snoRNA	chromosome:GRCh38:X:87146733:87146804	ENSG00000200422	72	0	0
ENST00000363554	snRNA	chromosome:GRCh38:16:58744251:58744357	ENSG00000200424	107	0	0
ENST00000363561	snRNA	chromosome:GRCh38:X:70450879:70451022	ENSG00000200431	144	0	0
ENST00000363564	rRNA	chromosome:GRCh38:16:34162959:34163110	ENSG00000200434	152	1.29145	1.21529
ENST00000363567	snRNA	chromosome:GRCh38:17:15311345:15311451	ENSG00000200437	107	0	0
ENST00000363572	snoRNA	chromosome:GRCh38:6:166099853:166099924	ENSG00000276643	72	0	0
ENST00000363573	snRNA	chromosome:GRCh38:22:27035887:27035991	ENSG00000200443	105	0	0
ENST00000363574	snRNA	chromosome:GRCh38:15:83824863:83824953	ENSG00000200444	91	0	0
ENST00000363576	snRNA	chromosome:GRCh38:7:35930158:35930264	ENSG00000200446	107	0	0
ENST00000363585	snRNA	chromosome:GRCh38:4:40077884:40077982	ENSG00000200455	99	0	0
ENST00000363586	snRNA	chromosome:GRCh38:7:44503773:44503879	ENSG00000200456	107	0	0
ENST00000363592	snRNA	chromosome:GRCh38:5:87420341:87420447	ENSG00000200462	107	0	0
ENST00000363593	snoRNA	chromosome:GRCh38:17:8173454:8173587	ENSG00000200463	134	911.916	827.122
ENST00000363598	rRNA	chromosome:GRCh38:16:9564390:9564497	ENSG00000200468	108	0	0
ENST00000363599	snRNA	chromosome:GRCh38:4:88275205:88275308	ENSG00000200469	104	0	0
ENST00000363601	snRNA	chromosome:GRCh38:7:54621025:54621131	ENSG00000200471	107	0	0
ENST00000363603	rRNA	chromosome:GRCh38:X:70253042:70253162	ENSG00000200473	121	0	0
ENST00000363608	snoRNA	chromosome:GRCh38:15:25245478:25245559	ENSG00000200478	82	1216.1	1483.42
ENST00000363610	snoRNA	chromosome:GRCh38:14:100989130:100989201	ENSG00000200480	72	5403.7	4104.97
ENST00000363613	snRNA	chromosome:GRCh38:12:131815263:131815368	ENSG00000200483	106	0	0
ENST00000363614	snRNA	chromosome:GRCh38:10:32394558:32394665	ENSG00000200484	108	0	0
ENST00000363616	snoRNA	chromosome:GRCh38:15:25189414:25189495	ENSG00000200486	82	502.719	581.204
ENST00000363617	rRNA	chromosome:GRCh38:10:86052448:86052566	ENSG00000200487	119	0	0
ENST00000363622	snoRNA	chromosome:GRCh38:6:92119423:92119633	ENSG00000200492	211	0	0
ENST00000363625	snRNA	chromosome:GRCh38:1:248912690:248912795	ENSG00000200495	106	0	0
ENST00000363626	snoRNA	chromosome:GRCh38:11:123301390:123301523	ENSG00000200496	134	0	0
ENST00000363633	snoRNA	chromosome:GRCh38:15:25178738:25178819	ENSG00000200503	82	104.135	105.878
ENST00000363646	rRNA	chromosome:GRCh38:12:131801315:131801434	ENSG00000200516	120	0	0
ENST00000363650	snRNA	chromosome:GRCh38:4:139318378:139318486	ENSG00000200520	109	0	0
ENST00000363652	snRNA	chromosome:GRCh38:6:110722250:110722348	ENSG00000200522	99	0	0
ENST00000363655	snRNA	chromosome:GRCh38:8:95055214:95055320	ENSG00000200525	107	0	0
ENST00000363657	rRNA	chromosome:GRCh38:18:49946266:49946389	ENSG00000200527	124	0	0
ENST00000363658	snRNA	chromosome:GRCh38:8:53914719:53914824	ENSG00000200528	106	0	0
ENST00000363660	snoRNA	chromosome:GRCh38:19:49497720:49497806	ENSG00000200530	87	1081.91	1283.51
ENST00000363664	snoRNA	chromosome:GRCh38:6:132817219:132817348	ENSG00000200534	130	18.12	15.6305
ENST00000363666	snoRNA	chromosome:GRCh38:1:110272484:110272607	ENSG00000200536	124	0	0
ENST00000363668	snoRNA	chromosome:GRCh38:17:48382371:48382586	ENSG00000200538	216	0	0
ENST00000363675	snoRNA	chromosome:GRCh38:10:19598247:19598463	ENSG00000200545	217	0	0
ENST00000363680	snRNA	chromosome:GRCh38:2:42712740:42712847	ENSG00000200550	108	0	0
ENST00000363684	snRNA	chromosome:GRCh38:9:125303920:125304026	ENSG00000200554	107	0	0
ENST00000363685	snRNA	chromosome:GRCh38:5:180444509:180444612	ENSG00000200555	104	0	0
ENST00000363686	snRNA	chromosome:GRCh38:16:58496908:58497014	ENSG00000200556	107	0	0
ENST00000363688	rRNA	chromosome:GRCh38:16:68742480:68742588	ENSG00000200558	109	0.900458	0.847357
ENST00000363690	snRNA	chromosome:GRCh38:17:63573242:63573345	ENSG00000200560	104	0	0
ENST00000363693	snRNA	chromosome:GRCh38:2:86515204:86515308	ENSG00000200563	105	0	0
ENST00000363694	snoRNA	chromosome:GRCh38:15:25241746:25241827	ENSG00000200564	82	238.193	289.476
ENST00000363696	snRNA	chromosome:GRCh38:X:15916189:15916303	ENSG00000200566	115	0	0
ENST00000363700	snRNA	chromosome:GRCh38:9:93375556:93375667	ENSG00000200570	112	0	0
ENST00000363701	snRNA	chromosome:GRCh38:3:136430084:136430183	ENSG00000200571	100	0	0
ENST00000363705	snRNA	chromosome:GRCh38:1:61816419:61816522	ENSG00000200575	104	0	0
ENST00000363717	rRNA	chromosome:GRCh38:X:131938846:131938956	ENSG00000200587	111	0	0
ENST00000363723	snoRNA	chromosome:GRCh38:15:25230838:25230919	ENSG00000200593	82	891.728	1079.06
ENST00000363724	snRNA	chromosome:GRCh38:6:154825176:154825279	ENSG00000200594	104	0	0
ENST00000363727	snRNA	chromosome:GRCh38:6:37915573:37915742	ENSG00000200597	170	0	0
ENST00000363731	rRNA	chromosome:GRCh38:1:73749517:73749623	ENSG00000200601	107	1.83458	0
ENST00000363738	snoRNA	chromosome:GRCh38:14:100968111:100968185	ENSG00000200608	75	40.5687	46.7967
ENST00000363742	snoRNA	chromosome:GRCh38:14:100986057:100986128	ENSG00000200612	72	9386.95	6938.69
ENST00000363743	rRNA	chromosome:GRCh38:11:109120878:109120986	ENSG00000200613	109	0	0
ENST00000363749	rRNA	chromosome:GRCh38:17:67268110:67268228	ENSG00000200619	119	0	0
ENST00000363750	snoRNA	chromosome:GRCh38:X:15716208:15716346	ENSG00000200620	139	0	0
ENST00000363752	snRNA	chromosome:GRCh38:4:95868667:95868764	ENSG00000200622	98	0	0
ENST00000363753	snoRNA	chromosome:GRCh38:15:66503243:66503314	ENSG00000200623	72	59757	76089.5
ENST00000363754	rRNA	chromosome:GRCh38:1:228621447:228621565	ENSG00000200624	119	0	0
ENST00000363756	rRNA	chromosome:GRCh38:10:106970021:106970150	ENSG00000200626	130	0	0
ENST00000363762	snoRNA	chromosome:GRCh38:14:100941126:100941202	ENSG00000200632	77	12530.1	13757.1
ENST00000363766	snoRNA	chromosome:GRCh38:14:100988161:100988230	ENSG00000200636	70	1.40214	0
ENST00000363767	snRNA	chromosome:GRCh38:18:6017723:6017839	ENSG00000200637	117	0	0
ENST00000363768	snoRNA	chromosome:GRCh38:15:25237986:25238067	ENSG00000200638	82	9.57561	12.39
ENST00000363775	snRNA	chromosome:GRCh38:18:14759188:14759294	ENSG00000200645	107	0	0
ENST00000363778	snRNA	chromosome:GRCh38:5:175703898:175704004	ENSG00000200648	107	0	0
ENST00000363779	rRNA	chromosome:GRCh38:11:74198748:74198854	ENSG00000200649	107	0	0
ENST00000363780	rRNA	chromosome:GRCh38:2:188276732:188276844	ENSG00000200650	113	0.868584	0.817362
ENST00000363782	snoRNA	chromosome:GRCh38:16:28179098:28179223	ENSG00000200652	126	0	0
ENST00000363783	snRNA	chromosome:GRCh38:14:88820297:88820432	ENSG00000200653	136	0	0
ENST00000363786	snoRNA	chromosome:GRCh38:7:45105968:45106099	ENSG00000200656	132	0	0.699712
ENST00000363791	snoRNA	chromosome:GRCh38:15:25074114:25074215	ENSG00000200661	102	0	0
ENST00000363795	snRNA	chromosome:GRCh38:12:116082570:116082676	ENSG00000200665	107	0	0
ENST00000363800	snRNA	chromosome:GRCh38:7:65814672:65814775	ENSG00000200670	104	0	0
ENST00000363807	snoRNA	chromosome:GRCh38:15:90755243:90755312	ENSG00000200677	70	0	0
ENST00000363810	snoRNA	chromosome:GRCh38:15:25176832:25176913	ENSG00000200680	82	52.6658	51.8128
ENST00000363811	snRNA	chromosome:GRCh38:6:18306973:18307079	ENSG00000200681	107	0	0
ENST00000363813	snRNA	chromosome:GRCh38:22:40917743:40917846	ENSG00000200683	104	0	0
ENST00000363817	rRNA	chromosome:GRCh38:11:19401872:19401981	ENSG00000200687	110	0	0
ENST00000363823	snoRNA	chromosome:GRCh38:14:63651296:63651499	ENSG00000200693	204	0	0
ENST00000363831	snRNA	chromosome:GRCh38:2:85204926:85205032	ENSG00000200701	107	0	0
ENST00000363833	snRNA	chromosome:GRCh38:3:87742543:87742649	ENSG00000200703	107	0	0
ENST00000363836	snoRNA	chromosome:GRCh38:6:38207274:38207345	ENSG00000200706	72	2.72639	0
ENST00000363839	rRNA	chromosome:GRCh38:13:45551485:45551603	ENSG00000200709	119	0	0
ENST00000363841	rRNA	chromosome:GRCh38:13:50812988:50813106	ENSG00000200711	119	0	0
ENST00000363843	snRNA	chromosome:GRCh38:8:8895813:8895918	ENSG00000200713	106	0	0
ENST00000363849	rRNA	chromosome:GRCh38:8:29048494:29048604	ENSG00000200719	111	0	0
ENST00000363850	snRNA	chromosome:GRCh38:4:45480030:45480136	ENSG00000200720	107	0	0
ENST00000363856	snoRNA	chromosome:GRCh38:15:25184306:25184387	ENSG00000200726	82	336.343	353.679
ENST00000363858	snRNA	chromosome:GRCh38:10:96112747:96112851	ENSG00000200728	105	0	0
ENST00000363861	snRNA	chromosome:GRCh38:8:43073474:43073618	ENSG00000200731	145	0	0
ENST00000363862	snRNA	chromosome:GRCh38:6:119327281:119327385	ENSG00000200732	105	0	0
ENST00000363863	snoRNA	chromosome:GRCh38:13:89837170:89837237	ENSG00000200733	68	0	0
ENST00000363868	rRNA	chromosome:GRCh38:19:32243965:32244083	ENSG00000200738	119	0	0
ENST00000363871	rRNA	chromosome:GRCh38:4:56097390:56097504	ENSG00000200741	115	5.12087	8.83462
ENST00000363875	snRNA	chromosome:GRCh38:2:236210373:236210548	ENSG00000200745	176	0	0
ENST00000363883	snoRNA	chromosome:GRCh38:7:20377331:20377401	ENSG00000200753	71	0	0
ENST00000363885	rRNA	chromosome:GRCh38:1:173969318:173969436	ENSG00000200755	119	0	0
ENST00000363886	snRNA	chromosome:GRCh38:5:139717985:139718090	ENSG00000200756	106	0	0
ENST00000363887	snoRNA	chromosome:GRCh38:15:25199448:25199529	ENSG00000200757	82	809.139	1023.87
ENST00000363889	snRNA	chromosome:GRCh38:1:151022746:151022852	ENSG00000200759	107	0	0
ENST00000363893	snRNA	chromosome:GRCh38:2:20175805:20175909	ENSG00000200763	105	0	0
ENST00000363904	snRNA	chromosome:GRCh38:10:83067962:83068071	ENSG00000200774	110	0	0
ENST00000363909	snRNA	chromosome:GRCh38:2:71379755:71379858	ENSG00000200779	104	0	0
ENST00000363915	snoRNA	chromosome:GRCh38:14:21397292:21397401	ENSG00000200785	110	30432.7	25590.1
ENST00000363916	rRNA	chromosome:GRCh38:7:79654109:79654227	ENSG00000200786	119	0	0
ENST00000363919	snRNA	chromosome:GRCh38:10:84003332:84003479	ENSG00000200789	148	0	0
ENST00000363920	snRNA	chromosome:GRCh38:15:21866210:21866316	ENSG00000200790	107	0	0
ENST00000363922	snoRNA	chromosome:GRCh38:21:32377187:32377322	ENSG00000200792	136	1519.16	1201.38
ENST00000363925	snRNA	chromosome:GRCh38:12:120293097:120293237	ENSG00000200795	141	164.975	81.8811
ENST00000363926	snRNA	chromosome:GRCh38:1:38396659:38396765	ENSG00000200796	107	0	0
ENST00000363929	snRNA	chromosome:GRCh38:6:108392073:108392177	ENSG00000200799	105	0	0
ENST00000363930	snRNA	chromosome:GRCh38:1:96225901:96226060	ENSG00000200800	160	0	0
ENST00000363931	snoRNA	chromosome:GRCh38:15:25222348:25222428	ENSG00000200801	81	0	0
ENST00000363936	rRNA	chromosome:GRCh38:8:107884494:107884611	ENSG00000200806	118	0	0
ENST00000363937	snRNA	chromosome:GRCh38:2:60384605:60384763	ENSG00000200807	159	0	0
ENST00000363942	snoRNA	chromosome:GRCh38:15:25180497:25180578	ENSG00000200812	82	28.7268	20.2746
ENST00000363944	snRNA	chromosome:GRCh38:12:62334091:62334197	ENSG00000200814	107	0	0
ENST00000363945	snRNA	chromosome:GRCh38:7:50435380:50435486	ENSG00000200815	107	0	0
ENST00000363946	snoRNA	chromosome:GRCh38:6:31623079:31623210	ENSG00000200816	132	1.48712	2.09913
ENST00000363947	snRNA	chromosome:GRCh38:11:58026706:58026812	ENSG00000200817	107	0	0
ENST00000363948	snRNA	chromosome:GRCh38:14:56824986:56825092	ENSG00000200818	107	0	0
ENST00000363953	snoRNA	chromosome:GRCh38:14:100951856:100951933	ENSG00000200823	78	0	0
ENST00000363957	snRNA	chromosome:GRCh38:18:12098427:12098532	ENSG00000200827	106	0	0
ENST00000363961	snoRNA	chromosome:GRCh38:9:133350095:133350168	ENSG00000200831	74	774.589	853.724
ENST00000363962	snoRNA	chromosome:GRCh38:14:100954374:100954448	ENSG00000200832	75	1.30867	1.23149
ENST00000363969	rRNA	chromosome:GRCh38:1:51973410:51973535	ENSG00000200839	126	0.778968	0
ENST00000363970	snRNA	chromosome:GRCh38:13:28232501:28232607	ENSG00000200840	107	0	0
ENST00000363981	snoRNA	chromosome:GRCh38:11:62855012:62855083	ENSG00000275996	72	4311.78	4814.37
ENST00000363982	rRNA	chromosome:GRCh38:X:9133828:9133946	ENSG00000200852	119	0	0
ENST00000363999	snRNA	chromosome:GRCh38:16:6873899:6874005	ENSG00000200869	107	0	0
ENST00000364001	snRNA	chromosome:GRCh38:22:29134014:29134120	ENSG00000200871	107	0	0
ENST00000364002	rRNA	chromosome:GRCh38:18:48475487:48475600	ENSG00000200872	114	0	0
ENST00000364003	rRNA	chromosome:GRCh38:15:71858570:71858686	ENSG00000200873	117	0	0
ENST00000364005	snRNA	chromosome:GRCh38:18:2649761:2649867	ENSG00000200875	107	0	0
ENST00000364007	snRNA	chromosome:GRCh38:11:86153227:86153334	ENSG00000200877	108	0	0
ENST00000364009	snoRNA	chromosome:GRCh38:11:123058077:123058161	ENSG00000200879	85	3549.56	3855.3
ENST00000364012	snRNA	chromosome:GRCh38:3:177126017:177126120	ENSG00000200882	104	0	0
ENST00000364015	snRNA	chromosome:GRCh38:12:19724435:19724599	ENSG00000200885	165	0	0
ENST00000364017	snRNA	chromosome:GRCh38:10:30299569:30299673	ENSG00000200887	105	0	0
ENST00000364019	snRNA	chromosome:GRCh38:17:59537359:59537499	ENSG00000200889	141	0	0
ENST00000364020	rRNA	chromosome:GRCh38:2:81496214:81496327	ENSG00000200890	114	0.860965	0
ENST00000364021	snoRNA	chromosome:GRCh38:10:87994618:87994695	ENSG00000200891	78	0	0
ENST00000364023	snRNA	chromosome:GRCh38:16:20784509:20784615	ENSG00000200893	107	0	0
ENST00000364027	snoRNA	chromosome:GRCh38:12:107374747:107374827	ENSG00000200897	81	4.84691	1.14027
ENST00000364028	snRNA	chromosome:GRCh38:11:61937894:61938000	ENSG00000200898	107	0	0
ENST00000364032	snRNA	chromosome:GRCh38:2:163288995:163289096	ENSG00000200902	102	0	0
ENST00000364033	snRNA	chromosome:GRCh38:17:48949361:48949520	ENSG00000200903	160	0	0
ENST00000364036	snRNA	chromosome:GRCh38:X:77837289:77837395	ENSG00000200906	107	0	0
ENST00000364043	snoRNA	chromosome:GRCh38:1:44776490:44776593	ENSG00000200913	104	25570	27823.1
ENST00000364044	rRNA	chromosome:GRCh38:17:6600944:6601051	ENSG00000200914	108	0	0
ENST00000364047	snRNA	chromosome:GRCh38:4:105406997:105407092	ENSG00000200917	96	0	0
ENST00000364054	snRNA	chromosome:GRCh38:2:43892690:43892796	ENSG00000200924	107	0	0
ENST00000364056	snRNA	chromosome:GRCh38:6:111091213:111091332	ENSG00000200926	120	0	0
ENST00000364065	snRNA	chromosome:GRCh38:10:116538183:116538276	ENSG00000200935	94	0	0
ENST00000364071	snRNA	chromosome:GRCh38:9:4386410:4386556	ENSG00000200941	147	0	0
ENST00000364072	snRNA	chromosome:GRCh38:1:201733406:201733505	ENSG00000200942	100	0	0
ENST00000364079	snoRNA	chromosome:GRCh38:15:25228967:25229048	ENSG00000200949	82	1893.58	1806.69
ENST00000364087	snRNA	chromosome:GRCh38:6:19642425:19642529	ENSG00000200957	105	0	0
ENST00000364089	snoRNA	chromosome:GRCh38:5:139278781:139278978	ENSG00000200959	198	4.46136	3.73179
ENST00000364093	snRNA	chromosome:GRCh38:4:111331412:111331518	ENSG00000200963	107	0	0
ENST00000364099	snoRNA	chromosome:GRCh38:9:81888918:81888985	ENSG00000200969	68	0	0
ENST00000364102	snRNA	chromosome:GRCh38:1:210374154:210374267	ENSG00000200972	114	1.72193	0
ENST00000364104	snRNA	chromosome:GRCh38:4:165252580:165252661	ENSG00000200974	82	0	0
ENST00000364105	snRNA	chromosome:GRCh38:1:8206434:8206597	ENSG00000200975	164	0	0
ENST00000364113	snoRNA	chromosome:GRCh38:11:8684227:8684356	ENSG00000200983	130	154.775	149.91
ENST00000364115	rRNA	chromosome:GRCh38:22:21792434:21792524	ENSG00000200985	91	49.6143	64.9578
ENST00000364116	snRNA	chromosome:GRCh38:8:47131781:47131887	ENSG00000200986	107	0	0
ENST00000364117	snoRNA	chromosome:GRCh38:15:25225203:25225284	ENSG00000200987	82	665.505	787.329
ENST00000364121	snoRNA	chromosome:GRCh38:15:84852498:84852615	ENSG00000200991	118	0	0
ENST00000364127	snRNA	chromosome:GRCh38:17:58679527:58679690	ENSG00000200997	164	0	0
ENST00000364129	snoRNA	chromosome:GRCh38:4:26702309:26702388	ENSG00000200999	80	0	0
ENST00000364130	rRNA	chromosome:GRCh38:X:142411053:142411171	ENSG00000201000	119	0	0
ENST00000364131	snRNA	chromosome:GRCh38:10:28760699:28760803	ENSG00000201001	105	0	0
ENST00000364133	snoRNA	chromosome:GRCh38:1:53771018:53771153	ENSG00000201003	136	0	0
ENST00000364139	snoRNA	chromosome:GRCh38:7:132753023:132753126	ENSG00000201009	104	0	0
ENST00000364144	rRNA	chromosome:GRCh38:7:71913738:71913856	ENSG00000201014	119	0	0
ENST00000364145	snRNA	chromosome:GRCh38:6:67546651:67546754	ENSG00000201015	104	0	0
ENST00000364146	snRNA	chromosome:GRCh38:5:25701217:25701324	ENSG00000201016	108	0	0
ENST00000364151	snRNA	chromosome:GRCh38:20:43405473:43405578	ENSG00000201021	106	0	0
ENST00000364155	snoRNA	chromosome:GRCh38:21:16284696:16284768	ENSG00000201025	73	0	0
ENST00000364158	snRNA	chromosome:GRCh38:1:111650431:111650537	ENSG00000201028	107	0	0
ENST00000364162	snRNA	chromosome:GRCh38:1:200933345:200933447	ENSG00000201032	103	0	0
ENST00000364163	snRNA	chromosome:GRCh38:3:27513871:27514032	ENSG00000201033	162	0	0
ENST00000364165	rRNA	chromosome:GRCh38:19:21113128:21113236	ENSG00000201035	109	0	0.847357
ENST00000364166	snoRNA	chromosome:GRCh38:14:100979002:100979090	ENSG00000201036	89	0	0
ENST00000364171	rRNA	chromosome:GRCh38:7:128697439:128697556	ENSG00000201041	118	0.831779	1.56546
ENST00000364172	snoRNA	chromosome:GRCh38:12:118888434:118888564	ENSG00000201042	131	0	0
ENST00000364174	snRNA	chromosome:GRCh38:2:230752141:230752247	ENSG00000201044	107	0	0
ENST00000364180	snRNA	chromosome:GRCh38:4:164787290:164787396	ENSG00000201050	107	0	0
ENST00000364189	rRNA	chromosome:GRCh38:11:21000881:21000997	ENSG00000201059	117	0	0.789418
ENST00000364195	snRNA	chromosome:GRCh38:3:102755064:102755170	ENSG00000201065	107	0	0
ENST00000364200	snRNA	chromosome:GRCh38:2:98782410:98782548	ENSG00000201070	139	0	0
ENST00000364206	snRNA	chromosome:GRCh38:2:60911303:60911442	ENSG00000201076	140	0	0
ENST00000364207	snRNA	chromosome:GRCh38:15:42427591:42427697	ENSG00000201077	107	0	0
ENST00000364215	snRNA	chromosome:GRCh38:4:188121531:188121634	ENSG00000201085	104	0	0
ENST00000364216	rRNA	chromosome:GRCh38:15:49982443:49982561	ENSG00000201086	119	0	0
ENST00000364225	snRNA	chromosome:GRCh38:X:22527835:22527941	ENSG00000201095	107	0	0
ENST00000364226	rRNA	chromosome:GRCh38:14:75604173:75604278	ENSG00000201096	106	0	0
ENST00000364227	snRNA	chromosome:GRCh38:14:92265702:92265807	ENSG00000201097	106	0	0
ENST00000364234	snRNA	chromosome:GRCh38:7:123790605:123790711	ENSG00000201104	107	0	0
ENST00000364239	rRNA	chromosome:GRCh38:7:130027277:130027397	ENSG00000201109	121	0	0
ENST00000364243	snRNA	chromosome:GRCh38:2:32214456:32214562	ENSG00000201113	107	0	0
ENST00000364249	snRNA	chromosome:GRCh38:6:145463238:145463399	ENSG00000201119	162	0	0
ENST00000364256	snRNA	chromosome:GRCh38:1:171519816:171519913	ENSG00000201126	98	0	0
ENST00000364259	snoRNA	chromosome:GRCh38:1:154259727:154259862	ENSG00000201129	136	3.60845	2.71653
ENST00000364263	snoRNA	chromosome:GRCh38:7:50935350:50935493	ENSG00000201133	144	0	0
ENST00000364265	snRNA	chromosome:GRCh38:1:12077881:12077984	ENSG00000201135	104	0	0
ENST00000364266	snRNA	chromosome:GRCh38:15:43702363:43702470	ENSG00000201136	108	0	0
ENST00000364272	snRNA	chromosome:GRCh38:1:147079746:147079870	ENSG00000201142	125	0	0
ENST00000364273	snoRNA	chromosome:GRCh38:15:25247345:25247426	ENSG00000201143	82	677.474	720.874
ENST00000364275	rRNA	chromosome:GRCh38:4:190017696:190017814	ENSG00000201145	119	0	0
ENST00000364278	rRNA	chromosome:GRCh38:1:34112949:34113063	ENSG00000201148	115	0	0
ENST00000364281	snoRNA	chromosome:GRCh38:20:35117136:35117207	ENSG00000201151	72	0	0
ENST00000364283	snRNA	chromosome:GRCh38:1:62298149:62298256	ENSG00000201153	108	0	0
ENST00000364285	snRNA	chromosome:GRCh38:13:101778884:101779048	ENSG00000201155	165	0	0
ENST00000364287	snoRNA	chromosome:GRCh38:8:18979619:18979772	ENSG00000201157	154	0	0
ENST00000364292	snRNA	chromosome:GRCh38:3:15339749:15339855	ENSG00000201162	107	0	0
ENST00000364294	snRNA	chromosome:GRCh38:16:68535515:68535658	ENSG00000201164	144	0	0
ENST00000364295	snRNA	chromosome:GRCh38:7:65023204:65023310	ENSG00000201165	107	0	0
ENST00000364298	rRNA	chromosome:GRCh38:12:101779814:101779929	ENSG00000201168	116	0	3.18489
ENST00000364300	snRNA	chromosome:GRCh38:1:245133927:245134090	ENSG00000201170	164	0	0
ENST00000364306	snRNA	chromosome:GRCh38:4:168885355:168885461	ENSG00000201176	107	0	0
ENST00000364309	snRNA	chromosome:GRCh38:7:105332790:105332896	ENSG00000201179	107	0	0
ENST00000364310	snRNA	chromosome:GRCh38:20:15022852:15022958	ENSG00000201180	107	0	0
ENST00000364312	snRNA	chromosome:GRCh38:3:10037552:10037655	ENSG00000201182	104	0	0
ENST00000364313	snRNA	chromosome:GRCh38:1:148402715:148402875	ENSG00000201183	161	0	0
ENST00000364314	snRNA	chromosome:GRCh38:14:103567405:103567545	ENSG00000201184	141	0	0
ENST00000364315	rRNA	chromosome:GRCh38:6:4427963:4428081	ENSG00000201185	119	3.29916	3.88075
ENST00000364316	snRNA	chromosome:GRCh38:4:119367562:119367646	ENSG00000201186	85	0	0
ENST00000364328	snRNA	chromosome:GRCh38:12:57415296:57415403	ENSG00000201198	108	0	0
ENST00000364329	snoRNA	chromosome:GRCh38:11:93721542:93721621	ENSG00000275146	80	8.58812	5.77262
ENST00000364339	snoRNA	chromosome:GRCh38:22:28232756:28232823	ENSG00000201209	68	0	0
ENST00000364340	rRNA	chromosome:GRCh38:3:127963608:127963724	ENSG00000201210	117	0	0
ENST00000364351	snRNA	chromosome:GRCh38:20:35887659:35887801	ENSG00000201221	143	0	0
ENST00000364353	snRNA	chromosome:GRCh38:5:36155119:36155222	ENSG00000201223	104	0	0
ENST00000364357	rRNA	chromosome:GRCh38:9:108992409:108992569	ENSG00000201227	161	0	0
ENST00000364359	snoRNA	chromosome:GRCh38:3:183451857:183451988	ENSG00000201229	132	8.92272	11.1954
ENST00000364361	snRNA	chromosome:GRCh38:8:58814412:58814552	ENSG00000201231	141	0	0
ENST00000364370	snoRNA	chromosome:GRCh38:14:100966029:100966100	ENSG00000201240	72	7220.84	5249.24
ENST00000364371	snRNA	chromosome:GRCh38:15:19883614:19883716	ENSG00000201241	103	0	0
ENST00000364373	snRNA	chromosome:GRCh38:11:109005517:109005623	ENSG00000201243	107	0	0
ENST00000364375	snoRNA	chromosome:GRCh38:13:99783857:99783983	ENSG00000201245	127	0	0
ENST00000364377	snoRNA	chromosome:GRCh38:14:100969879:100969952	ENSG00000201247	74	164.468	127.31
ENST00000364383	snRNA	chromosome:GRCh38:13:73191528:73191667	ENSG00000201253	140	0	0
ENST00000364385	snRNA	chromosome:GRCh38:17:30360463:30360566	ENSG00000201255	104	0	0
ENST00000364390	snRNA	chromosome:GRCh38:10:16207821:16207927	ENSG00000201260	107	0	0
ENST00000364393	snoRNA	chromosome:GRCh38:14:100957166:100957237	ENSG00000201263	72	5.45278	7.69683
ENST00000364394	snoRNA	chromosome:GRCh38:4:151102057:151102128	ENSG00000201264	72	8.17916	17.9593
ENST00000364400	snRNA	chromosome:GRCh38:1:164980035:164980137	ENSG00000201270	103	0	0
ENST00000364401	snRNA	chromosome:GRCh38:X:72740706:72740869	ENSG00000201271	164	0	0
ENST00000364403	snRNA	chromosome:GRCh38:1:22010985:22011088	ENSG00000201273	104	0	0
ENST00000364404	rRNA	chromosome:GRCh38:5:132848577:132848696	ENSG00000201274	120	0	0
ENST00000364415	rRNA	chromosome:GRCh38:X:148008100:148008215	ENSG00000201285	116	0	0
ENST00000364418	snRNA	chromosome:GRCh38:3:127240968:127241074	ENSG00000201288	107	0	0
ENST00000364421	snRNA	chromosome:GRCh38:6:75473738:75473894	ENSG00000201291	157	0	0
ENST00000364422	snRNA	chromosome:GRCh38:6:166209403:166209506	ENSG00000201292	104	0	0
ENST00000364424	snRNA	chromosome:GRCh38:20:3360036:3360142	ENSG00000201294	107	0	0
ENST00000364426	snRNA	chromosome:GRCh38:12:98417896:98418038	ENSG00000201296	143	0	0
ENST00000364428	snRNA	chromosome:GRCh38:5:134701172:134701278	ENSG00000201298	107	0	0
ENST00000364430	snoRNA	chromosome:GRCh38:15:25220497:25220578	ENSG00000201300	82	0	1.12636
ENST00000364431	rRNA	chromosome:GRCh38:3:49467115:49467228	ENSG00000201301	114	0	0
ENST00000364432	snoRNA	chromosome:GRCh38:9:127448501:127448630	ENSG00000201302	130	109.475	119.36
ENST00000364438	snRNA	chromosome:GRCh38:2:135656477:135656579	ENSG00000201308	103	0	0
ENST00000364442	rRNA	chromosome:GRCh38:1:185014951:185015067	ENSG00000201312	117	0	0
ENST00000364446	snoRNA	chromosome:GRCh38:8:51015021:51015165	ENSG00000201316	145	0	0
ENST00000364447	snRNA	chromosome:GRCh38:1:92700819:92700934	ENSG00000201317	116	0	0
ENST00000364448	snoRNA	chromosome:GRCh38:14:100991919:100991990	ENSG00000201318	72	0	0
ENST00000364451	rRNA	chromosome:GRCh38:1:228628148:228628266	ENSG00000201321	119	27.2181	21.7322
ENST00000364454	snRNA	chromosome:GRCh38:12:108926435:108926541	ENSG00000201324	107	0	0
ENST00000364455	rRNA	chromosome:GRCh38:3:137518134:137518255	ENSG00000201325	122	0	0
ENST00000364456	snoRNA	chromosome:GRCh38:15:25209918:25209999	ENSG00000201326	82	37.1055	23.6537
ENST00000364459	snoRNA	chromosome:GRCh38:8:43378297:43378510	ENSG00000201329	214	0	0
ENST00000364460	snoRNA	chromosome:GRCh38:6:29582249:29582332	ENSG00000201330	84	0	0
ENST00000364461	snoRNA	chromosome:GRCh38:15:25211796:25211877	ENSG00000201331	82	1460.28	1643.37
ENST00000364471	snRNA	chromosome:GRCh38:X:49945336:49945442	ENSG00000201341	107	0	0
ENST00000364472	snRNA	chromosome:GRCh38:3:170057301:170057429	ENSG00000201342	129	0	0
ENST00000364476	snoRNA	chromosome:GRCh38:20:3384229:3384440	ENSG00000201346	212	0	0
ENST00000364477	rRNA	chromosome:GRCh38:1:178560913:178561029	ENSG00000201347	117	0	0
ENST00000364478	snoRNA	chromosome:GRCh38:20:8831186:8831393	ENSG00000201348	208	0	0
ENST00000364485	rRNA	chromosome:GRCh38:1:228639337:228639455	ENSG00000201355	119	0	0
ENST00000364486	rRNA	chromosome:GRCh38:X:28982852:28982970	ENSG00000201356	119	0	0
ENST00000364491	rRNA	chromosome:GRCh38:16:84262815:84262928	ENSG00000201361	114	0	0
ENST00000364497	snRNA	chromosome:GRCh38:6:15314920:15315026	ENSG00000201367	107	0	0
ENST00000364498	snoRNA	chromosome:GRCh38:5:35429064:35429277	ENSG00000201368	214	0	0
ENST00000364502	snRNA	chromosome:GRCh38:20:43473013:43473119	ENSG00000201372	107	0	0
ENST00000364506	snoRNA	chromosome:GRCh38:14:51244090:51244224	ENSG00000201376	135	0	0
ENST00000364509	snRNA	chromosome:GRCh38:6:121542486:121542626	ENSG00000201379	141	0	0
ENST00000364512	snRNA	chromosome:GRCh38:12:116782105:116782208	ENSG00000201382	104	0	0
ENST00000364514	snoRNA	chromosome:GRCh38:14:77201026:77201140	ENSG00000201384	115	0	0
ENST00000364516	snRNA	chromosome:GRCh38:6:112971493:112971599	ENSG00000201386	107	0	0
ENST00000364518	snoRNA	chromosome:GRCh38:19:32608337:32608469	ENSG00000201388	133	0	0
ENST00000364520	snRNA	chromosome:GRCh38:10:21661635:21661741	ENSG00000201390	107	0	0
ENST00000364522	snRNA	chromosome:GRCh38:X:71965972:71966074	ENSG00000201392	103	0	0
ENST00000364523	snoRNA	chromosome:GRCh38:10:78367507:78367623	ENSG00000201393	117	0	0
ENST00000364524	rRNA	chromosome:GRCh38:3:133710076:133710167	ENSG00000201394	92	0	0
ENST00000364528	snoRNA	chromosome:GRCh38:3:154007367:154007502	ENSG00000201398	136	0	0
ENST00000364533	snoRNA	chromosome:GRCh38:11:17075779:17075868	ENSG00000201403	90	118.871	96.4669
ENST00000364537	snoRNA	chromosome:GRCh38:X:24133186:24133317	ENSG00000201407	132	0	0
ENST00000364540	snoRNA	chromosome:GRCh38:3:86125216:86125287	ENSG00000201410	72	0	0
ENST00000364543	rRNA	chromosome:GRCh38:3:134783436:134783555	ENSG00000201413	120	2.45375	1.53937
ENST00000364545	rRNA	chromosome:GRCh38:6:17721786:17721903	ENSG00000201415	118	0	0
ENST00000364546	snoRNA	chromosome:GRCh38:20:38425198:38425331	ENSG00000235408	134	0	0
ENST00000364550	rRNA	chromosome:GRCh38:X:111669829:111669948	ENSG00000201420	120	0	0
ENST00000364561	snRNA	chromosome:GRCh38:14:37827798:37827904	ENSG00000201431	107	0	0
ENST00000364563	snRNA	chromosome:GRCh38:4:183675603:183675715	ENSG00000201433	113	0	0
ENST00000364565	snRNA	chromosome:GRCh38:12:96303375:96303513	ENSG00000201435	139	0	0
ENST00000364566	snRNA	chromosome:GRCh38:5:16941843:16941951	ENSG00000201436	109	0	0
ENST00000364569	snRNA	chromosome:GRCh38:12:25404288:25404428	ENSG00000201439	141	0	0
ENST00000364570	rRNA	chromosome:GRCh38:X:135428168:135428285	ENSG00000201440	118	0	0
ENST00000364571	snRNA	chromosome:GRCh38:3:196708859:196708964	ENSG00000201441	106	0	0
ENST00000364573	snRNA	chromosome:GRCh38:X:108826764:108826869	ENSG00000201443	106	0	0
ENST00000364574	snRNA	chromosome:GRCh38:9:117707996:117708102	ENSG00000201444	107	0	0
ENST00000364577	rRNA	chromosome:GRCh38:X:77066709:77066827	ENSG00000201447	119	0	0
ENST00000364578	snoRNA	chromosome:GRCh38:1:36418450:36418578	ENSG00000201448	129	0.760852	0.715984
ENST00000364582	snRNA	chromosome:GRCh38:3:175767558:175767661	ENSG00000201452	104	0	0
ENST00000364587	snoRNA	chromosome:GRCh38:1:39567374:39567508	ENSG00000201457	135	3.63518	2.73665
ENST00000364588	snRNA	chromosome:GRCh38:3:172796429:172796558	ENSG00000201458	130	0	0
ENST00000364595	snoRNA	chromosome:GRCh38:7:138187998:138188129	ENSG00000201465	132	0	0
ENST00000364597	snoRNA	chromosome:GRCh38:X:17044380:17044511	ENSG00000201467	132	0	0
ENST00000364599	rRNA	chromosome:GRCh38:12:132723945:132724057	ENSG00000201469	113	0	0
ENST00000364604	snRNA	chromosome:GRCh38:5:162477891:162477993	ENSG00000201474	103	0	0
ENST00000364606	rRNA	chromosome:GRCh38:12:13440884:13441001	ENSG00000201476	118	0	0
ENST00000364612	snoRNA	chromosome:GRCh38:15:25201323:25201404	ENSG00000201482	82	1918.71	2113.06
ENST00000364617	snoRNA	chromosome:GRCh38:1:75789477:75789548	ENSG00000201487	72	38748.8	45619.1
ENST00000364621	snRNA	chromosome:GRCh38:1:99784740:99784885	ENSG00000201491	146	0	0
ENST00000364622	rRNA	chromosome:GRCh38:1:229549905:229550022	ENSG00000201492	118	0	0
ENST00000364623	snRNA	chromosome:GRCh38:1:218129795:218129952	ENSG00000201493	158	0	0
ENST00000364629	snRNA	chromosome:GRCh38:2:200881715:200881821	ENSG00000201499	107	0	0
ENST00000364630	snoRNA	chromosome:GRCh38:14:100977389:100977466	ENSG00000201500	78	0	0
ENST00000364632	snoRNA	chromosome:GRCh38:12:93266017:93266096	ENSG00000201502	80	0	0
ENST00000364642	snoRNA	chromosome:GRCh38:20:38429670:38429803	ENSG00000201512	134	120.124	97.8761
ENST00000364646	snoRNA	chromosome:GRCh38:4:176098163:176098285	ENSG00000201516	123	0	0
ENST00000364647	snRNA	chromosome:GRCh38:X:48153980:48154074	ENSG00000201517	95	0	0
ENST00000364648	rRNA	chromosome:GRCh38:X:129436530:129436647	ENSG00000201518	118	0	0
ENST00000364649	snRNA	chromosome:GRCh38:6:15324367:15324472	ENSG00000201519	106	0	0
ENST00000364653	rRNA	chromosome:GRCh38:6:19438283:19438418	ENSG00000201523	136	0	0
ENST00000364654	snRNA	chromosome:GRCh38:17:59847438:59847544	ENSG00000201524	107	0	0
ENST00000364657	rRNA	chromosome:GRCh38:20:23160857:23160971	ENSG00000201527	115	0	0
ENST00000364662	rRNA	chromosome:GRCh38:5:139012329:139012441	ENSG00000201532	113	0	0
ENST00000364671	snoRNA	chromosome:GRCh38:16:24333415:24333547	ENSG00000201541	133	0	0
ENST00000364672	snoRNA	chromosome:GRCh38:1:35310274:35310425	ENSG00000201542	152	0	0
ENST00000364674	snoRNA	chromosome:GRCh38:1:212352816:212352950	ENSG00000201544	135	0	0
ENST00000364675	snRNA	chromosome:GRCh38:3:19996803:19996925	ENSG00000201545	123	0	0
ENST00000364680	snRNA	chromosome:GRCh38:3:131092821:131092927	ENSG00000201550	107	0	0
ENST00000364687	snoRNA	chromosome:GRCh38:14:100972670:100972741	ENSG00000201557	72	1025.12	819.712
ENST00000364688	snRNA	chromosome:GRCh38:1:146052081:146052244	ENSG00000201558	164	2.3939	1.68955
ENST00000364690	snRNA	chromosome:GRCh38:7:65859660:65859766	ENSG00000201560	107	0	0
ENST00000364697	rRNA	chromosome:GRCh38:X:95582064:95582162	ENSG00000201567	99	0	0
ENST00000364699	snoRNA	chromosome:GRCh38:14:100974806:100974880	ENSG00000201569	75	931.77	878.054
ENST00000364700	snRNA	chromosome:GRCh38:3:39970125:39970266	ENSG00000201570	142	0	0
ENST00000364704	snRNA	chromosome:GRCh38:2:231133462:231133630	ENSG00000201574	169	0	0
ENST00000364709	snRNA	chromosome:GRCh38:12:56588518:56588621	ENSG00000201579	104	0	0
ENST00000364716	snRNA	chromosome:GRCh38:11:17115652:17115763	ENSG00000201586	112	0	0
ENST00000364718	rRNA	chromosome:GRCh38:1:228612509:228612627	ENSG00000201588	119	0	0
ENST00000364721	snRNA	chromosome:GRCh38:11:39261107:39261213	ENSG00000201591	107	0	0
ENST00000364722	snoRNA	chromosome:GRCh38:X:20136306:20136385	ENSG00000201592	80	12.2687	10.3907
ENST00000364724	rRNA	chromosome:GRCh38:X:146427456:146427572	ENSG00000201594	117	0	0
ENST00000364725	rRNA	chromosome:GRCh38:3:51694465:51694582	ENSG00000201595	118	8.31779	6.26182
ENST00000364728	snRNA	chromosome:GRCh38:18:58805268:58805374	ENSG00000201598	107	0	0
ENST00000364729	snoRNA	chromosome:GRCh38:20:38427309:38427442	ENSG00000225091	134	199.962	198.509
ENST00000364734	snRNA	chromosome:GRCh38:10:90922731:90922835	ENSG00000201604	105	0	0
ENST00000364737	snRNA	chromosome:GRCh38:7:95098227:95098367	ENSG00000201607	141	0	0
ENST00000364738	snRNA	chromosome:GRCh38:1:160392768:160392909	ENSG00000201608	142	0	0
ENST00000364739	snRNA	chromosome:GRCh38:1:19510593:19510733	ENSG00000201609	141	0	0
ENST00000364740	rRNA	chromosome:GRCh38:2:11517397:11517503	ENSG00000201610	107	0	0
ENST00000364743	snRNA	chromosome:GRCh38:6:126590287:126590393	ENSG00000201613	107	0	0
ENST00000364746	snRNA	chromosome:GRCh38:11:3048359:3048521	ENSG00000201616	163	0	0
ENST00000364748	rRNA	chromosome:GRCh38:X:53909054:53909161	ENSG00000201618	108	0	0
ENST00000364749	snoRNA	chromosome:GRCh38:1:179201487:179201627	ENSG00000201619	141	0	0
ENST00000364750	rRNA	chromosome:GRCh38:1:85883680:85883798	ENSG00000201620	119	0	0
ENST00000364752	snRNA	chromosome:GRCh38:3:197994601:197994709	ENSG00000201622	109	0	0
ENST00000364753	snRNA	chromosome:GRCh38:5:33888056:33888162	ENSG00000201623	107	0	0
ENST00000364758	snRNA	chromosome:GRCh38:6:150326623:150326763	ENSG00000201628	141	0	0
ENST00000364764	snoRNA	chromosome:GRCh38:15:25269783:25269858	ENSG00000201634	76	453.298	550.526
ENST00000364771	snRNA	chromosome:GRCh38:4:77150328:77150437	ENSG00000201641	110	0	0
ENST00000364772	snRNA	chromosome:GRCh38:3:100952627:100952733	ENSG00000201642	107	0	0
ENST00000364773	snoRNA	chromosome:GRCh38:7:75943782:75943916	ENSG00000201643	135	2.90815	2.05249
ENST00000364778	snRNA	chromosome:GRCh38:3:175609479:175609613	ENSG00000201648	135	0	0
ENST00000364784	snRNA	chromosome:GRCh38:14:32202045:32202151	ENSG00000201654	107	0	0
ENST00000364788	snRNA	chromosome:GRCh38:6:31370134:31370240	ENSG00000201658	107	0	0
ENST00000364789	snRNA	chromosome:GRCh38:X:47132671:47132826	ENSG00000201659	156	0	0
ENST00000364790	snoRNA	chromosome:GRCh38:X:5410122:5410251	ENSG00000201660	130	0	0
ENST00000364792	snRNA	chromosome:GRCh38:13:48987915:48988017	ENSG00000201662	103	0	0
ENST00000364796	snoRNA	chromosome:GRCh38:X:28924069:28924138	ENSG00000201666	70	0	0
ENST00000364801	rRNA	chromosome:GRCh38:2:31228312:31228410	ENSG00000201671	99	0	0
ENST00000364802	snoRNA	chromosome:GRCh38:14:100936491:100936565	ENSG00000201672	75	141.336	146.548
ENST00000364804	snoRNA	chromosome:GRCh38:X:113944186:113944399	ENSG00000201674	214	0	0
ENST00000364805	snoRNA	chromosome:GRCh38:19:49489965:49490048	ENSG00000201675	84	72042.1	69688.2
ENST00000364809	snoRNA	chromosome:GRCh38:15:25197576:25197656	ENSG00000201679	81	883.35	844.941
ENST00000364817	snRNA	chromosome:GRCh38:11:113859346:113859449	ENSG00000201687	104	0	0
ENST00000364819	snoRNA	chromosome:GRCh38:14:100990091:100990160	ENSG00000201689	70	25.2386	27.7086
ENST00000364825	rRNA	chromosome:GRCh38:11:18266393:18266510	ENSG00000201695	118	0	0
ENST00000364829	snRNA	chromosome:GRCh38:1:149162783:149162944	ENSG00000201699	162	0	0
ENST00000364830	snoRNA	chromosome:GRCh38:14:100929919:100929990	ENSG00000201700	72	148.588	129.563
ENST00000364831	snoRNA	chromosome:GRCh38:3:32037526:32037653	ENSG00000201701	128	0	0
ENST00000364834	rRNA	chromosome:GRCh38:15:59574103:59574222	ENSG00000201704	120	0	0
ENST00000364837	snRNA	chromosome:GRCh38:4:88201703:88201810	ENSG00000201707	108	0	0
ENST00000364838	rRNA	chromosome:GRCh38:12:38163403:38163515	ENSG00000201708	113	0	0
ENST00000364839	snRNA	chromosome:GRCh38:15:65229861:65229967	ENSG00000201709	107	0	0
ENST00000364840	snoRNA	chromosome:GRCh38:14:100979992:100980066	ENSG00000201710	75	0	0
ENST00000364841	snRNA	chromosome:GRCh38:9:77635203:77635309	ENSG00000201711	107	0	0
ENST00000364843	rRNA	chromosome:GRCh38:3:25025007:25025126	ENSG00000201713	120	0	0
ENST00000364849	snoRNA	chromosome:GRCh38:8:66922467:66922555	ENSG00000254341	89	211.739	266.708
ENST00000364855	snRNA	chromosome:GRCh38:1:8883427:8883533	ENSG00000201725	107	0	0
ENST00000364857	rRNA	chromosome:GRCh38:4:178406695:178406830	ENSG00000201727	136	0	0
ENST00000364858	rRNA	chromosome:GRCh38:20:23380896:23381012	ENSG00000201728	117	0	0
ENST00000364863	snoRNA	chromosome:GRCh38:11:66432763:66432902	ENSG00000201733	140	0	0
ENST00000364866	rRNA	chromosome:GRCh38:4:40990154:40990273	ENSG00000201736	120	0	0
ENST00000364867	snRNA	chromosome:GRCh38:2:200775584:200775750	ENSG00000201737	167	0	0
ENST00000364872	snRNA	chromosome:GRCh38:20:47492978:47493085	ENSG00000201742	108	0	0
ENST00000364874	snRNA	chromosome:GRCh38:4:96152297:96152403	ENSG00000201744	107	0	0
ENST00000364876	snRNA	chromosome:GRCh38:1:10163268:10163374	ENSG00000201746	107	0	0
ENST00000364877	snRNA	chromosome:GRCh38:7:7906519:7906624	ENSG00000201747	106	0	0
ENST00000364880	snoRNA	chromosome:GRCh38:17:19063919:19064136	ENSG00000262074	218	2.25115	0.847357
ENST00000364882	snRNA	chromosome:GRCh38:4:116839279:116839385	ENSG00000201752	107	0	0
ENST00000364884	snoRNA	chromosome:GRCh38:6:31837076:31837142	ENSG00000201754	67	3653.52	5220.52
ENST00000364891	snRNA	chromosome:GRCh38:8:22434391:22434497	ENSG00000201761	107	0	0
ENST00000364893	rRNA	chromosome:GRCh38:8:59455885:59456010	ENSG00000201763	126	0.778968	0.733031
ENST00000364896	rRNA	chromosome:GRCh38:10:14663395:14663494	ENSG00000201766	100	0	0
ENST00000364900	snRNA	chromosome:GRCh38:20:31581089:31581192	ENSG00000201770	104	0	0
ENST00000364902	snoRNA	chromosome:GRCh38:7:45104906:45105042	ENSG00000201772	137	20.0598	26.2928
ENST00000364905	snRNA	chromosome:GRCh38:4:59834063:59834167	ENSG00000201775	105	0	0
ENST00000364910	snRNA	chromosome:GRCh38:12:8484746:8484852	ENSG00000201780	107	0	0
ENST00000364915	snoRNA	chromosome:GRCh38:6:31536374:31536449	ENSG00000201785	76	603.106	770.493
ENST00000364919	snRNA	chromosome:GRCh38:1:146288596:146288696	ENSG00000201789	101	0	0
ENST00000364920	rRNA	chromosome:GRCh38:5:105922994:105923108	ENSG00000201790	115	0	0
ENST00000364921	snoRNA	chromosome:GRCh38:1:178753654:178753772	ENSG00000201791	119	0	0
ENST00000364926	snRNA	chromosome:GRCh38:7:106208167:106208267	ENSG00000201796	101	0	0
ENST00000364931	snRNA	chromosome:GRCh38:1:11909808:11909927	ENSG00000201801	120	0.817916	0.769683
ENST00000364935	snRNA	chromosome:GRCh38:2:113086805:113086911	ENSG00000201805	107	0	0
ENST00000364936	snRNA	chromosome:GRCh38:2:97664591:97664731	ENSG00000201806	141	0	0
ENST00000364937	snoRNA	chromosome:GRCh38:6:136855698:136855831	ENSG00000201807	134	0	0
ENST00000364938	snoRNA	chromosome:GRCh38:1:28507366:28507571	ENSG00000274266	206	16.1995	11.6573
ENST00000364939	snoRNA	chromosome:GRCh38:12:73764279:73764413	ENSG00000201809	135	0	0
ENST00000364940	snoRNA	chromosome:GRCh38:3:180542701:180542836	ENSG00000201810	136	0	0
ENST00000364941	snoRNA	chromosome:GRCh38:20:38442036:38442169	ENSG00000201811	134	0	0
ENST00000364942	rRNA	chromosome:GRCh38:21:14070871:14070986	ENSG00000201812	116	0	0
ENST00000364943	snRNA	chromosome:GRCh38:2:195670372:195670474	ENSG00000201813	103	0	0
ENST00000364945	snRNA	chromosome:GRCh38:8:9371090:9371195	ENSG00000201815	106	0	0
ENST00000364946	snoRNA	chromosome:GRCh38:18:56079394:56079594	ENSG00000201816	201	0	0
ENST00000364951	snRNA	chromosome:GRCh38:13:21038529:21038667	ENSG00000201821	139	0	0
ENST00000364952	rRNA	chromosome:GRCh38:3:180161886:180161977	ENSG00000201822	92	5.33424	3.0118
ENST00000364953	snoRNA	chromosome:GRCh38:6:31835263:31835326	ENSG00000201823	64	230.039	164.52
ENST00000364955	snRNA	chromosome:GRCh38:18:47234442:47234548	ENSG00000201825	107	0	0
ENST00000364956	snRNA	chromosome:GRCh38:X:76244968:76245074	ENSG00000201826	107	0	0
ENST00000364957	snoRNA	chromosome:GRCh38:3:133551186:133551315	ENSG00000201827	130	0	0
ENST00000364961	snoRNA	chromosome:GRCh38:15:25170723:25170804	ENSG00000201831	82	29.9238	60.8237
ENST00000364968	snoRNA	chromosome:GRCh38:17:76561634:76561705	ENSG00000278261	72	254.917	297.611
ENST00000364969	snoRNA	chromosome:GRCh38:14:100953349:100953423	ENSG00000201839	75	21204.3	18982.2
ENST00000364976	rRNA	chromosome:GRCh38:4:148557947:148558048	ENSG00000201846	102	0	0
ENST00000364977	snoRNA	chromosome:GRCh38:13:107320895:107320963	ENSG00000201847	69	0	0
ENST00000364982	snRNA	chromosome:GRCh38:18:22180112:22180218	ENSG00000201852	107	0	0
ENST00000364986	rRNA	chromosome:GRCh38:11:13907484:13907590	ENSG00000201856	107	0	0
ENST00000364991	rRNA	chromosome:GRCh38:10:282015:282125	ENSG00000201861	111	1.76847	1.66418
ENST00000364993	snoRNA	chromosome:GRCh38:4:40082983:40083106	ENSG00000201863	124	0	0
ENST00000364995	snoRNA	chromosome:GRCh38:6:85677589:85677658	ENSG00000275072	70	0	0
ENST00000364999	snRNA	chromosome:GRCh38:5:64573569:64573670	ENSG00000201869	102	0	0
ENST00000365006	rRNA	chromosome:GRCh38:2:73968123:73968206	ENSG00000201876	84	0	0
ENST00000365012	snoRNA	chromosome:GRCh38:X:20136066:20136135	ENSG00000201882	70	430.458	445.976
ENST00000365024	snRNA	chromosome:GRCh38:19:31787148:31787255	ENSG00000201894	108	0	0
ENST00000365028	snoRNA	chromosome:GRCh38:1:224179641:224179767	ENSG00000201898	127	0	0
ENST00000365029	snoRNA	chromosome:GRCh38:14:100984777:100984848	ENSG00000201899	72	44.9854	29.5045
ENST00000365032	snoRNA	chromosome:GRCh38:20:38448084:38448215	ENSG00000274309	132	0	0
ENST00000365037	snoRNA	chromosome:GRCh38:15:25239838:25239919	ENSG00000201907	82	801.957	919.114
ENST00000365039	snRNA	chromosome:GRCh38:12:13459670:13459776	ENSG00000201909	107	0	0
ENST00000365040	snRNA	chromosome:GRCh38:5:104098874:104099038	ENSG00000201910	165	0	0
ENST00000365049	snRNA	chromosome:GRCh38:1:21987816:21987919	ENSG00000201919	104	0	0
ENST00000365050	rRNA	chromosome:GRCh38:17:41718154:41718260	ENSG00000201920	107	0	1.72639
ENST00000365052	snRNA	chromosome:GRCh38:3:103159960:103160124	ENSG00000201922	165	0	0
ENST00000365053	rRNA	chromosome:GRCh38:20:45559758:45559876	ENSG00000201923	119	0	0
ENST00000365055	rRNA	chromosome:GRCh38:1:228641568:228641686	ENSG00000201925	119	0	0
ENST00000365061	rRNA	chromosome:GRCh38:4:177457111:177457228	ENSG00000201931	118	0	3.13091
ENST00000365067	snoRNA	chromosome:GRCh38:15:25218617:25218698	ENSG00000275524	82	59.8475	42.8019
ENST00000365069	rRNA	chromosome:GRCh38:6:153159220:153159345	ENSG00000201939	126	0	0
ENST00000365072	rRNA	chromosome:GRCh38:12:79878305:79878419	ENSG00000201942	115	0	0
ENST00000365073	snoRNA	chromosome:GRCh38:15:25187536:25187616	ENSG00000201943	81	1045.72	1090.1
ENST00000365074	snoRNA	chromosome:GRCh38:1:205731221:205731352	ENSG00000201944	132	0	0
ENST00000365075	snoRNA	chromosome:GRCh38:12:121107043:121107174	ENSG00000201945	132	0	0
ENST00000365080	snoRNA	chromosome:GRCh38:14:100945649:100945720	ENSG00000201950	72	3078.09	3215.99
ENST00000365084	snRNA	chromosome:GRCh38:10:76260800:76260903	ENSG00000201954	104	0	0
ENST00000365087	snoRNA	chromosome:GRCh38:3:179169083:179169210	ENSG00000201957	128	0	0
ENST00000365092	rRNA	chromosome:GRCh38:3:25352284:25352392	ENSG00000201962	109	0	0
ENST00000365096	rRNA	chromosome:GRCh38:19:24004358:24004507	ENSG00000201966	150	0	0.615746
ENST00000365098	rRNA	chromosome:GRCh38:3:126564565:126564678	ENSG00000201968	114	0	0
ENST00000365099	snoRNA	chromosome:GRCh38:15:25206262:25206343	ENSG00000201969	82	123.286	137.417
ENST00000365110	snoRNA	chromosome:GRCh38:11:4756645:4756797	ENSG00000201980	153	0	0
ENST00000365122	snoRNA	chromosome:GRCh38:15:25234247:25234328	ENSG00000201992	82	98.15	104.752
ENST00000365128	snoRNA	chromosome:GRCh38:11:9428773:9428954	ENSG00000201998	182	43.6821	36.0313
ENST00000365129	rRNA	chromosome:GRCh38:16:66301809:66301940	ENSG00000201999	132	0	0
ENST00000365130	snRNA	chromosome:GRCh38:4:88000237:88000401	ENSG00000202000	165	0	0
ENST00000365146	snRNA	chromosome:GRCh38:2:222498291:222498398	ENSG00000202016	108	0	0
ENST00000365147	snRNA	chromosome:GRCh38:5:60304047:60304151	ENSG00000202017	105	0	0
ENST00000365153	snoRNA	chromosome:GRCh38:7:137287687:137287762	ENSG00000202023	76	0	0
ENST00000365154	snRNA	chromosome:GRCh38:X:101325404:101325510	ENSG00000202024	107	0	0
ENST00000365155	snRNA	chromosome:GRCh38:1:186311825:186311928	ENSG00000202025	104	0	0
ENST00000365156	snRNA	chromosome:GRCh38:17:31713753:31713853	ENSG00000202026	101	0	0
ENST00000365159	snRNA	chromosome:GRCh38:2:159027036:159027142	ENSG00000202029	107	0	0
ENST00000365161	snoRNA	chromosome:GRCh38:1:44777843:44777912	ENSG00000202031	70	33288.3	40351.6
ENST00000365164	snRNA	chromosome:GRCh38:12:62545582:62545679	ENSG00000202034	98	0	0
ENST00000365169	snRNA	chromosome:GRCh38:7:5180061:5180162	ENSG00000202039	102	0	0
ENST00000365172	snoRNA	chromosome:GRCh38:17:16439505:16439576	ENSG00000277108	72	6492.89	7036.18
ENST00000365174	rRNA	chromosome:GRCh38:6:152410275:152410394	ENSG00000202044	120	0	0
ENST00000365177	rRNA	chromosome:GRCh38:10:96619376:96619483	ENSG00000202047	108	0	0
ENST00000365178	snoRNA	chromosome:GRCh38:14:100981004:100981075	ENSG00000202048	72	14880.6	11191.2
ENST00000365180	snRNA	chromosome:GRCh38:6:24365651:24365754	ENSG00000202050	104	0	0
ENST00000365181	snRNA	chromosome:GRCh38:X:147827279:147827384	ENSG00000202051	106	0	0
ENST00000365184	rRNA	chromosome:GRCh38:4:8393015:8393124	ENSG00000202054	110	0	0
ENST00000365186	rRNA	chromosome:GRCh38:1:228555793:228555901	ENSG00000202056	109	0	0
ENST00000365189	snoRNA	chromosome:GRCh38:2:203052285:203052418	ENSG00000202059	134	0	0
ENST00000365190	rRNA	chromosome:GRCh38:18:44071583:44071701	ENSG00000202060	119	0	0
ENST00000365193	rRNA	chromosome:GRCh38:1:230820250:230820358	ENSG00000202063	109	0	0
ENST00000365199	snRNA	chromosome:GRCh38:6:71652474:71652611	ENSG00000202069	138	0	0
ENST00000365200	snRNA	chromosome:GRCh38:11:70075363:70075469	ENSG00000202070	107	0	0
ENST00000365204	snRNA	chromosome:GRCh38:2:147495438:147495540	ENSG00000202074	103	0	0
ENST00000365211	snRNA	chromosome:GRCh38:15:85651522:85651628	ENSG00000202081	107	0	0
ENST00000365212	snRNA	chromosome:GRCh38:1:171418644:171418750	ENSG00000202082	107	0	0
ENST00000365219	snRNA	chromosome:GRCh38:11:63882587:63882685	ENSG00000202089	99	0	0
ENST00000365222	rRNA	chromosome:GRCh38:5:119445716:119445833	ENSG00000202092	118	0	0
ENST00000365223	snoRNA	chromosome:GRCh38:18:49489245:49489308	ENSG00000202093	64	52898.2	58306.3
ENST00000365225	snRNA	chromosome:GRCh38:8:96431054:96431160	ENSG00000202095	107	0	0
ENST00000365229	snRNA	chromosome:GRCh38:2:238412642:238412745	ENSG00000202099	104	0	0
ENST00000365233	snRNA	chromosome:GRCh38:6:85993021:85993159	ENSG00000202103	139	0	0
ENST00000365242	snRNA	chromosome:GRCh38:8:95599114:95599219	ENSG00000202112	106	0	0
ENST00000365249	snRNA	chromosome:GRCh38:6:150939222:150939328	ENSG00000202119	107	0	0
ENST00000365255	snRNA	chromosome:GRCh38:3:142420205:142420369	ENSG00000202125	165	0	0
ENST00000365272	snoRNA	chromosome:GRCh38:14:100975825:100975896	ENSG00000202142	72	0	0
ENST00000365277	rRNA	chromosome:GRCh38:11:6016996:6017114	ENSG00000202147	119	0	0
ENST00000365280	snRNA	chromosome:GRCh38:20:35030317:35030420	ENSG00000202150	104	0	0
ENST00000365287	snRNA	chromosome:GRCh38:5:83803554:83803685	ENSG00000202157	132	0	0
ENST00000365289	snRNA	chromosome:GRCh38:18:57755394:57755500	ENSG00000202159	107	0	0
ENST00000365290	snRNA	chromosome:GRCh38:2:15864935:15865051	ENSG00000202160	117	0	0
ENST00000365294	rRNA	chromosome:GRCh38:2:208920547:208920664	ENSG00000202164	118	0	0
ENST00000365297	snRNA	chromosome:GRCh38:1:143652050:143652215	ENSG00000202167	166	0	0
ENST00000365302	snRNA	chromosome:GRCh38:9:558826:558930	ENSG00000202172	105	0	0
ENST00000365304	rRNA	chromosome:GRCh38:2:132253154:132253305	ENSG00000202174	152	0	0
ENST00000365305	rRNA	chromosome:GRCh38:3:33491983:33492098	ENSG00000202175	116	0	0
ENST00000365306	snoRNA	chromosome:GRCh38:15:25182385:25182466	ENSG00000278089	82	0	0
ENST00000365313	snoRNA	chromosome:GRCh38:X:82561201:82561347	ENSG00000202183	147	0	0
ENST00000365314	snRNA	chromosome:GRCh38:1:246189014:246189118	ENSG00000202184	105	0	0
ENST00000365316	snRNA	chromosome:GRCh38:20:47484278:47484381	ENSG00000202186	104	0	0
ENST00000365317	rRNA	chromosome:GRCh38:12:28505394:28505528	ENSG00000202187	135	0.727037	0.684162
ENST00000365318	snoRNA	chromosome:GRCh38:15:25227109:25227190	ENSG00000202188	82	21.5451	21.4009
ENST00000365319	snoRNA	chromosome:GRCh38:9:20786927:20787055	ENSG00000202189	129	1.5217	1.43197
ENST00000365321	snoRNA	chromosome:GRCh38:14:100924824:100924892	ENSG00000202191	69	0	0
ENST00000365323	rRNA	chromosome:GRCh38:16:53337453:53337571	ENSG00000202193	119	0	0
ENST00000365329	snRNA	chromosome:GRCh38:X:133238657:133238816	ENSG00000202199	160	0	0
ENST00000365335	snRNA	chromosome:GRCh38:17:29445300:29445400	ENSG00000202205	101	0	0
ENST00000365336	snRNA	chromosome:GRCh38:2:195514036:195514142	ENSG00000202206	107	0	0
ENST00000365345	snRNA	chromosome:GRCh38:4:189709539:189709714	ENSG00000202215	176	0	0
ENST00000365346	snoRNA	chromosome:GRCh38:2:179934402:179934527	ENSG00000202216	126	0	0
ENST00000365355	rRNA	chromosome:GRCh38:7:120981426:120981553	ENSG00000202225	128	0	0
ENST00000365357	snRNA	chromosome:GRCh38:2:48501922:48502024	ENSG00000202227	103	0	0
ENST00000365359	snRNA	chromosome:GRCh38:14:23156309:23156414	ENSG00000202229	106	0	0
ENST00000365361	snoRNA	chromosome:GRCh38:X:100822620:100822752	ENSG00000202231	133	0	0
ENST00000365363	snoRNA	chromosome:GRCh38:7:25264656:25264882	ENSG00000202233	227	0	0
ENST00000365367	snRNA	chromosome:GRCh38:13:28703702:28703807	ENSG00000202237	106	0	0
ENST00000365369	snRNA	chromosome:GRCh38:21:46525618:46525722	ENSG00000202239	105	0	0
ENST00000365370	snRNA	chromosome:GRCh38:18:57284602:57284708	ENSG00000202240	107	0	0
ENST00000365372	snRNA	chromosome:GRCh38:8:27773645:27773748	ENSG00000202242	104	0	0
ENST00000365375	snRNA	chromosome:GRCh38:10:122345690:122345793	ENSG00000202245	104	0	0
ENST00000365378	rRNA	chromosome:GRCh38:2:11561661:11561779	ENSG00000202248	119	0	0
ENST00000365379	snRNA	chromosome:GRCh38:12:101466705:101466820	ENSG00000202249	116	0	0
ENST00000365380	snRNA	chromosome:GRCh38:18:43832159:43832265	ENSG00000202250	107	0	0
ENST00000365382	snoRNA	chromosome:GRCh38:11:123059335:123059422	ENSG00000202252	88	30767.8	30058.6
ENST00000365387	rRNA	chromosome:GRCh38:1:228643809:228643927	ENSG00000202257	119	0	0
ENST00000365389	snRNA	chromosome:GRCh38:1:100000637:100000739	ENSG00000202259	103	0	0
ENST00000365391	snoRNA	chromosome:GRCh38:15:25250859:25250940	ENSG00000202261	82	703.807	826.752
ENST00000365393	rRNA	chromosome:GRCh38:1:78094807:78094915	ENSG00000202263	109	0	1.69471
ENST00000365394	rRNA	chromosome:GRCh38:1:227561181:227561300	ENSG00000202264	120	0	0.769683
ENST00000365395	snRNA	chromosome:GRCh38:8:57289552:57289649	ENSG00000202265	98	0	0
ENST00000365398	snoRNA	chromosome:GRCh38:3:45255409:45255620	ENSG00000202268	212	0	0
ENST00000365399	snoRNA	chromosome:GRCh38:5:15110786:15110920	ENSG00000202269	135	0	0
ENST00000365400	snoRNA	chromosome:GRCh38:14:100968948:100969022	ENSG00000202270	75	96264.2	75229.4
ENST00000365405	snoRNA	chromosome:GRCh38:14:103797272:103797348	ENSG00000202275	77	0	0
ENST00000365411	rRNA	chromosome:GRCh38:7:83017898:83018011	ENSG00000202281	114	0	0
ENST00000365413	snoRNA	chromosome:GRCh38:6:103583135:103583268	ENSG00000202283	134	0	0
ENST00000365415	snRNA	chromosome:GRCh38:6:106738948:106739054	ENSG00000202285	107	0	0
ENST00000365420	rRNA	chromosome:GRCh38:13:97362972:97363101	ENSG00000202290	130	0	0
ENST00000365423	snoRNA	chromosome:GRCh38:14:100982926:100982997	ENSG00000202293	72	21635.3	16909.9
ENST00000365426	snRNA	chromosome:GRCh38:7:56340231:56340337	ENSG00000202296	107	0	0
ENST00000365430	snRNA	chromosome:GRCh38:1:203318996:203319099	ENSG00000202300	104	0	0
ENST00000365434	snRNA	chromosome:GRCh38:X:130310072:130310178	ENSG00000202304	107	0	0
ENST00000365438	snRNA	chromosome:GRCh38:9:107663140:107663246	ENSG00000202308	107	0	0
ENST00000365443	snRNA	chromosome:GRCh38:6:11503509:11503671	ENSG00000202313	163	0	0
ENST00000365444	snoRNA	chromosome:GRCh38:11:93731502:93731574	ENSG00000202314	73	31336.7	32856.8
ENST00000365447	snRNA	chromosome:GRCh38:11:66393449:66393612	ENSG00000202317	164	0	0
ENST00000365452	rRNA	chromosome:GRCh38:3:50419781:50419899	ENSG00000202322	119	0	0
ENST00000365454	rRNA	chromosome:GRCh38:12:99083783:99083905	ENSG00000202324	123	0	0
ENST00000365459	snRNA	chromosome:GRCh38:1:200014689:200014795	ENSG00000202329	107	0	0
ENST00000365461	rRNA	chromosome:GRCh38:4:149907560:149907675	ENSG00000202331	116	0	0
ENST00000365464	rRNA	chromosome:GRCh38:7:114613787:114613906	ENSG00000202334	120	0	0
ENST00000365465	snoRNA	chromosome:GRCh38:12:110496352:110496421	ENSG00000202335	70	1.40214	0
ENST00000365466	snRNA	chromosome:GRCh38:16:68017710:68017817	ENSG00000202336	108	0	0
ENST00000365467	snRNA	chromosome:GRCh38:14:32203163:32203269	ENSG00000202337	107	0	0
ENST00000365469	snRNA	chromosome:GRCh38:21:22205192:22205332	ENSG00000202339	141	0	0
ENST00000365471	snRNA	chromosome:GRCh38:2:237015204:237015305	ENSG00000202341	102	0	0
ENST00000365473	snoRNA	chromosome:GRCh38:6:149594625:149594759	ENSG00000202343	135	0	0
ENST00000365477	snRNA	chromosome:GRCh38:13:113478915:113479078	ENSG00000202347	164	0	0
ENST00000365480	snRNA	chromosome:GRCh38:7:45843634:45843740	ENSG00000202350	107	0	0
ENST00000365486	rRNA	chromosome:GRCh38:8:119891132:119891229	ENSG00000202356	98	0	0
ENST00000365488	snRNA	chromosome:GRCh38:4:55885595:55885701	ENSG00000202358	107	0	0
ENST00000365493	snoRNA	chromosome:GRCh38:3:39411054:39411206	ENSG00000202363	153	42.9807	48.8975
ENST00000365503	snoRNA	chromosome:GRCh38:15:25249198:25249279	ENSG00000202373	82	509.901	537.276
ENST00000365504	snoRNA	chromosome:GRCh38:4:67747236:67747386	ENSG00000202374	151	0	0
ENST00000365507	snoRNA	chromosome:GRCh38:7:115581315:115581442	ENSG00000202377	128	0	0
ENST00000365509	snoRNA	chromosome:GRCh38:3:108574565:108574698	ENSG00000202379	134	0	0
ENST00000365510	snRNA	chromosome:GRCh38:20:5890055:5890212	ENSG00000202380	158	0	0
ENST00000365513	rRNA	chromosome:GRCh38:9:1333837:1333953	ENSG00000202383	117	0	0
ENST00000365516	rRNA	chromosome:GRCh38:6:106449381:106449497	ENSG00000202386	117	0	0
ENST00000365519	snoRNA	chromosome:GRCh38:17:28022330:28022464	ENSG00000202389	135	0	0
ENST00000365528	snRNA	chromosome:GRCh38:13:80369426:80369534	ENSG00000202398	109	0	0
ENST00000365530	snoRNA	chromosome:GRCh38:2:231460371:231460440	ENSG00000202400	70	8003.43	8656.95
ENST00000365538	snRNA	chromosome:GRCh38:1:148334612:148334767	ENSG00000202408	156	1.25833	0.592064
ENST00000365541	rRNA	chromosome:GRCh38:8:28530411:28530519	ENSG00000202411	109	0	0
ENST00000365552	rRNA	chromosome:GRCh38:13:57991350:57991464	ENSG00000202422	115	0	0
ENST00000365553	snRNA	chromosome:GRCh38:2:78882447:78882552	ENSG00000202423	106	0	0
ENST00000365557	snRNA	chromosome:GRCh38:2:113681111:113681217	ENSG00000202427	107	0	0
ENST00000365558	snRNA	chromosome:GRCh38:3:57536252:57536358	ENSG00000202428	107	0	0
ENST00000365559	snRNA	chromosome:GRCh38:2:127472234:127472415	ENSG00000202429	182	0	0
ENST00000365560	rRNA	chromosome:GRCh38:2:24564630:24564738	ENSG00000202430	109	0	0
ENST00000365561	snRNA	chromosome:GRCh38:7:34297496:34297598	ENSG00000202431	103	0	0
ENST00000365563	snRNA	chromosome:GRCh38:13:70459464:70459570	ENSG00000202433	107	0	0
ENST00000365564	snoRNA	chromosome:GRCh38:2:197404718:197404854	ENSG00000202434	137	0	0
ENST00000365570	snoRNA	chromosome:GRCh38:4:82402638:82402706	ENSG00000202440	69	0	0
ENST00000365574	snRNA	chromosome:GRCh38:1:44819883:44819997	ENSG00000202444	115	3.41391	0.803147
ENST00000365575	snRNA	chromosome:GRCh38:9:94507738:94507844	ENSG00000202445	107	0	0
ENST00000365579	snoRNA	chromosome:GRCh38:4:14690710:14690832	ENSG00000202449	123	0	0
ENST00000365598	snRNA	chromosome:GRCh38:18:60163567:60163707	ENSG00000202468	141	0	0
ENST00000365601	snRNA	chromosome:GRCh38:12:59586793:59586943	ENSG00000202471	151	0	0
ENST00000365602	rRNA	chromosome:GRCh38:7:140386781:140386907	ENSG00000202472	127	0	0
ENST00000365604	rRNA	chromosome:GRCh38:9:62802320:62802438	ENSG00000202474	119	23.0941	23.2845
ENST00000365607	snoRNA	chromosome:GRCh38:11:62855564:62855632	ENSG00000275043	69	3588.88	3444.16
ENST00000365608	snRNA	chromosome:GRCh38:13:63783801:63783904	ENSG00000202478	104	0	0
ENST00000365609	snoRNA	chromosome:GRCh38:2:24969388:24969477	ENSG00000202479	90	0	0
ENST00000365612	snoRNA	chromosome:GRCh38:X:72726122:72726337	ENSG00000273788	216	0	0
ENST00000365615	snRNA	chromosome:GRCh38:4:82174547:82174653	ENSG00000202485	107	0	0
ENST00000365620	snRNA	chromosome:GRCh38:14:63618043:63618144	ENSG00000202490	102	0	0
ENST00000365621	snRNA	chromosome:GRCh38:1:200008505:200008607	ENSG00000202491	103	0	0
ENST00000365627	snRNA	chromosome:GRCh38:16:69007052:69007155	ENSG00000202497	104	0	0
ENST00000365628	snoRNA	chromosome:GRCh38:1:215630026:215630117	ENSG00000202498	92	0	0
ENST00000365629	snoRNA	chromosome:GRCh38:15:25236085:25236166	ENSG00000202499	82	471.599	530.518
ENST00000365632	rRNA	chromosome:GRCh38:3:183258300:183258416	ENSG00000202502	117	0	0
ENST00000365633	snoRNA	chromosome:GRCh38:19:49490904:49490974	ENSG00000202503	71	3938.44	4052.22
ENST00000365643	snRNA	chromosome:GRCh38:10:72391964:72392069	ENSG00000202513	106	0	0
ENST00000365647	snoRNA	chromosome:GRCh38:3:40238608:40238741	ENSG00000202517	134	0	0
ENST00000365651	rRNA	chromosome:GRCh38:1:228623667:228623785	ENSG00000202521	119	0	0
ENST00000365656	rRNA	chromosome:GRCh38:1:228637096:228637214	ENSG00000202526	119	0	0
ENST00000365658	snRNA	chromosome:GRCh38:7:149033057:149033167	ENSG00000202528	111	0	0
ENST00000365659	snoRNA	chromosome:GRCh38:15:66502020:66502091	ENSG00000202529	72	11381.3	11664.5
ENST00000365662	snRNA	chromosome:GRCh38:2:127845236:127845341	ENSG00000202532	106	0	0
ENST00000365664	snRNA	chromosome:GRCh38:12:92952639:92952745	ENSG00000202534	107	0.917289	0
ENST00000365667	snoRNA	chromosome:GRCh38:2:86347062:86347195	ENSG00000202537	134	0	0
ENST00000365668	snRNA	chromosome:GRCh38:12:120291763:120291903	ENSG00000202538	141	309.068	119.874
ENST00000365690	miRNA	chromosome:GRCh38:14:101047313:101047416	ENSG00000202560	104	0	0
ENST00000365696	miRNA	chromosome:GRCh38:X:74218373:74218484	ENSG00000202566	112	0	0
ENST00000365699	miRNA	chromosome:GRCh38:10:102436500:102436609	ENSG00000202569	110	0	0
ENST00000365731	miRNA	chromosome:GRCh38:5:59703597:59703708	ENSG00000202601	112	0	0
ENST00000365739	miRNA	chromosome:GRCh38:1:177029343:177029452	ENSG00000202609	110	0	0
ENST00000366097	lincRNA	chromosome:GRCh38:20:57114915:57122092	ENSG00000203266	770	0	0
ENST00000366105	antisense	chromosome:GRCh38:1:145941196:145942249	ENSG00000234222	377	0	0
ENST00000366109	lincRNA	chromosome:GRCh38:9:97237764:97238678	ENSG00000203279	578	0	0
ENST00000366110	antisense	chromosome:GRCh38:22:25102433:25112692	ENSG00000203280	957	0	0
ENST00000366134	antisense	chromosome:GRCh38:X:23772992:23782956	ENSG00000233785	672	0	0
ENST00000366136	antisense	chromosome:GRCh38:1:166081183:166087483	ENSG00000203307	594	0	0.310983
ENST00000366140	antisense	chromosome:GRCh38:2:6828514:6833531	ENSG00000225964	799	0	0
ENST00000366152	antisense	chromosome:GRCh38:1:32052291:32073474	ENSG00000203325	624	0	0.148016
ENST00000366153	antisense	chromosome:GRCh38:2:55214387:55216126	ENSG00000203327	916	0.107151	0.100832
ENST00000366167	antisense	chromosome:GRCh38:7:6663974:6708901	ENSG00000228010	564	0	0
ENST00000366187	antisense	chromosome:GRCh38:2:39453839:39454726	ENSG00000231312	523	0	0
ENST00000366188	lincRNA	chromosome:GRCh38:9:93147040:93148556	ENSG00000203364	410	0	0
ENST00000366189	antisense	chromosome:GRCh38:5:177951948:177960149	ENSG00000249684	511	0.384149	0.180747
ENST00000366209	lincRNA	chromosome:GRCh38:2:33706886:34297753	ENSG00000203386	779	0	0.237129
ENST00000366224	lincRNA	chromosome:GRCh38:X:47297852:47298721	ENSG00000203402	477	0.205765	0.387262
ENST00000366234	antisense	chromosome:GRCh38:2:70031433:70087000	ENSG00000179818	884	0	0
ENST00000366253	lincRNA	chromosome:GRCh38:10:108547975:108561815	ENSG00000203434	575	0	0
ENST00000366259	antisense	chromosome:GRCh38:13:99499727:99501052	ENSG00000203441	872	0	0
ENST00000366281	processed_transcript	chromosome:GRCh38:CHR_HSCHR6_MHC_MANN_CTG1:31902815:31903058	ENSG00000203463	244	0.402254	0
ENST00000366308	lincRNA	chromosome:GRCh38:1:246516039:246524287	ENSG00000242042	964	0	0
ENST00000366312	lincRNA	chromosome:GRCh38:6:10434329:10456781	ENSG00000229401	656	0.149619	0.140796
ENST00000366321	antisense	chromosome:GRCh38:3:29615975:29642809	ENSG00000203506	582	0	0
ENST00000366360	sense_intronic	chromosome:GRCh38:11:47513605:47514889	ENSG00000270072	430	7.7607	7.94742
ENST00000366376	lincRNA	chromosome:GRCh38:10:33684755:33687064	ENSG00000203565	452	0	0.204341
ENST00000366397	antisense	chromosome:GRCh38:X:70163842:70165206	ENSG00000203588	542	0.181089	0
ENST00000366413	pseudogene	chromosome:GRCh38:22:30435544:30436244	ENSG00000273428	696	0	0
ENST00000366437	lincRNA	chromosome:GRCh38:1:209429011:209432549	ENSG00000230937	704	0	0
ENST00000366441	antisense	chromosome:GRCh38:3:37818277:37861765	ENSG00000235257	895	1.09665	0.412791
ENST00000366446	antisense	chromosome:GRCh38:10:87334040:87336829	ENSG00000223482	819	0	0.112774
ENST00000366451	sense_intronic	chromosome:GRCh38:3:129847048:129847957	ENSG00000203644	910	0	0
ENST00000366457	antisense	chromosome:GRCh38:8:118282242:118284963	ENSG00000225885	781	0.125672	0.118261
ENST00000366713	lincRNA	chromosome:GRCh38:1:228164086:228165512	ENSG00000203684	446	0	0
ENST00000367072	lincRNA	chromosome:GRCh38:6:158869939:158910257	ENSG00000203711	464	0	0
ENST00000367073	lincRNA	chromosome:GRCh38:6:158870169:158910353	ENSG00000203711	769	0	0
ENST00000367276	lincRNA	chromosome:GRCh38:9:92141298:92148306	ENSG00000225511	738	0	0
ENST00000367356	lincRNA	chromosome:GRCh38:1:200342544:200374354	ENSG00000203721	759	0	0
ENST00000367563	lincRNA	chromosome:GRCh38:1:182407621:182414815	ENSG00000203729	740	0	0
ENST00000367638	lincRNA	chromosome:GRCh38:1:178542752:178545500	ENSG00000213057	576	0	0
ENST00000369027	lincRNA	chromosome:GRCh38:9:124514938:124516056	ENSG00000231149	266	0	0
ENST00000369035	processed_transcript	chromosome:GRCh38:1:150561004:150561493	ENSG00000203804	490	0	0
ENST00000369120	antisense	chromosome:GRCh38:6:105137823:105159037	ENSG00000203808	324	0	0
ENST00000369123	lincRNA	chromosome:GRCh38:6:104936294:104940527	ENSG00000203809	575	0	0
ENST00000369391	antisense	chromosome:GRCh38:10:112950646:112951875	ENSG00000233547	460	0	0
ENST00000369491	antisense	chromosome:GRCh38:1:116405509:116418536	ENSG00000203865	773	0	0
ENST00000369843	antisense	chromosome:GRCh38:1:109628417:109630305	ENSG00000228703	688	0	0
ENST00000369884	antisense	chromosome:GRCh38:10:102832721:102834516	ENSG00000203886	491	0	0
ENST00000369989	antisense	chromosome:GRCh38:1:108857217:108858524	ENSG00000203897	535	0	0
ENST00000370380	lincRNA	chromosome:GRCh38:2:231452195:231453153	ENSG00000233538	568	0	0.162609
ENST00000370438	lincRNA	chromosome:GRCh38:X:149511509:149526264	ENSG00000238039	655	0	0
ENST00000370523	antisense	chromosome:GRCh38:20:62553561:62570764	ENSG00000174407	426	0	0
ENST00000371487	retained_intron	chromosome:GRCh38:5:55021299:55024542	ENSG00000240535	923	0	0
ENST00000371629	lincRNA	chromosome:GRCh38:9:136969243:136971990	ENSG00000198454	978	0	0
ENST00000371813	antisense	chromosome:GRCh38:9:134649385:134652843	ENSG00000204011	336	0	0
ENST00000372173	antisense	chromosome:GRCh38:12:8188485:8216035	ENSG00000226711	678	0	0
ENST00000373171	lincRNA	chromosome:GRCh38:6:40344344:40346151	ENSG00000204092	554	0	0
ENST00000373226	antisense	chromosome:GRCh38:1:35739389:35743576	ENSG00000232335	539	0	0
ENST00000373384	lincRNA	chromosome:GRCh38:8:60660820:60664530	ENSG00000255289	529	0.185539	0.523792
ENST00000373604	antisense	chromosome:GRCh38:1:32204769:32206185	ENSG00000224066	642	0	0
ENST00000374014	lincRNA	chromosome:GRCh38:9:115888169:115925207	ENSG00000204148	769	0	0
ENST00000374801	lincRNA	chromosome:GRCh38:9:102519636:102657514	ENSG00000204250	590	0	0
ENST00000375670	lincRNA	chromosome:GRCh38:20:32587479:32608893	ENSG00000204393	846	0	0
ENST00000375671	lincRNA	chromosome:GRCh38:20:32564992:32608890	ENSG00000204393	789	0	0
ENST00000375713	lincRNA	chromosome:GRCh38:13:111588291:111672608	ENSG00000204398	443	0	0
ENST00000376242	processed_transcript	chromosome:GRCh38:CHR_HSCHR6_MHC_MANN_CTG1:31218662:31222831	ENSG00000226422	593	0	0
ENST00000376445	antisense	chromosome:GRCh38:20:25751218:25752761	ENSG00000226465	320	0	0
ENST00000376482	antisense	chromosome:GRCh38:7:100130964:100140439	ENSG00000235077	342	0	0
ENST00000376501	lincRNA	chromosome:GRCh38:10:23203816:23239816	ENSG00000204566	664	0	0
ENST00000376775	antisense	chromosome:GRCh38:X:48568014:48574860	ENSG00000204620	549	0.17878	0.336473
ENST00000376800	lincRNA	chromosome:GRCh38:6:29975112:29978410	ENSG00000204625	663	0	0
ENST00000377186	lincRNA	chromosome:GRCh38:6:28943877:28944537	ENSG00000204709	466	0	0
ENST00000377542	lincRNA	chromosome:GRCh38:9:61854162:61855331	ENSG00000154537	616	0	0
ENST00000377547	lincRNA	chromosome:GRCh38:9:61865755:61866965	ENSG00000235659	439	0	0
ENST00000377548	lincRNA	chromosome:GRCh38:9:61659733:61662690	ENSG00000204814	906	0	0
ENST00000377879	lincRNA	chromosome:GRCh38:X:46887417:46899703	ENSG00000204904	521	0	0.177278
ENST00000378140	antisense	chromosome:GRCh38:11:72163322:72209241	ENSG00000204971	477	0	0
ENST00000378252	lincRNA	chromosome:GRCh38:20:11027760:11029366	ENSG00000125899	446	0	0
ENST00000378779	lincRNA	chromosome:GRCh38:11:45771432:45772358	ENSG00000205106	649	0	0
ENST00000379050	retained_intron	chromosome:GRCh38:13:45390745:45391548	ENSG00000170919	631	0	0
ENST00000379526	lincRNA	chromosome:GRCh38:20:4070152:4075165	ENSG00000205300	686	0	0
ENST00000379848	antisense	chromosome:GRCh38:13:36346432:36368410	ENSG00000120664	508	0	0
ENST00000379928	antisense	chromosome:GRCh38:6:7276031:7298872	ENSG00000238221	500	0	0
ENST00000380106	lincRNA	chromosome:GRCh38:6:4610656:4611304	ENSG00000205444	484	0	0
ENST00000380604	antisense	chromosome:GRCh38:21:39605599:39612441	ENSG00000184809	632	0	0
ENST00000380711	antisense	chromosome:GRCh38:22:50583026:50583877	ENSG00000205559	578	0.16981	0.319591
ENST00000381010	lincRNA	chromosome:GRCh38:9:13927971:13945610	ENSG00000205636	387	0	0
ENST00000381051	lincRNA	chromosome:GRCh38:22:46053869:46106023	ENSG00000197182	875	0.112171	0
ENST00000381301	antisense	chromosome:GRCh38:10:1526763:1535673	ENSG00000205696	625	0	0
ENST00000381790	antisense	chromosome:GRCh38:3:139539916:139583254	ENSG00000248932	494	0.198684	0
ENST00000382133	antisense	chromosome:GRCh38:13:23888889:23892104	ENSG00000205861	805	0	0
ENST00000382377	lincRNA	chromosome:GRCh38:21:32772125:32797707	ENSG00000205930	917	0	0
ENST00000382378	lincRNA	chromosome:GRCh38:21:32772162:32797168	ENSG00000205930	602	0	0
ENST00000383140	lincRNA	chromosome:GRCh38:22:16619615:16653692	ENSG00000100181	971	0	0
ENST00000383616	processed_transcript	chromosome:GRCh38:CHR_HSCHR6_MHC_QBL_CTG1:29964492:29967793	ENSG00000206504	663	0	0
ENST00000383686	lincRNA	chromosome:GRCh38:3:110892123:110893476	ENSG00000206532	820	0	0
ENST00000383856	snRNA	chromosome:GRCh38:11:85509938:85510044	ENSG00000206583	107	0	0
ENST00000383858	snRNA	chromosome:GRCh38:1:148038753:148038916	ENSG00000206585	164	78.4003	46.7441
ENST00000383860	snRNA	chromosome:GRCh38:11:67895631:67895737	ENSG00000206587	107	0	0
ENST00000383861	snRNA	chromosome:GRCh38:14:34556226:34556389	ENSG00000206588	164	4.7878	1.12636
ENST00000383862	snRNA	chromosome:GRCh38:15:43734179:43734285	ENSG00000206589	107	0	0
ENST00000383863	snRNA	chromosome:GRCh38:15:89714232:89714338	ENSG00000206590	107	0	0
ENST00000383865	snoRNA	chromosome:GRCh38:5:79220942:79221073	ENSG00000206592	132	0	0
ENST00000383866	snRNA	chromosome:GRCh38:5:109014834:109014940	ENSG00000206593	107	0	0
ENST00000383868	snRNA	chromosome:GRCh38:1:51382308:51382414	ENSG00000206595	107	0	0
ENST00000383869	snRNA	chromosome:GRCh38:14:34546714:34546877	ENSG00000206596	164	2.99238	2.25273
ENST00000383870	snoRNA	chromosome:GRCh38:11:62665422:62665570	ENSG00000206597	149	8339.45	7031.9
ENST00000383871	snRNA	chromosome:GRCh38:6:121354354:121354460	ENSG00000206598	107	0	0
ENST00000383872	snRNA	chromosome:GRCh38:19:49764524:49764630	ENSG00000206599	107	0	0
ENST00000383873	snRNA	chromosome:GRCh38:3:195214787:195214893	ENSG00000206600	107	0	0
ENST00000383874	snRNA	chromosome:GRCh38:4:108652150:108652256	ENSG00000206601	107	0	0
ENST00000383875	snoRNA	chromosome:GRCh38:18:49491283:49491347	ENSG00000206602	65	203965	218982
ENST00000383876	snoRNA	chromosome:GRCh38:7:56055365:56055502	ENSG00000206603	138	4.26739	4.68502
ENST00000383877	snRNA	chromosome:GRCh38:3:142145454:142145555	ENSG00000206604	102	0	0
ENST00000383878	snRNA	chromosome:GRCh38:10:26790540:26790646	ENSG00000206605	107	0	0
ENST00000383879	snRNA	chromosome:GRCh38:5:51167541:51167647	ENSG00000206606	107	0	0
ENST00000383882	snoRNA	chromosome:GRCh38:15:25075929:25076020	ENSG00000206609	92	66.1445	50.1967
ENST00000383884	snoRNA	chromosome:GRCh38:9:133349396:133349470	ENSG00000206611	75	9943.25	11292.8
ENST00000383885	snoRNA	chromosome:GRCh38:12:48656648:48656782	ENSG00000206612	135	27.6274	25.9982
ENST00000383886	snRNA	chromosome:GRCh38:4:168686608:168686716	ENSG00000206613	109	0	0
ENST00000383887	snRNA	chromosome:GRCh38:5:169552449:169552555	ENSG00000206614	107	0	0
ENST00000383888	snRNA	chromosome:GRCh38:22:31388733:31388837	ENSG00000206615	105	0	0
ENST00000383889	snRNA	chromosome:GRCh38:15:23777437:23777543	ENSG00000206616	107	0	0
ENST00000383891	snRNA	chromosome:GRCh38:17:6207163:6207269	ENSG00000206618	107	0	0
ENST00000383893	snoRNA	chromosome:GRCh38:1:75787072:75787150	ENSG00000206620	79	99211	105367
ENST00000383894	snoRNA	chromosome:GRCh38:15:25080142:25080233	ENSG00000206621	92	8795.09	10707
ENST00000383895	snoRNA	chromosome:GRCh38:X:119787353:119787484	ENSG00000206622	132	6.69204	2.79885
ENST00000383896	snRNA	chromosome:GRCh38:7:28118113:28118219	ENSG00000206623	107	0	0
ENST00000383897	snRNA	chromosome:GRCh38:5:178884715:178884879	ENSG00000206624	165	0	0
ENST00000383898	snRNA	chromosome:GRCh38:15:67839939:67840045	ENSG00000206625	107	2.75187	0.863196
ENST00000383900	snRNA	chromosome:GRCh38:1:52805108:52805212	ENSG00000206627	105	0	0
ENST00000383902	snRNA	chromosome:GRCh38:4:67429591:67429754	ENSG00000206629	164	0	0
ENST00000383903	snoRNA	chromosome:GRCh38:16:2155023:2155105	ENSG00000206630	83	98524.8	102189
ENST00000383904	snRNA	chromosome:GRCh38:10:94155639:94155745	ENSG00000206631	107	0	0
ENST00000383906	snoRNA	chromosome:GRCh38:2:10446714:10446849	ENSG00000206633	136	57.7353	0.679132
ENST00000383907	snoRNA	chromosome:GRCh38:7:65755526:65755659	ENSG00000206634	134	0.732462	1.37854
ENST00000383908	snRNA	chromosome:GRCh38:1:151629324:151629430	ENSG00000206635	107	0	0
ENST00000383910	snoRNA	chromosome:GRCh38:1:201978461:201978595	ENSG00000206637	135	0	0
ENST00000383911	snRNA	chromosome:GRCh38:11:72869544:72869650	ENSG00000206638	107	0	0
ENST00000383914	snRNA	chromosome:GRCh38:15:53764204:53764310	ENSG00000206641	107	0	0
ENST00000383917	snRNA	chromosome:GRCh38:3:196393710:196393812	ENSG00000206644	103	0	0
ENST00000383920	snoRNA	chromosome:GRCh38:2:10155072:10155206	ENSG00000206647	135	0	0
ENST00000383922	snoRNA	chromosome:GRCh38:8:80316939:80317069	ENSG00000206649	131	0	0
ENST00000383923	snoRNA	chromosome:GRCh38:12:68627234:68627375	ENSG00000206650	142	0	0
ENST00000383925	snRNA	chromosome:GRCh38:1:16514122:16514285	ENSG00000206652	164	2.3939	3.37909
ENST00000383927	snRNA	chromosome:GRCh38:1:39120940:39121043	ENSG00000206654	104	0	0
ENST00000383929	snoRNA	chromosome:GRCh38:15:25083588:25083679	ENSG00000206656	92	35969.8	43532.6
ENST00000383931	snRNA	chromosome:GRCh38:9:110369592:110369698	ENSG00000206658	107	0	0
ENST00000383934	snoRNA	chromosome:GRCh38:8:5128279:5128412	ENSG00000206661	134	0	0
ENST00000383938	snRNA	chromosome:GRCh38:4:35495898:35496003	ENSG00000206665	106	0	0
ENST00000383940	snRNA	chromosome:GRCh38:15:46660658:46660760	ENSG00000238456	103	0	0
ENST00000383944	snRNA	chromosome:GRCh38:6:27596412:27596517	ENSG00000206671	106	0	0
ENST00000383947	snRNA	chromosome:GRCh38:19:40299478:40299584	ENSG00000206674	107	0	0
ENST00000383948	snRNA	chromosome:GRCh38:4:39297605:39297711	ENSG00000206675	107	0	0
ENST00000383951	snRNA	chromosome:GRCh38:8:137105352:137105458	ENSG00000206678	107	0	0
ENST00000383953	snoRNA	chromosome:GRCh38:1:92837289:92837383	ENSG00000206680	95	1182.97	1309.59
ENST00000383954	snRNA	chromosome:GRCh38:6:165718235:165718338	ENSG00000206681	104	0	0
ENST00000383957	snRNA	chromosome:GRCh38:1:172366540:172366646	ENSG00000206684	107	0	0
ENST00000383958	snRNA	chromosome:GRCh38:X:47087506:47087612	ENSG00000206685	107	0	0
ENST00000383959	snRNA	chromosome:GRCh38:5:181007281:181007384	ENSG00000206686	104	0	0
ENST00000383960	snRNA	chromosome:GRCh38:18:797989:798135	ENSG00000206687	147	0	0
ENST00000383961	snoRNA	chromosome:GRCh38:15:25085385:25085476	ENSG00000206688	92	51.2087	28.1101
ENST00000383966	snoRNA	chromosome:GRCh38:X:154774998:154775126	ENSG00000206693	129	3.04341	1.43197
ENST00000383968	snRNA	chromosome:GRCh38:8:125900951:125901054	ENSG00000206695	104	0	0
ENST00000383971	snRNA	chromosome:GRCh38:5:97175950:97176113	ENSG00000206698	164	0	0
ENST00000383973	snRNA	chromosome:GRCh38:1:48344209:48344315	ENSG00000206700	107	0	0
ENST00000383974	snRNA	chromosome:GRCh38:8:84665759:84665865	ENSG00000206701	107	0	0
ENST00000383975	snRNA	chromosome:GRCh38:6:13214056:13214219	ENSG00000206702	164	0	0
ENST00000383976	snRNA	chromosome:GRCh38:4:158794590:158794696	ENSG00000206703	107	0	0
ENST00000383981	snRNA	chromosome:GRCh38:3:39025987:39026093	ENSG00000206708	107	0	0
ENST00000383982	snRNA	chromosome:GRCh38:7:73339094:73339200	ENSG00000206709	107	0	0
ENST00000383983	snRNA	chromosome:GRCh38:20:49972106:49972212	ENSG00000206710	107	0	0
ENST00000383985	snRNA	chromosome:GRCh38:3:98804978:98805084	ENSG00000206712	107	0	0
ENST00000383988	snRNA	chromosome:GRCh38:6:87488445:87488552	ENSG00000206715	108	0	0
ENST00000383989	snRNA	chromosome:GRCh38:X:21214637:21214743	ENSG00000206716	107	0	0
ENST00000383991	snRNA	chromosome:GRCh38:2:155330421:155330527	ENSG00000206718	107	0	0
ENST00000383995	snRNA	chromosome:GRCh38:4:139256657:139256760	ENSG00000206722	104	0	0
ENST00000383996	snRNA	chromosome:GRCh38:X:48724455:48724561	ENSG00000206723	107	0	0
ENST00000383997	snRNA	chromosome:GRCh38:8:124260646:124260752	ENSG00000206724	107	0	0
ENST00000383998	snRNA	chromosome:GRCh38:2:229973315:229973421	ENSG00000206725	107	0	0
ENST00000383999	snRNA	chromosome:GRCh38:2:124989219:124989325	ENSG00000206726	107	0	0
ENST00000384000	snoRNA	chromosome:GRCh38:15:25073107:25073201	ENSG00000206727	95	3263.74	4209.76
ENST00000384002	snRNA	chromosome:GRCh38:7:55789368:55789474	ENSG00000206729	107	0	0
ENST00000384003	snRNA	chromosome:GRCh38:17:17578631:17578739	ENSG00000206730	109	0	0
ENST00000384004	snoRNA	chromosome:GRCh38:2:27642043:27642169	ENSG00000206731	127	0	0
ENST00000384005	snRNA	chromosome:GRCh38:2:24676309:24676415	ENSG00000206732	107	0	0
ENST00000384006	snRNA	chromosome:GRCh38:X:36021939:36022045	ENSG00000206733	107	0	0
ENST00000384010	snRNA	chromosome:GRCh38:1:143729407:143729570	ENSG00000206737	164	4.7878	2.25273
ENST00000384016	snRNA	chromosome:GRCh38:5:37700331:37700437	ENSG00000206743	107	0	0
ENST00000384017	snRNA	chromosome:GRCh38:5:83703448:83703543	ENSG00000206744	96	0	0
ENST00000384018	snRNA	chromosome:GRCh38:6:41302466:41302572	ENSG00000206745	107	0	0
ENST00000384019	snRNA	chromosome:GRCh38:18:62731226:62731332	ENSG00000206746	107	0	0
ENST00000384020	snRNA	chromosome:GRCh38:X:68539443:68539549	ENSG00000206747	107	0	0
ENST00000384022	snRNA	chromosome:GRCh38:12:57806154:57806260	ENSG00000206749	107	0	0
ENST00000384025	snRNA	chromosome:GRCh38:X:116850839:116850945	ENSG00000206752	107	0	0
ENST00000384027	snoRNA	chromosome:GRCh38:6:132815307:132815379	ENSG00000206754	73	2641.98	2980.89
ENST00000384028	snoRNA	chromosome:GRCh38:16:30710537:30710665	ENSG00000206755	129	28.9124	17.8996
ENST00000384031	snRNA	chromosome:GRCh38:19:48793152:48793258	ENSG00000206758	107	0	0
ENST00000384032	snRNA	chromosome:GRCh38:3:66293114:66293220	ENSG00000206759	107	0	0
ENST00000384033	snoRNA	chromosome:GRCh38:3:39408389:39408539	ENSG00000206760	151	103.35	97.2553
ENST00000384034	snoRNA	chromosome:GRCh38:14:101145480:101145695	ENSG00000277754	216	0	0
ENST00000384035	snRNA	chromosome:GRCh38:1:205595041:205595147	ENSG00000206762	107	0	0
ENST00000384036	snRNA	chromosome:GRCh38:7:92701708:92701814	ENSG00000206763	107	0	0
ENST00000384037	snRNA	chromosome:GRCh38:1:182327068:182327174	ENSG00000206764	107	0	0
ENST00000384038	snRNA	chromosome:GRCh38:X:133531723:133531826	ENSG00000206765	104	0	0
ENST00000384039	snRNA	chromosome:GRCh38:18:24218300:24218404	ENSG00000206766	105	0	0
ENST00000384040	snRNA	chromosome:GRCh38:1:27675603:27675709	ENSG00000206767	107	0	0
ENST00000384042	snRNA	chromosome:GRCh38:18:61391595:61391703	ENSG00000206769	109	0	0
ENST00000384045	snRNA	chromosome:GRCh38:11:112352556:112352662	ENSG00000206772	107	0	0
ENST00000384047	snRNA	chromosome:GRCh38:5:80365726:80365832	ENSG00000206774	107	0	0
ENST00000384048	snoRNA	chromosome:GRCh38:19:3982507:3982572	ENSG00000206775	66	136207	155333
ENST00000384049	snoRNA	chromosome:GRCh38:8:119388348:119388469	ENSG00000206776	122	0	0
ENST00000384050	snRNA	chromosome:GRCh38:3:169720187:169720293	ENSG00000206777	107	0	0
ENST00000384051	snRNA	chromosome:GRCh38:16:15877163:15877266	ENSG00000206778	104	0	0
ENST00000384053	snoRNA	chromosome:GRCh38:4:17320746:17320882	ENSG00000206780	137	0	0
ENST00000384055	snRNA	chromosome:GRCh38:4:131273242:131273348	ENSG00000206782	107	0	0
ENST00000384056	snRNA	chromosome:GRCh38:CHR_HG1362_PATCH:12226674:12226777	ENSG00000206783	104	0	0
ENST00000384058	snoRNA	chromosome:GRCh38:7:65760052:65760186	ENSG00000206785	135	0.727037	0.684162
ENST00000384059	snRNA	chromosome:GRCh38:5:119138859:119138965	ENSG00000206786	107	0	0
ENST00000384060	snRNA	chromosome:GRCh38:13:18880054:18880157	ENSG00000206787	104	0	0
ENST00000384061	snRNA	chromosome:GRCh38:2:178038902:178039004	ENSG00000206788	103	0	0
ENST00000384064	snRNA	chromosome:GRCh38:1:148014417:148014583	ENSG00000206791	167	0	0
ENST00000384069	snRNA	chromosome:GRCh38:10:37135237:37135343	ENSG00000206796	107	0	0
ENST00000384072	snoRNA	chromosome:GRCh38:11:93730979:93731099	ENSG00000206799	121	5.6781	7.63322
ENST00000384074	snRNA	chromosome:GRCh38:20:43796437:43796543	ENSG00000206801	107	0	0
ENST00000384075	snRNA	chromosome:GRCh38:21:26190707:26190813	ENSG00000206802	107	0	0
ENST00000384076	snRNA	chromosome:GRCh38:1:235915415:235915521	ENSG00000206803	107	0	0
ENST00000384077	snRNA	chromosome:GRCh38:9:64880369:64880475	ENSG00000206804	107	0	0
ENST00000384080	snRNA	chromosome:GRCh38:3:20507644:20507756	ENSG00000206807	113	0	0
ENST00000384084	snoRNA	chromosome:GRCh38:16:1962334:1962466	ENSG00000206811	133	14.7594	13.889
ENST00000384085	snRNA	chromosome:GRCh38:13:75109587:75109693	ENSG00000206812	107	0	0
ENST00000384088	snRNA	chromosome:GRCh38:3:57548838:57548945	ENSG00000206815	108	0	0
ENST00000384091	snRNA	chromosome:GRCh38:7:79912104:79912208	ENSG00000206818	105	0	0
ENST00000384092	snRNA	chromosome:GRCh38:5:157809098:157809204	ENSG00000206819	107	0	0
ENST00000384093	snRNA	chromosome:GRCh38:4:113420323:113420486	ENSG00000206820	164	0	0
ENST00000384096	snoRNA	chromosome:GRCh38:4:118279190:118279320	ENSG00000275994	131	62.1866	47.9436
ENST00000384099	snRNA	chromosome:GRCh38:X:82001220:82001327	ENSG00000206826	108	0	0
ENST00000384100	snRNA	chromosome:GRCh38:18:22647582:22647688	ENSG00000206827	107	0	0
ENST00000384101	snRNA	chromosome:GRCh38:1:149636766:149636929	ENSG00000206828	164	1.19695	0
ENST00000384105	snRNA	chromosome:GRCh38:1:109591534:109591640	ENSG00000206832	107	0	0
ENST00000384106	snRNA	chromosome:GRCh38:16:57830536:57830642	ENSG00000206833	107	0	0
ENST00000384107	snoRNA	chromosome:GRCh38:11:93732004:93732133	ENSG00000206834	130	12.08	7.81524
ENST00000384108	snRNA	chromosome:GRCh38:1:232832017:232832187	ENSG00000206835	171	0	0
ENST00000384109	snRNA	chromosome:GRCh38:2:197447745:197447851	ENSG00000206836	107	0	0
ENST00000384111	snoRNA	chromosome:GRCh38:7:45104349:45104482	ENSG00000206838	134	2.19739	2.75707
ENST00000384112	snRNA	chromosome:GRCh38:4:55294490:55294598	ENSG00000206839	109	0	0
ENST00000384114	snRNA	chromosome:GRCh38:22:50691260:50691363	ENSG00000206841	104	0	0
ENST00000384115	snRNA	chromosome:GRCh38:10:22787393:22787499	ENSG00000206842	107	0	0
ENST00000384116	snRNA	chromosome:GRCh38:7:139315291:139315394	ENSG00000206843	104	0	0
ENST00000384118	snRNA	chromosome:GRCh38:5:164935162:164935268	ENSG00000206845	107	0	0
ENST00000384121	snRNA	chromosome:GRCh38:6:42664162:42664268	ENSG00000206848	107	0	0
ENST00000384122	snoRNA	chromosome:GRCh38:15:31928303:31928434	ENSG00000206849	132	0	0
ENST00000384125	snRNA	chromosome:GRCh38:8:41298163:41298265	ENSG00000206852	103	0	0
ENST00000384126	snoRNA	chromosome:GRCh38:8:59137372:59137502	ENSG00000206853	131	0	0
ENST00000384128	snRNA	chromosome:GRCh38:10:68911653:68911759	ENSG00000206855	107	0	0
ENST00000384129	snRNA	chromosome:GRCh38:6:138859027:138859133	ENSG00000206856	107	0	0
ENST00000384130	snRNA	chromosome:GRCh38:6:120526294:120526400	ENSG00000206857	107	0	0
ENST00000384132	snRNA	chromosome:GRCh38:17:17170083:17170189	ENSG00000206859	107	0	0
ENST00000384136	snRNA	chromosome:GRCh38:18:24124170:24124285	ENSG00000206863	116	0	0
ENST00000384137	snRNA	chromosome:GRCh38:X:105676071:105676177	ENSG00000206864	107	0	0
ENST00000384139	snRNA	chromosome:GRCh38:2:176929985:176930090	ENSG00000206866	106	0	0
ENST00000384140	snRNA	chromosome:GRCh38:8:41032892:41032998	ENSG00000206867	107	0	0
ENST00000384142	snoRNA	chromosome:GRCh38:2:164687643:164687777	ENSG00000206869	135	0	0
ENST00000384143	snRNA	chromosome:GRCh38:14:60974327:60974435	ENSG00000206870	109	0	0
ENST00000384144	snRNA	chromosome:GRCh38:8:36309584:36309690	ENSG00000206871	107	0	0
ENST00000384147	snoRNA	chromosome:GRCh38:11:62855292:62855366	ENSG00000276788	75	9409.31	10828.5
ENST00000384148	snRNA	chromosome:GRCh38:6:42018408:42018514	ENSG00000206875	107	0	0
ENST00000384150	snRNA	chromosome:GRCh38:7:24537332:24537438	ENSG00000206877	107	0	0
ENST00000384151	snoRNA	chromosome:GRCh38:1:228652436:228652560	ENSG00000206878	125	0	0
ENST00000384153	snRNA	chromosome:GRCh38:1:168263375:168263481	ENSG00000206880	107	0	0
ENST00000384154	snRNA	chromosome:GRCh38:6:17619533:17619634	ENSG00000206881	102	0	0
ENST00000384155	rRNA	chromosome:GRCh38:2:22338886:22339003	ENSG00000206882	118	0	0
ENST00000384158	snoRNA	chromosome:GRCh38:2:231455800:231455936	ENSG00000206885	137	26.5077	23.5961
ENST00000384159	snoRNA	chromosome:GRCh38:6:81764024:81764156	ENSG00000206886	133	0	0
ENST00000384160	snRNA	chromosome:GRCh38:1:224305380:224305483	ENSG00000206887	104	0	0
ENST00000384161	snRNA	chromosome:GRCh38:1:27325219:27325325	ENSG00000206888	107	0	0
ENST00000384162	snRNA	chromosome:GRCh38:3:117544205:117544311	ENSG00000206889	107	0	0
ENST00000384164	snRNA	chromosome:GRCh38:3:77811741:77811844	ENSG00000206891	104	0	0
ENST00000384165	snRNA	chromosome:GRCh38:3:196784980:196785086	ENSG00000206892	107	0	0.863196
ENST00000384169	snRNA	chromosome:GRCh38:X:42174279:42174385	ENSG00000206896	107	0	0
ENST00000384170	snoRNA	chromosome:GRCh38:12:123616708:123616840	ENSG00000206897	133	2.95188	3.47225
ENST00000384171	snoRNA	chromosome:GRCh38:2:10296047:10296180	ENSG00000206898	134	0	0
ENST00000384172	snRNA	chromosome:GRCh38:12:97721716:97721822	ENSG00000206899	107	0	0
ENST00000384173	snRNA	chromosome:GRCh38:X:132580117:132580223	ENSG00000206900	107	0	0
ENST00000384174	snoRNA	chromosome:GRCh38:2:139511424:139511555	ENSG00000206901	132	0	0
ENST00000384176	snoRNA	chromosome:GRCh38:15:65285461:65285591	ENSG00000206903	131	8.2416	6.34548
ENST00000384179	snRNA	chromosome:GRCh38:14:18343038:18343144	ENSG00000206906	107	0	0
ENST00000384180	snRNA	chromosome:GRCh38:9:111839828:111839934	ENSG00000206907	107	0	0
ENST00000384181	snRNA	chromosome:GRCh38:6:53219261:53219424	ENSG00000206908	164	0	0
ENST00000384182	snoRNA	chromosome:GRCh38:5:171366118:171366252	ENSG00000206909	135	0	0
ENST00000384183	snoRNA	chromosome:GRCh38:6:159785594:159785733	ENSG00000206910	140	0	0
ENST00000384186	snoRNA	chromosome:GRCh38:11:74252414:74252552	ENSG00000206913	139	0	0
ENST00000384188	snRNA	chromosome:GRCh38:2:49233794:49233899	ENSG00000206915	106	0	0
ENST00000384190	snRNA	chromosome:GRCh38:17:58677574:58677737	ENSG00000206917	164	0	0
ENST00000384191	snRNA	chromosome:GRCh38:3:57512450:57512555	ENSG00000206918	106	0	0
ENST00000384194	snRNA	chromosome:GRCh38:1:161401289:161401395	ENSG00000206921	107	0	0
ENST00000384195	snRNA	chromosome:GRCh38:13:72706017:72706123	ENSG00000206922	107	0	0
ENST00000384196	snRNA	chromosome:GRCh38:9:110903337:110903445	ENSG00000206923	109	0	0
ENST00000384197	snRNA	chromosome:GRCh38:14:75020761:75020867	ENSG00000206924	107	0	0
ENST00000384199	snRNA	chromosome:GRCh38:3:15433110:15433216	ENSG00000206926	107	0	0
ENST00000384204	snRNA	chromosome:GRCh38:1:150701866:150701972	ENSG00000206931	107	0	0
ENST00000384205	snRNA	chromosome:GRCh38:3:181231737:181231843	ENSG00000206932	107	0.917289	0
ENST00000384208	snRNA	chromosome:GRCh38:1:23162704:23162810	ENSG00000206935	107	0	0
ENST00000384209	snRNA	chromosome:GRCh38:X:49082028:49082165	ENSG00000206936	138	0	0
ENST00000384210	snoRNA	chromosome:GRCh38:2:61417244:61417378	ENSG00000206937	135	0	0
ENST00000384211	snRNA	chromosome:GRCh38:7:156872078:156872218	ENSG00000206938	141	0	0
ENST00000384212	snRNA	chromosome:GRCh38:3:70808350:70808452	ENSG00000206939	103	0	0
ENST00000384214	snoRNA	chromosome:GRCh38:11:75400391:75400538	ENSG00000206941	148	667.155	707.692
ENST00000384215	snoRNA	chromosome:GRCh38:7:44985378:44985510	ENSG00000277184	133	738.708	627.089
ENST00000384217	snRNA	chromosome:GRCh38:18:48169784:48169890	ENSG00000206944	107	0	0
ENST00000384220	snoRNA	chromosome:GRCh38:7:39329003:39329134	ENSG00000206947	132	0	0
ENST00000384221	snoRNA	chromosome:GRCh38:X:154768528:154768659	ENSG00000206948	132	2.23068	2.79885
ENST00000384222	snRNA	chromosome:GRCh38:8:66501205:66501311	ENSG00000206949	107	0	0
ENST00000384225	snoRNA	chromosome:GRCh38:16:58559796:58559929	ENSG00000206952	134	0	0
ENST00000384227	snRNA	chromosome:GRCh38:17:48088678:48088784	ENSG00000206954	107	0	0
ENST00000384229	snoRNA	chromosome:GRCh38:17:16440036:16440106	ENSG00000277370	71	26365	29446.5
ENST00000384231	snoRNA	chromosome:GRCh38:5:88382772:88382907	ENSG00000206958	136	0	0
ENST00000384233	snRNA	chromosome:GRCh38:6:14646535:14646638	ENSG00000206960	104	0	0
ENST00000384234	snoRNA	chromosome:GRCh38:2:169727872:169728003	ENSG00000206961	132	0	0
ENST00000384235	snRNA	chromosome:GRCh38:13:41905118:41905224	ENSG00000206962	107	0	0
ENST00000384236	snRNA	chromosome:GRCh38:2:126702839:126702942	ENSG00000206963	104	0	0
ENST00000384238	snRNA	chromosome:GRCh38:2:174557966:174558072	ENSG00000206965	107	0	0
ENST00000384242	snRNA	chromosome:GRCh38:14:102865856:102865963	ENSG00000206969	108	0	0
ENST00000384243	snRNA	chromosome:GRCh38:2:203782037:203782143	ENSG00000206970	107	0	0
ENST00000384245	snRNA	chromosome:GRCh38:15:30254402:30254508	ENSG00000206972	107	0	0
ENST00000384246	snRNA	chromosome:GRCh38:2:61605616:61605722	ENSG00000206973	107	0	0
ENST00000384247	snRNA	chromosome:GRCh38:6:108292766:108292869	ENSG00000206974	104	0	0
ENST00000384248	snRNA	chromosome:GRCh38:8:56917084:56917190	ENSG00000206975	107	0	0
ENST00000384249	snoRNA	chromosome:GRCh38:11:3922567:3922703	ENSG00000206976	137	0	0
ENST00000384250	snoRNA	chromosome:GRCh38:6:41832854:41832993	ENSG00000206977	140	0	0
ENST00000384252	snoRNA	chromosome:GRCh38:X:136879199:136879271	ENSG00000206979	73	55452	57064.5
ENST00000384253	snRNA	chromosome:GRCh38:1:151747597:151747700	ENSG00000206980	104	0	0
ENST00000384254	snRNA	chromosome:GRCh38:1:31497577:31497683	ENSG00000206981	107	0	0
ENST00000384256	snRNA	chromosome:GRCh38:X:37870109:37870215	ENSG00000206983	107	0	0
ENST00000384258	snRNA	chromosome:GRCh38:2:39082589:39082692	ENSG00000206985	104	0	0
ENST00000384260	snoRNA	chromosome:GRCh38:15:32426288:32426420	ENSG00000206987	133	0	0
ENST00000384262	snoRNA	chromosome:GRCh38:5:138561043:138561110	ENSG00000206989	68	7951.59	9998.18
ENST00000384264	snRNA	chromosome:GRCh38:15:43637632:43637738	ENSG00000206991	107	0	0
ENST00000384265	snRNA	chromosome:GRCh38:12:51987657:51987763	ENSG00000206992	107	0	0
ENST00000384269	snRNA	chromosome:GRCh38:8:13044350:13044456	ENSG00000206996	107	0	0
ENST00000384270	snRNA	chromosome:GRCh38:5:96210121:96210227	ENSG00000206997	107	0	0
ENST00000384272	snRNA	chromosome:GRCh38:1:75183045:75183147	ENSG00000206999	103	0	0
ENST00000384273	snRNA	chromosome:GRCh38:9:68935873:68935979	ENSG00000207000	107	0	0
ENST00000384274	snoRNA	chromosome:GRCh38:15:25054210:25054304	ENSG00000207001	95	1978.5	2719.33
ENST00000384275	snoRNA	chromosome:GRCh38:3:123814077:123814207	ENSG00000207002	131	0	0
ENST00000384276	snRNA	chromosome:GRCh38:19:45047458:45047561	ENSG00000207003	104	0	0
ENST00000384277	snRNA	chromosome:GRCh38:14:51724103:51724209	ENSG00000207004	107	0	0
ENST00000384278	snRNA	chromosome:GRCh38:1:16895980:16896143	ENSG00000207005	164	1.79543	2.81591
ENST00000384280	snRNA	chromosome:GRCh38:4:70852130:70852240	ENSG00000207007	111	0	0
ENST00000384281	snoRNA	chromosome:GRCh38:11:2963771:2963893	ENSG00000207008	123	6.38374	6.00728
ENST00000384283	snRNA	chromosome:GRCh38:12:12289227:12289329	ENSG00000207010	103	0	0
ENST00000384285	snRNA	chromosome:GRCh38:13:85584748:85584853	ENSG00000207012	106	0	0
ENST00000384286	snRNA	chromosome:GRCh38:5:86663144:86663250	ENSG00000207013	107	0	0
ENST00000384287	snoRNA	chromosome:GRCh38:15:25056860:25056954	ENSG00000207014	95	3317.47	4249.62
ENST00000384289	snoRNA	chromosome:GRCh38:2:69520043:69520174	ENSG00000207016	132	0.74356	1.39942
ENST00000384292	snRNA	chromosome:GRCh38:18:31345362:31345467	ENSG00000207019	106	0	0
ENST00000384295	snoRNA	chromosome:GRCh38:1:92846059:92846182	ENSG00000207022	124	0	0
ENST00000384296	snRNA	chromosome:GRCh38:6:73464073:73464177	ENSG00000207023	105	0	0
ENST00000384299	snRNA	chromosome:GRCh38:12:33923374:33923480	ENSG00000207026	107	0	0
ENST00000384300	snoRNA	chromosome:GRCh38:8:23806229:23806377	ENSG00000207027	149	0	0
ENST00000384302	snRNA	chromosome:GRCh38:10:102591524:102591630	ENSG00000207029	107	0	0
ENST00000384304	snoRNA	chromosome:GRCh38:12:56645027:56645101	ENSG00000207031	75	42519.9	52492.4
ENST00000384306	snRNA	chromosome:GRCh38:X:116400848:116400953	ENSG00000207033	106	0	0
ENST00000384310	snRNA	chromosome:GRCh38:15:84938416:84938522	ENSG00000207037	107	0	0
ENST00000384314	snRNA	chromosome:GRCh38:X:141118030:141118136	ENSG00000207041	107	0.917289	0
ENST00000384315	snRNA	chromosome:GRCh38:16:21642294:21642400	ENSG00000207042	107	0	0
ENST00000384317	snRNA	chromosome:GRCh38:6:112196440:112196546	ENSG00000207044	107	0	0
ENST00000384318	snRNA	chromosome:GRCh38:7:96330638:96330744	ENSG00000207045	107	0	0
ENST00000384319	snRNA	chromosome:GRCh38:14:37434469:37434573	ENSG00000207046	105	0	0
ENST00000384320	snoRNA	chromosome:GRCh38:2:206161878:206161957	ENSG00000207047	80	446.582	413.32
ENST00000384323	snoRNA	chromosome:GRCh38:13:27255401:27255526	ENSG00000207051	126	4.67381	8.06334
ENST00000384324	snRNA	chromosome:GRCh38:5:32309662:32309768	ENSG00000207052	107	0	0
ENST00000384325	snRNA	chromosome:GRCh38:20:35928570:35928675	ENSG00000207053	106	0	0
ENST00000384328	snRNA	chromosome:GRCh38:1:7219360:7219524	ENSG00000207056	165	0	0
ENST00000384330	snRNA	chromosome:GRCh38:4:70703018:70703123	ENSG00000207058	106	0	0
ENST00000384332	snRNA	chromosome:GRCh38:5:51055353:51055459	ENSG00000207060	107	0	0
ENST00000384334	snoRNA	chromosome:GRCh38:7:65070538:65070672	ENSG00000207062	135	0	0
ENST00000384335	snoRNA	chromosome:GRCh38:15:25051477:25051571	ENSG00000207063	95	5254.64	7463.82
ENST00000384337	snRNA	chromosome:GRCh38:4:81334303:81334418	ENSG00000207065	116	0	0
ENST00000384339	snoRNA	chromosome:GRCh38:8:98042086:98042217	ENSG00000207067	132	17.8454	14.6939
ENST00000384340	snRNA	chromosome:GRCh38:10:105534659:105534765	ENSG00000207068	107	0	0
ENST00000384342	snoRNA	chromosome:GRCh38:1:28580920:28581056	ENSG00000274582	137	553.079	573.723
ENST00000384343	snRNA	chromosome:GRCh38:10:45188790:45188896	ENSG00000207071	107	0	0
ENST00000384344	snRNA	chromosome:GRCh38:18:68858934:68859040	ENSG00000207072	107	0	0
ENST00000384348	snRNA	chromosome:GRCh38:6:43474186:43474292	ENSG00000207076	107	0	0
ENST00000384349	snRNA	chromosome:GRCh38:5:100153672:100153779	ENSG00000207077	108	0	0
ENST00000384353	snRNA	chromosome:GRCh38:X:134918310:134918416	ENSG00000207081	107	0	0
ENST00000384354	snRNA	chromosome:GRCh38:1:164639565:164639671	ENSG00000207082	107	0	0
ENST00000384355	snRNA	chromosome:GRCh38:16:69175671:69175777	ENSG00000207083	107	0	0
ENST00000384356	snoRNA	chromosome:GRCh38:3:160696929:160697060	ENSG00000207084	132	0	0
ENST00000384359	snRNA	chromosome:GRCh38:2:43091388:43091494	ENSG00000207087	107	0	0
ENST00000384360	snoRNA	chromosome:GRCh38:3:129397210:129397348	ENSG00000207088	139	4163.25	3698.46
ENST00000384361	snRNA	chromosome:GRCh38:14:68735922:68736028	ENSG00000207089	107	0	0
ENST00000384362	snRNA	chromosome:GRCh38:7:121194948:121195057	ENSG00000207090	110	0	0
ENST00000384365	snoRNA	chromosome:GRCh38:15:25070432:25070526	ENSG00000207093	95	1971.26	2322.66
ENST00000384366	snoRNA	chromosome:GRCh38:7:88449092:88449231	ENSG00000207094	140	0	0
ENST00000384367	snRNA	chromosome:GRCh38:1:27693731:27693835	ENSG00000207095	105	0	0
ENST00000384369	snRNA	chromosome:GRCh38:21:13047583:13047689	ENSG00000207097	107	0	0
ENST00000384370	snoRNA	chromosome:GRCh38:21:32841861:32841995	ENSG00000207098	135	0	0
ENST00000384371	snRNA	chromosome:GRCh38:12:65095749:65095855	ENSG00000207099	107	0	0
ENST00000384372	snoRNA	chromosome:GRCh38:X:133152754:133152892	ENSG00000207100	139	0	0
ENST00000384376	snRNA	chromosome:GRCh38:X:54343546:54343652	ENSG00000207104	107	0	0
ENST00000384381	snoRNA	chromosome:GRCh38:3:53333060:53333128	ENSG00000207109	69	0	0
ENST00000384382	snRNA	chromosome:GRCh38:8:127999131:127999294	ENSG00000207110	164	0	0
ENST00000384384	snoRNA	chromosome:GRCh38:11:93730513:93730646	ENSG00000207112	134	17.5791	16.5424
ENST00000384385	snRNA	chromosome:GRCh38:11:88612805:88612911	ENSG00000207113	107	0	0
ENST00000384386	snRNA	chromosome:GRCh38:3:171504245:171504351	ENSG00000207114	107	0	0
ENST00000384387	snRNA	chromosome:GRCh38:7:96341140:96341246	ENSG00000207115	107	0	0
ENST00000384388	snRNA	chromosome:GRCh38:2:200830009:200830116	ENSG00000207116	108	0	0.855203
ENST00000384390	snoRNA	chromosome:GRCh38:11:123058909:123058995	ENSG00000207118	87	8033.63	6730.74
ENST00000384391	snoRNA	chromosome:GRCh38:15:69457941:69458149	ENSG00000207119	209	0	0
ENST00000384393	snRNA	chromosome:GRCh38:4:149934376:149934483	ENSG00000207121	108	0	0
ENST00000384394	snRNA	chromosome:GRCh38:X:39081180:39081285	ENSG00000207122	106	0	0
ENST00000384396	snRNA	chromosome:GRCh38:10:4514952:4515057	ENSG00000207124	106	0	0
ENST00000384399	snRNA	chromosome:GRCh38:8:10476223:10476329	ENSG00000207128	107	0	0
ENST00000384400	rRNA	chromosome:GRCh38:5:88274258:88274376	ENSG00000207129	119	0	0
ENST00000384401	snoRNA	chromosome:GRCh38:3:128714571:128714705	ENSG00000207130	135	0	0
ENST00000384404	snoRNA	chromosome:GRCh38:15:25067788:25067882	ENSG00000207133	95	838.924	1003.34
ENST00000384405	snRNA	chromosome:GRCh38:1:155358712:155358818	ENSG00000207134	107	0	0
ENST00000384406	snRNA	chromosome:GRCh38:10:27335501:27335607	ENSG00000207135	107	0	0
ENST00000384407	snRNA	chromosome:GRCh38:12:50633273:50633376	ENSG00000207136	104	0	0
ENST00000384408	snoRNA	chromosome:GRCh38:15:25079058:25079149	ENSG00000207137	92	826.807	764.998
ENST00000384409	snRNA	chromosome:GRCh38:8:126504763:126504869	ENSG00000207138	107	0	0
ENST00000384415	snRNA	chromosome:GRCh38:1:155419397:155419500	ENSG00000207144	104	0	0
ENST00000384416	snoRNA	chromosome:GRCh38:11:93733466:93733597	ENSG00000207145	132	2029.18	1999.78
ENST00000384418	snoRNA	chromosome:GRCh38:21:40513144:40513279	ENSG00000207147	136	0	0
ENST00000384420	snRNA	chromosome:GRCh38:1:120126974:120127074	ENSG00000207149	101	0	0
ENST00000384421	snRNA	chromosome:GRCh38:15:87474183:87474289	ENSG00000207150	107	0	0
ENST00000384423	snoRNA	chromosome:GRCh38:17:7577955:7578091	ENSG00000277985	137	168.359	153.712
ENST00000384424	snRNA	chromosome:GRCh38:11:60985061:60985167	ENSG00000207153	107	0	0
ENST00000384425	snRNA	chromosome:GRCh38:18:51283733:51283896	ENSG00000207154	164	0	0
ENST00000384427	snRNA	chromosome:GRCh38:3:146996607:146996713	ENSG00000207156	107	0	0
ENST00000384429	snRNA	chromosome:GRCh38:20:56785981:56786087	ENSG00000207158	107	0	0
ENST00000384430	snoRNA	chromosome:GRCh38:15:25089923:25090014	ENSG00000275127	92	25266.1	30214.4
ENST00000384431	snRNA	chromosome:GRCh38:18:26366301:26366406	ENSG00000207160	106	0	0
ENST00000384433	snRNA	chromosome:GRCh38:15:64671263:64671369	ENSG00000207162	107	0	0
ENST00000384434	snRNA	chromosome:GRCh38:3:14530982:14531088	ENSG00000207163	107	0	0
ENST00000384436	snoRNA	chromosome:GRCh38:X:154400281:154400415	ENSG00000207165	135	1169.08	1195.92
ENST00000384437	snoRNA	chromosome:GRCh38:19:17862588:17862720	ENSG00000207166	133	7466.04	8950.77
ENST00000384438	snRNA	chromosome:GRCh38:16:19012157:19012263	ENSG00000207167	107	0	0
ENST00000384439	snoRNA	chromosome:GRCh38:7:56060470:56060602	ENSG00000207168	133	0	0
ENST00000384440	snRNA	chromosome:GRCh38:17:76337316:76337422	ENSG00000207169	107	0	0
ENST00000384441	snRNA	chromosome:GRCh38:2:18583367:18583468	ENSG00000207170	102	0	0
ENST00000384442	snoRNA	chromosome:GRCh38:4:168471409:168471539	ENSG00000207171	131	0	0
ENST00000384443	snRNA	chromosome:GRCh38:14:63630678:63630781	ENSG00000207172	104	0	0
ENST00000384445	snoRNA	chromosome:GRCh38:15:25081287:25081378	ENSG00000207174	92	4853.09	5191.34
ENST00000384446	snRNA	chromosome:GRCh38:X:119423742:119423905	ENSG00000207175	164	0	0
ENST00000384448	snoRNA	chromosome:GRCh38:5:110684794:110684927	ENSG00000207177	134	0	0
ENST00000384449	snRNA	chromosome:GRCh38:2:182873841:182873947	ENSG00000207178	107	0	0
ENST00000384451	snRNA	chromosome:GRCh38:6:71182612:71182718	ENSG00000207180	107	0	0
ENST00000384452	snoRNA	chromosome:GRCh38:1:235127803:235127937	ENSG00000207181	135	13.0867	15.7357
ENST00000384453	snRNA	chromosome:GRCh38:4:146580048:146580210	ENSG00000207182	163	0	0
ENST00000384454	snRNA	chromosome:GRCh38:2:12411398:12411501	ENSG00000207183	104	0	0
ENST00000384456	snRNA	chromosome:GRCh38:11:118593988:118594093	ENSG00000207185	106	0	0
ENST00000384457	rRNA	chromosome:GRCh38:2:241584968:241585075	ENSG00000207186	108	0	0
ENST00000384458	snoRNA	chromosome:GRCh38:2:30187434:30187566	ENSG00000207187	133	0	0
ENST00000384461	snRNA	chromosome:GRCh38:1:64028894:64029000	ENSG00000207190	107	0	0
ENST00000384462	snoRNA	chromosome:GRCh38:15:25062333:25062427	ENSG00000207191	95	823.427	979.036
ENST00000384463	snRNA	chromosome:GRCh38:2:4945277:4945383	ENSG00000207192	107	0	0
ENST00000384465	snRNA	chromosome:GRCh38:1:50582404:50582511	ENSG00000207194	108	0	0
ENST00000384468	snoRNA	chromosome:GRCh38:15:25077051:25077142	ENSG00000207197	92	292.316	222.873
ENST00000384469	snRNA	chromosome:GRCh38:4:41113942:41114045	ENSG00000207198	104	0	0
ENST00000384470	snoRNA	chromosome:GRCh38:8:39018615:39018683	ENSG00000207199	69	0	0
ENST00000384471	snRNA	chromosome:GRCh38:11:63970470:63970576	ENSG00000207200	107	0	0
ENST00000384472	snRNA	chromosome:GRCh38:8:24076997:24077158	ENSG00000207201	162	0	0
ENST00000384473	snRNA	chromosome:GRCh38:X:10582817:10582919	ENSG00000207202	103	0	0
ENST00000384474	snRNA	chromosome:GRCh38:13:36267168:36267274	ENSG00000207203	107	0	0
ENST00000384475	snRNA	chromosome:GRCh38:7:98794718:98794824	ENSG00000207204	107	0	0
ENST00000384476	snRNA	chromosome:GRCh38:1:144412576:144412740	ENSG00000207205	165	0.594848	1.11954
ENST00000384477	snRNA	chromosome:GRCh38:9:81725243:81725349	ENSG00000207206	107	0	0
ENST00000384479	snRNA	chromosome:GRCh38:14:101803227:101803331	ENSG00000207208	105	0	0
ENST00000384485	snRNA	chromosome:GRCh38:7:124647719:124647822	ENSG00000207214	104	0	0
ENST00000384486	snoRNA	chromosome:GRCh38:8:97358265:97358478	ENSG00000207215	214	0	0
ENST00000384488	snoRNA	chromosome:GRCh38:7:6016877:6017011	ENSG00000207217	135	42.8952	19.1565
ENST00000384491	snRNA	chromosome:GRCh38:X:113949917:113950082	ENSG00000207220	166	0	0
ENST00000384492	snoRNA	chromosome:GRCh38:11:83041464:83041598	ENSG00000207221	135	0	0
ENST00000384493	snRNA	chromosome:GRCh38:5:134500178:134500284	ENSG00000207222	107	0	0
ENST00000384496	snRNA	chromosome:GRCh38:2:147408342:147408448	ENSG00000207225	107	0	0
ENST00000384498	snRNA	chromosome:GRCh38:22:37891347:37891448	ENSG00000207227	102	0	0
ENST00000384499	snRNA	chromosome:GRCh38:1:148388490:148388651	ENSG00000238825	162	0	0
ENST00000384504	snoRNA	chromosome:GRCh38:18:54222284:54222412	ENSG00000207233	129	64.6725	70.8824
ENST00000384505	snRNA	chromosome:GRCh38:1:88816779:88816885	ENSG00000207234	107	0	0
ENST00000384507	snoRNA	chromosome:GRCh38:15:25088804:25088895	ENSG00000277785	92	824.673	771.021
ENST00000384508	snRNA	chromosome:GRCh38:1:25964197:25964300	ENSG00000207237	104	0	0
ENST00000384512	snoRNA	chromosome:GRCh38:1:75787889:75787972	ENSG00000207241	84	119405	126072
ENST00000384513	snRNA	chromosome:GRCh38:17:10857899:10858004	ENSG00000207242	106	0	0
ENST00000384515	snoRNA	chromosome:GRCh38:8:8961575:8961708	ENSG00000207244	134	0	0
ENST00000384516	snoRNA	chromosome:GRCh38:15:25106521:25106603	ENSG00000207245	83	14398.5	14054.6
ENST00000384519	snRNA	chromosome:GRCh38:16:21642054:21642160	ENSG00000207248	107	0	0
ENST00000384520	snoRNA	chromosome:GRCh38:2:104733234:104733362	ENSG00000207249	129	0	0
ENST00000384521	snRNA	chromosome:GRCh38:3:27265580:27265683	ENSG00000207251	104	0	0
ENST00000384525	snRNA	chromosome:GRCh38:2:35471605:35471708	ENSG00000207255	104	0	0
ENST00000384526	snRNA	chromosome:GRCh38:1:42991438:42991544	ENSG00000207256	107	0	0
ENST00000384527	snRNA	chromosome:GRCh38:15:32284152:32284258	ENSG00000207257	107	0	0
ENST00000384529	snoRNA	chromosome:GRCh38:15:25087662:25087753	ENSG00000278715	92	1559.73	1541.04
ENST00000384530	snRNA	chromosome:GRCh38:4:109992325:109992431	ENSG00000207260	107	0	0
ENST00000384531	snRNA	chromosome:GRCh38:5:27111569:27111674	ENSG00000207261	106	0	0
ENST00000384533	snoRNA	chromosome:GRCh38:15:25082768:25082859	ENSG00000207263	92	38166.5	43252.5
ENST00000384534	snRNA	chromosome:GRCh38:10:21321961:21322067	ENSG00000207264	107	0	0
ENST00000384536	snRNA	chromosome:GRCh38:16:27998295:27998401	ENSG00000207266	107	0	0
ENST00000384537	snRNA	chromosome:GRCh38:2:11233988:11234094	ENSG00000207267	107	0	0
ENST00000384538	snoRNA	chromosome:GRCh38:9:117181066:117181200	ENSG00000207268	135	0	0
ENST00000384540	snRNA	chromosome:GRCh38:2:149610668:149610774	ENSG00000207270	107	0	0
ENST00000384544	snoRNA	chromosome:GRCh38:2:214846947:214847081	ENSG00000207274	135	1.45407	0.684162
ENST00000384545	snRNA	chromosome:GRCh38:10:82340771:82340876	ENSG00000207275	106	0	0
ENST00000384546	snRNA	chromosome:GRCh38:9:96256216:96256319	ENSG00000207276	104	0	0
ENST00000384547	rRNA	chromosome:GRCh38:9:63813190:63813307	ENSG00000207277	118	0	0
ENST00000384548	snRNA	chromosome:GRCh38:18:3894699:3894805	ENSG00000207278	107	0	0
ENST00000384549	snoRNA	chromosome:GRCh38:15:25094037:25094128	ENSG00000207279	92	32300.9	40015.8
ENST00000384550	snoRNA	chromosome:GRCh38:2:231456444:231456523	ENSG00000207280	80	40.4869	11.5452
ENST00000384557	snRNA	chromosome:GRCh38:10:96743167:96743273	ENSG00000207287	107	0	0
ENST00000384559	snRNA	chromosome:GRCh38:15:21307749:21307855	ENSG00000207289	107	0	0
ENST00000384561	snRNA	chromosome:GRCh38:X:101634006:101634112	ENSG00000207291	107	0	0
ENST00000384565	snRNA	chromosome:GRCh38:2:38884560:38884666	ENSG00000207295	107	0	0
ENST00000384566	snRNA	chromosome:GRCh38:19:38797002:38797109	ENSG00000207296	108	0	0
ENST00000384567	snoRNA	chromosome:GRCh38:17:35573657:35573753	ENSG00000207297	97	166.956	156.158
ENST00000384568	snRNA	chromosome:GRCh38:13:99025234:99025345	ENSG00000207298	112	0	0
ENST00000384569	snoRNA	chromosome:GRCh38:11:90118391:90118461	ENSG00000207299	71	0	0
ENST00000384574	snoRNA	chromosome:GRCh38:11:93732361:93732499	ENSG00000207304	139	901.003	973.455
ENST00000384576	snRNA	chromosome:GRCh38:17:48196680:48196786	ENSG00000207306	107	0	0
ENST00000384577	snRNA	chromosome:GRCh38:4:76532222:76532327	ENSG00000207307	106	0	0
ENST00000384578	snRNA	chromosome:GRCh38:11:2321718:2321827	ENSG00000207308	110	0	0
ENST00000384579	snRNA	chromosome:GRCh38:6:96649453:96649591	ENSG00000207309	139	0	0
ENST00000384580	snRNA	chromosome:GRCh38:3:119341834:119341940	ENSG00000207310	107	0	0
ENST00000384581	snoRNA	chromosome:GRCh38:1:28579764:28579893	ENSG00000278274	130	332.955	384.368
ENST00000384582	snRNA	chromosome:GRCh38:5:11027200:11027307	ENSG00000207312	108	0	0
ENST00000384583	snoRNA	chromosome:GRCh38:12:48667457:48667593	ENSG00000207313	137	0.716423	1.34835
ENST00000384584	snoRNA	chromosome:GRCh38:1:28580381:28580512	ENSG00000273544	132	378.472	398.836
ENST00000384588	snRNA	chromosome:GRCh38:7:147831770:147831877	ENSG00000207318	108	0	0
ENST00000384591	snRNA	chromosome:GRCh38:1:153331622:153331728	ENSG00000207321	107	0	0
ENST00000384592	snRNA	chromosome:GRCh38:4:135995929:135996092	ENSG00000207322	164	0	0
ENST00000384593	snRNA	chromosome:GRCh38:3:153471466:153471571	ENSG00000207323	106	0	0
ENST00000384597	snRNA	chromosome:GRCh38:10:73529051:73529157	ENSG00000207327	107	0	0
ENST00000384598	snRNA	chromosome:GRCh38:1:37203610:37203716	ENSG00000207328	107	0	0
ENST00000384600	snRNA	chromosome:GRCh38:13:27828763:27828869	ENSG00000207330	107	0	0
ENST00000384601	snRNA	chromosome:GRCh38:3:98908459:98908564	ENSG00000207331	106	0	0
ENST00000384602	snRNA	chromosome:GRCh38:X:3607258:3607365	ENSG00000207332	108	0	0
ENST00000384603	snRNA	chromosome:GRCh38:5:75709495:75709599	ENSG00000207333	105	0	0
ENST00000384604	snRNA	chromosome:GRCh38:8:118976513:118976619	ENSG00000207334	107	0	0
ENST00000384606	snRNA	chromosome:GRCh38:5:74725099:74725204	ENSG00000207336	106	0	0
ENST00000384608	snRNA	chromosome:GRCh38:7:123457988:123458094	ENSG00000207338	107	0	0
ENST00000384609	snRNA	chromosome:GRCh38:12:55874678:55874841	ENSG00000207339	164	0	0
ENST00000384610	snRNA	chromosome:GRCh38:1:148362370:148362533	ENSG00000207340	164	0	0
ENST00000384611	rRNA	chromosome:GRCh38:1:166042244:166042350	ENSG00000207341	107	0	0
ENST00000384613	snRNA	chromosome:GRCh38:22:20416797:20416899	ENSG00000207343	103	0	0
ENST00000384614	snoRNA	chromosome:GRCh38:7:65065999:65066132	ENSG00000207344	134	0	0
ENST00000384615	snRNA	chromosome:GRCh38:6:148278672:148278778	ENSG00000207345	107	0	0
ENST00000384617	snRNA	chromosome:GRCh38:10:21564471:21564577	ENSG00000207347	107	0	0
ENST00000384619	snRNA	chromosome:GRCh38:1:143699456:143699619	ENSG00000207349	164	0	0
ENST00000384622	snRNA	chromosome:GRCh38:5:65604661:65604761	ENSG00000207352	101	0	0
ENST00000384625	snRNA	chromosome:GRCh38:20:24974171:24974280	ENSG00000207355	110	0	0
ENST00000384627	snRNA	chromosome:GRCh38:19:1021522:1021628	ENSG00000207357	107	2.75187	0
ENST00000384629	snRNA	chromosome:GRCh38:8:89900721:89900824	ENSG00000207359	104	0	0
ENST00000384630	snRNA	chromosome:GRCh38:9:15776181:15776286	ENSG00000207360	106	0	0
ENST00000384631	snRNA	chromosome:GRCh38:8:28416448:28416551	ENSG00000207361	104	0	0
ENST00000384632	snRNA	chromosome:GRCh38:10:100258571:100258677	ENSG00000207362	107	0	0
ENST00000384634	snRNA	chromosome:GRCh38:2:37331770:37331876	ENSG00000207364	107	0	0
ENST00000384636	snRNA	chromosome:GRCh38:14:48341226:48341332	ENSG00000207366	107	0	0
ENST00000384637	snRNA	chromosome:GRCh38:X:48776965:48777071	ENSG00000207367	107	0	0
ENST00000384639	snRNA	chromosome:GRCh38:8:47667771:47667877	ENSG00000207369	107	0	0
ENST00000384645	snoRNA	chromosome:GRCh38:15:25091786:25091877	ENSG00000207375	92	1175.67	1069.19
ENST00000384648	snRNA	chromosome:GRCh38:8:98462944:98463050	ENSG00000207378	107	0	0
ENST00000384651	snRNA	chromosome:GRCh38:12:54317781:54317887	ENSG00000207381	107	0	0
ENST00000384655	snRNA	chromosome:GRCh38:4:53265461:53265567	ENSG00000207385	107	0	0
ENST00000384659	snRNA	chromosome:GRCh38:1:16740516:16740679	ENSG00000207389	164	6.58323	0.563182
ENST00000384662	snoRNA	chromosome:GRCh38:6:159780250:159780381	ENSG00000207392	132	365.832	434.521
ENST00000384663	snRNA	chromosome:GRCh38:2:218589214:218589320	ENSG00000207393	107	0	0
ENST00000384664	snRNA	chromosome:GRCh38:6:23124981:23125087	ENSG00000207394	107	0	0
ENST00000384667	snRNA	chromosome:GRCh38:19:22555261:22555367	ENSG00000207397	107	0	0
ENST00000384668	snRNA	chromosome:GRCh38:8:103384961:103385067	ENSG00000207399	107	0	0
ENST00000384671	snRNA	chromosome:GRCh38:2:191121950:191122056	ENSG00000207402	107	0	0
ENST00000384674	snoRNA	chromosome:GRCh38:16:1962973:1963106	ENSG00000207405	134	6025.97	5993.19
ENST00000384675	snoRNA	chromosome:GRCh38:2:206162228:206162359	ENSG00000207406	132	6.69204	6.99712
ENST00000384676	snoRNA	chromosome:GRCh38:11:19591156:19591291	ENSG00000207407	136	0	0
ENST00000384679	snoRNA	chromosome:GRCh38:17:67271469:67271607	ENSG00000207410	139	0	0
ENST00000384681	snRNA	chromosome:GRCh38:14:31686692:31686798	ENSG00000207412	107	0	0
ENST00000384683	snRNA	chromosome:GRCh38:12:101199271:101199377	ENSG00000207414	107	0	0
ENST00000384684	snRNA	chromosome:GRCh38:8:9287472:9287578	ENSG00000207415	107	0	0
ENST00000384688	snoRNA	chromosome:GRCh38:6:11709819:11709960	ENSG00000207419	142	0	0
ENST00000384690	snoRNA	chromosome:GRCh38:1:44778390:44778456	ENSG00000207421	67	73.2462	59.2771
ENST00000384691	snRNA	chromosome:GRCh38:6:151615773:151615879	ENSG00000207422	107	0	0
ENST00000384693	snoRNA	chromosome:GRCh38:11:62853663:62853732	ENSG00000277846	70	22050.1	22763.3
ENST00000384697	snRNA	chromosome:GRCh38:4:68003895:68004001	ENSG00000207428	107	0	0
ENST00000384699	snoRNA	chromosome:GRCh38:15:30581184:30581316	ENSG00000207430	133	0	0
ENST00000384700	snRNA	chromosome:GRCh38:6:111008270:111008376	ENSG00000207431	107	0	0
ENST00000384701	snoRNA	chromosome:GRCh38:15:30112198:30112330	ENSG00000207432	133	0	0
ENST00000384702	snRNA	chromosome:GRCh38:9:15544188:15544294	ENSG00000207433	107	0	0
ENST00000384703	snRNA	chromosome:GRCh38:1:12922554:12922660	ENSG00000207434	107	0	0
ENST00000384704	snRNA	chromosome:GRCh38:X:3572857:3572961	ENSG00000207435	105	0	0
ENST00000384706	snoRNA	chromosome:GRCh38:11:62854621:62854695	ENSG00000274544	75	725.001	632.987
ENST00000384709	snRNA	chromosome:GRCh38:14:31142939:31143048	ENSG00000207440	110	0	0
ENST00000384710	snRNA	chromosome:GRCh38:16:62187540:62187646	ENSG00000207441	107	0	0
ENST00000384711	snoRNA	chromosome:GRCh38:15:25065026:25065121	ENSG00000207442	96	742.259	993.853
ENST00000384712	snRNA	chromosome:GRCh38:7:63011463:63011569	ENSG00000207443	107	0	0
ENST00000384713	snoRNA	chromosome:GRCh38:14:71398337:71398407	ENSG00000207444	71	0	0
ENST00000384714	snoRNA	chromosome:GRCh38:11:75404421:75404566	ENSG00000207445	146	2066.53	1973.13
ENST00000384717	snRNA	chromosome:GRCh38:4:70701755:70701858	ENSG00000207448	104	0	0
ENST00000384718	snRNA	chromosome:GRCh38:15:65553081:65553187	ENSG00000207449	107	0	0
ENST00000384720	snRNA	chromosome:GRCh38:1:11226254:11226360	ENSG00000207451	107	0	0
ENST00000384721	snRNA	chromosome:GRCh38:5:87299687:87299797	ENSG00000207452	111	0	0
ENST00000384722	snRNA	chromosome:GRCh38:10:7486703:7486809	ENSG00000207453	107	0	0
ENST00000384723	snRNA	chromosome:GRCh38:7:101269938:101270041	ENSG00000207454	104	0	0
ENST00000384724	snRNA	chromosome:GRCh38:22:29899587:29899693	ENSG00000207455	107	0	0
ENST00000384725	snRNA	chromosome:GRCh38:2:53570374:53570480	ENSG00000207456	107	0	0
ENST00000384726	snRNA	chromosome:GRCh38:22:41679711:41679817	ENSG00000207457	107	0	0
ENST00000384728	snRNA	chromosome:GRCh38:5:134634839:134634945	ENSG00000207459	107	0	0
ENST00000384729	snoRNA	chromosome:GRCh38:15:25086527:25086618	ENSG00000207460	92	35851.4	43758.5
ENST00000384730	snRNA	chromosome:GRCh38:6:117457734:117457838	ENSG00000207461	105	0	0
ENST00000384731	snRNA	chromosome:GRCh38:11:118702342:118702447	ENSG00000207462	106	0	0
ENST00000384733	snoRNA	chromosome:GRCh38:15:25059538:25059633	ENSG00000275529	96	10.224	8.65893
ENST00000384737	snoRNA	chromosome:GRCh38:10:119060011:119060138	ENSG00000207468	128	0.766797	0
ENST00000384741	snRNA	chromosome:GRCh38:1:182982212:182982318	ENSG00000207472	107	0	0
ENST00000384744	snoRNA	chromosome:GRCh38:1:155919909:155920045	ENSG00000207475	137	141.135	126.071
ENST00000384745	snRNA	chromosome:GRCh38:21:13621577:13621683	ENSG00000207476	107	0	0
ENST00000384746	snRNA	chromosome:GRCh38:CHR_HG1362_PATCH:12289227:12289329	ENSG00000207477	103	0	0
ENST00000384752	snRNA	chromosome:GRCh38:10:28667919:28668025	ENSG00000207483	107	0	0
ENST00000384755	snRNA	chromosome:GRCh38:X:73397531:73397637	ENSG00000207486	107	0	0
ENST00000384756	snoRNA	chromosome:GRCh38:11:62852910:62853035	ENSG00000277194	126	0	1.46606
ENST00000384759	snRNA	chromosome:GRCh38:6:25383599:25383702	ENSG00000207490	104	0	0
ENST00000384760	snRNA	chromosome:GRCh38:1:212692264:212692367	ENSG00000207491	104	0	0
ENST00000384761	snRNA	chromosome:GRCh38:12:40554161:40554267	ENSG00000207492	107	0	0
ENST00000384762	snoRNA	chromosome:GRCh38:16:58548499:58548633	ENSG00000207493	135	49.4385	73.8895
ENST00000384765	snoRNA	chromosome:GRCh38:3:12840312:12840450	ENSG00000207496	139	3242.48	3644.64
ENST00000384769	snoRNA	chromosome:GRCh38:13:27255064:27255135	ENSG00000207500	72	195706	206972
ENST00000384770	snRNA	chromosome:GRCh38:1:145281116:145281279	ENSG00000207501	164	0	0
ENST00000384771	snoRNA	chromosome:GRCh38:1:115621872:115622005	ENSG00000207502	134	0	0
ENST00000384772	snoRNA	chromosome:GRCh38:21:41539206:41539326	ENSG00000207503	121	0	0
ENST00000384773	snRNA	chromosome:GRCh38:1:67541127:67541233	ENSG00000207504	107	0	0
ENST00000384774	snRNA	chromosome:GRCh38:3:186771841:186771947	ENSG00000207505	107	0	0
ENST00000384776	snRNA	chromosome:GRCh38:19:893484:893590	ENSG00000207507	107	0	0
ENST00000384777	snRNA	chromosome:GRCh38:1:40177843:40177949	ENSG00000207508	107	0	0
ENST00000384780	snRNA	chromosome:GRCh38:1:13279125:13279231	ENSG00000207511	107	0	0
ENST00000384782	snRNA	chromosome:GRCh38:1:16666785:16666948	ENSG00000207513	164	4.7878	3.37909
ENST00000384784	snRNA	chromosome:GRCh38:X:90597235:90597340	ENSG00000207515	106	0	0
ENST00000384785	snoRNA	chromosome:GRCh38:15:45537250:45537377	ENSG00000207516	128	0	0
ENST00000384787	snRNA	chromosome:GRCh38:13:21551304:21551410	ENSG00000207518	107	0	0
ENST00000384792	snoRNA	chromosome:GRCh38:1:92840719:92840851	ENSG00000207523	133	13.2835	9.72231
ENST00000384793	snRNA	chromosome:GRCh38:4:88684848:88684954	ENSG00000207524	107	0.917289	0
ENST00000384815	miRNA	chromosome:GRCh38:12:64622509:64622605	ENSG00000207546	97	0	0
ENST00000384816	miRNA	chromosome:GRCh38:7:100093560:100093643	ENSG00000207547	84	0	0
ENST00000384817	miRNA	chromosome:GRCh38:2:55982952:55983063	ENSG00000207548	112	0	0
ENST00000384818	miRNA	chromosome:GRCh38:19:53716594:53716680	ENSG00000207549	87	0	0
ENST00000384819	miRNA	chromosome:GRCh38:19:51692612:51692681	ENSG00000207550	70	1.40214	2.63891
ENST00000384820	miRNA	chromosome:GRCh38:10:100974985:100975084	ENSG00000207551	100	0	0
ENST00000384821	miRNA	chromosome:GRCh38:17:62944215:62944312	ENSG00000207552	98	0	0
ENST00000384822	miRNA	chromosome:GRCh38:19:53710988:53711093	ENSG00000280911	106	0	0
ENST00000384823	miRNA	chromosome:GRCh38:20:63942631:63942726	ENSG00000207554	96	0	0
ENST00000384824	miRNA	chromosome:GRCh38:19:53682162:53682260	ENSG00000280524	99	0	0
ENST00000384825	miRNA	chromosome:GRCh38:17:76736450:76736548	ENSG00000207556	99	0	0
ENST00000384827	miRNA	chromosome:GRCh38:14:101052424:101052533	ENSG00000207558	110	0	0
ENST00000384828	miRNA	chromosome:GRCh38:4:165386242:165386337	ENSG00000207559	96	0	0
ENST00000384829	miRNA	chromosome:GRCh38:13:91351192:91351278	ENSG00000275802	87	0	1.06163
ENST00000384830	miRNA	chromosome:GRCh38:17:68424451:68424548	ENSG00000207561	98	0	0
ENST00000384831	miRNA	chromosome:GRCh38:11:111513431:111513538	ENSG00000207562	108	0	0
ENST00000384832	miRNA	chromosome:GRCh38:9:95085208:95085304	ENSG00000207563	97	0	3.80874
ENST00000384835	miRNA	chromosome:GRCh38:17:58331215:58331325	ENSG00000273667	111	0	0
ENST00000384836	miRNA	chromosome:GRCh38:14:104117405:104117514	ENSG00000207568	110	12.4918	10.9155
ENST00000384837	miRNA	chromosome:GRCh38:14:100881883:100882006	ENSG00000207569	124	0	0
ENST00000384838	miRNA	chromosome:GRCh38:5:88666853:88666939	ENSG00000273878	87	0	0
ENST00000384839	miRNA	chromosome:GRCh38:12:54033950:54034045	ENSG00000207571	96	0	0
ENST00000384840	miRNA	chromosome:GRCh38:X:134169361:134169473	ENSG00000207572	113	0	0
ENST00000384841	miRNA	chromosome:GRCh38:7:32732981:32733077	ENSG00000207573	97	0	0
ENST00000384842	miRNA	chromosome:GRCh38:8:143945191:143945279	ENSG00000207574	89	0	0
ENST00000384843	miRNA	chromosome:GRCh38:22:21034176:21034272	ENSG00000207575	97	0	0
ENST00000384845	miRNA	chromosome:GRCh38:6:106784125:106784220	ENSG00000207577	96	0	0
ENST00000384846	miRNA	chromosome:GRCh38:5:96079138:96079212	ENSG00000207578	75	0	0
ENST00000384847	miRNA	chromosome:GRCh38:16:770183:770277	ENSG00000207579	95	0	0
ENST00000384848	miRNA	chromosome:GRCh38:19:53694393:53694475	ENSG00000207580	83	0	0
ENST00000384849	miRNA	chromosome:GRCh38:9:128244721:128244830	ENSG00000207581	110	0	0
ENST00000384850	miRNA	chromosome:GRCh38:8:134800520:134800607	ENSG00000207582	88	1.11534	0
ENST00000384851	miRNA	chromosome:GRCh38:10:75552458:75552553	ENSG00000207583	96	0	0
ENST00000384852	miRNA	chromosome:GRCh38:7:27169480:27169564	ENSG00000207584	85	0	0
ENST00000384853	miRNA	chromosome:GRCh38:19:13874875:13875011	ENSG00000207585	137	0	0
ENST00000384854	miRNA	chromosome:GRCh38:12:97563812:97563911	ENSG00000207586	100	0	0
ENST00000384855	miRNA	chromosome:GRCh38:14:101048658:101048748	ENSG00000207587	91	0	0
ENST00000384856	miRNA	chromosome:GRCh38:7:128081861:128081960	ENSG00000207588	100	0	0
ENST00000384857	miRNA	chromosome:GRCh38:X:147236913:147237027	ENSG00000207589	115	0	0
ENST00000384858	miRNA	chromosome:GRCh38:1:220117853:220117962	ENSG00000207590	110	0	0
ENST00000384862	miRNA	chromosome:GRCh38:19:53690881:53690965	ENSG00000207594	85	0	0
ENST00000384863	miRNA	chromosome:GRCh38:9:124692442:124692551	ENSG00000207595	110	0	0
ENST00000384864	miRNA	chromosome:GRCh38:11:64891355:64891439	ENSG00000277225	85	0	0
ENST00000384865	miRNA	chromosome:GRCh38:7:136903167:136903294	ENSG00000207597	128	0	0
ENST00000384866	miRNA	chromosome:GRCh38:20:63178500:63178586	ENSG00000207598	87	0	0
ENST00000384867	miRNA	chromosome:GRCh38:19:53675711:53675797	ENSG00000207599	87	0	0
ENST00000384868	miRNA	chromosome:GRCh38:8:11035201:11035312	ENSG00000207600	112	0	0
ENST00000384869	miRNA	chromosome:GRCh38:11:61792495:61792561	ENSG00000207601	67	0	0
ENST00000384870	miRNA	chromosome:GRCh38:X:134170198:134170278	ENSG00000207602	81	0	0
ENST00000384871	miRNA	chromosome:GRCh38:9:83969748:83969857	ENSG00000207603	110	0	0
ENST00000384872	miRNA	chromosome:GRCh38:6:52144331:52144442	ENSG00000207604	112	0	0
ENST00000384873	miRNA	chromosome:GRCh38:3:49020602:49020714	ENSG00000207605	113	3.47434	1.63472
ENST00000384874	miRNA	chromosome:GRCh38:1:151545796:151545891	ENSG00000207606	96	0	0
ENST00000384875	miRNA	chromosome:GRCh38:1:1167846:1167956	ENSG00000207607	111	0.884234	0.832089
ENST00000384876	miRNA	chromosome:GRCh38:14:100882965:100883075	ENSG00000207608	111	2.6527	4.16045
ENST00000384877	miRNA	chromosome:GRCh38:9:20716100:20716209	ENSG00000207609	110	0	0
ENST00000384878	miRNA	chromosome:GRCh38:13:91350891:91350972	ENSG00000277328	82	0	0
ENST00000384879	miRNA	chromosome:GRCh38:2:240456001:240456089	ENSG00000207611	89	0	1.03777
ENST00000384880	miRNA	chromosome:GRCh38:10:29545004:29545097	ENSG00000207612	94	0	0
ENST00000384881	miRNA	chromosome:GRCh38:19:13874699:13874808	ENSG00000207613	110	0	0
ENST00000384882	miRNA	chromosome:GRCh38:17:31559996:31560083	ENSG00000207614	88	2.23068	0
ENST00000384883	miRNA	chromosome:GRCh38:19:53684995:53685109	ENSG00000207615	115	0	0
ENST00000384884	miRNA	chromosome:GRCh38:19:53679003:53679085	ENSG00000207616	83	0	0
ENST00000384885	miRNA	chromosome:GRCh38:9:95086012:95086096	ENSG00000207617	85	0	0
ENST00000384886	miRNA	chromosome:GRCh38:17:28861514:28861624	ENSG00000277441	111	0	0
ENST00000384887	miRNA	chromosome:GRCh38:5:169263601:169263694	ENSG00000207619	94	0	0
ENST00000384888	miRNA	chromosome:GRCh38:19:53761133:53761222	ENSG00000207620	90	0	0
ENST00000384889	miRNA	chromosome:GRCh38:X:151958578:151958658	ENSG00000207621	81	0	0
ENST00000384890	miRNA	chromosome:GRCh38:12:108836908:108837006	ENSG00000207622	99	0	0
ENST00000384891	miRNA	chromosome:GRCh38:1:209432133:209432242	ENSG00000276335	110	61.5668	67.1723
ENST00000384892	miRNA	chromosome:GRCh38:1:220118157:220118241	ENSG00000207624	85	0	0
ENST00000384893	miRNA	chromosome:GRCh38:3:35744476:35744559	ENSG00000207625	84	0	0
ENST00000384894	miRNA	chromosome:GRCh38:2:232172653:232172747	ENSG00000207626	95	0	0
ENST00000384895	miRNA	chromosome:GRCh38:5:53951504:53951599	ENSG00000207627	96	0	0
ENST00000384896	miRNA	chromosome:GRCh38:X:8126960:8127068	ENSG00000207628	109	0	0
ENST00000384897	miRNA	chromosome:GRCh38:19:53706252:53706336	ENSG00000207629	85	0	0
ENST00000384898	miRNA	chromosome:GRCh38:19:4770670:4770779	ENSG00000207630	110	0	0
ENST00000384899	miRNA	chromosome:GRCh38:19:40282543:40282641	ENSG00000207631	99	0	0
ENST00000384900	miRNA	chromosome:GRCh38:6:126484631:126484713	ENSG00000207632	83	0	0
ENST00000384901	miRNA	chromosome:GRCh38:X:139924126:139924237	ENSG00000207633	112	0	0
ENST00000384902	miRNA	chromosome:GRCh38:19:53748636:53748722	ENSG00000207634	87	0	0
ENST00000384903	miRNA	chromosome:GRCh38:20:34990376:34990497	ENSG00000207635	122	0	0
ENST00000384904	miRNA	chromosome:GRCh38:15:75353611:75353685	ENSG00000207636	75	0	0
ENST00000384905	miRNA	chromosome:GRCh38:7:158532718:158532813	ENSG00000207637	96	0	0
ENST00000384906	miRNA	chromosome:GRCh38:21:16539089:16539169	ENSG00000207638	81	0	0
ENST00000384907	miRNA	chromosome:GRCh38:16:14303967:14304049	ENSG00000207639	83	0	0
ENST00000384909	miRNA	chromosome:GRCh38:X:147272335:147272408	ENSG00000207641	74	0	0
ENST00000384910	miRNA	chromosome:GRCh38:4:350157:350252	ENSG00000207642	96	0	0
ENST00000384911	miRNA	chromosome:GRCh38:4:65125:65233	ENSG00000207643	109	0	0
ENST00000384912	miRNA	chromosome:GRCh38:19:53669157:53669254	ENSG00000207644	98	0	0
ENST00000384913	miRNA	chromosome:GRCh38:19:53666673:53666770	ENSG00000207645	98	0	0
ENST00000384914	miRNA	chromosome:GRCh38:2:219294111:219294200	ENSG00000207647	90	0	0
ENST00000384915	miRNA	chromosome:GRCh38:11:64891132:64891243	ENSG00000207648	112	0	0
ENST00000384916	miRNA	chromosome:GRCh38:16:56858507:56858616	ENSG00000207649	110	0	0
ENST00000384917	miRNA	chromosome:GRCh38:3:195699401:195699497	ENSG00000207650	97	0	0
ENST00000384918	miRNA	chromosome:GRCh38:3:188688781:188688866	ENSG00000207651	86	1.14128	0
ENST00000384919	miRNA	chromosome:GRCh38:13:40810766:40810861	ENSG00000207652	96	0	0
ENST00000384920	miRNA	chromosome:GRCh38:2:32532153:32532246	ENSG00000207653	94	0	0
ENST00000384921	miRNA	chromosome:GRCh38:2:135665383:135665493	ENSG00000207654	111	0	0
ENST00000384923	miRNA	chromosome:GRCh38:7:93483936:93484019	ENSG00000207656	84	0	0
ENST00000384955	miRNA	chromosome:GRCh38:17:67471489:67471585	ENSG00000207688	97	0	0
ENST00000384956	miRNA	chromosome:GRCh38:6:135239160:135239256	ENSG00000207689	97	0	0
ENST00000384957	miRNA	chromosome:GRCh38:15:72587217:72587313	ENSG00000207690	97	0	0
ENST00000384958	miRNA	chromosome:GRCh38:7:129774905:129775014	ENSG00000207691	110	0.892272	0
ENST00000384959	miRNA	chromosome:GRCh38:7:127058079:127058187	ENSG00000207692	109	0	0
ENST00000384960	miRNA	chromosome:GRCh38:9:137838419:137838516	ENSG00000207693	98	0	0
ENST00000384961	miRNA	chromosome:GRCh38:18:21828996:21829106	ENSG00000278753	111	0	0
ENST00000384962	miRNA	chromosome:GRCh38:15:79209788:79209871	ENSG00000207695	84	0	0
ENST00000384963	miRNA	chromosome:GRCh38:22:37847678:37847774	ENSG00000207696	97	0	0
ENST00000384964	miRNA	chromosome:GRCh38:4:24520192:24520290	ENSG00000207697	99	0	0
ENST00000384965	miRNA	chromosome:GRCh38:9:109046229:109046298	ENSG00000207698	70	0	0
ENST00000384966	miRNA	chromosome:GRCh38:19:53739333:53739419	ENSG00000207699	87	0	0
ENST00000384967	miRNA	chromosome:GRCh38:5:149430646:149430733	ENSG00000276365	88	0	0
ENST00000384968	miRNA	chromosome:GRCh38:8:9741672:9741768	ENSG00000207701	97	0	0
ENST00000384969	miRNA	chromosome:GRCh38:15:31065032:31065141	ENSG00000207702	110	0	0
ENST00000384970	miRNA	chromosome:GRCh38:15:88611825:88611934	ENSG00000207703	110	0	0
ENST00000384971	miRNA	chromosome:GRCh38:8:123348034:123348130	ENSG00000207704	97	0	0
ENST00000384972	miRNA	chromosome:GRCh38:7:128207871:128207943	ENSG00000207705	73	0	0
ENST00000384973	miRNA	chromosome:GRCh38:19:53700015:53700101	ENSG00000207706	87	0	0
ENST00000384974	miRNA	chromosome:GRCh38:19:14529543:14529640	ENSG00000207707	98	0	0
ENST00000384975	miRNA	chromosome:GRCh38:12:6964097:6964191	ENSG00000207708	95	0	1.94446
ENST00000384976	miRNA	chromosome:GRCh38:1:109598893:109598967	ENSG00000207709	75	0	0
ENST00000384977	miRNA	chromosome:GRCh38:X:134169809:134169877	ENSG00000207710	69	0	0
ENST00000384978	miRNA	chromosome:GRCh38:19:53697533:53697617	ENSG00000207711	85	0	0
ENST00000384979	miRNA	chromosome:GRCh38:15:42199570:42199666	ENSG00000207712	97	0	0
ENST00000384980	miRNA	chromosome:GRCh38:12:6963672:6963780	ENSG00000207713	109	2.70138	5.08414
ENST00000384981	miRNA	chromosome:GRCh38:5:149062304:149062414	ENSG00000207714	111	0	0
ENST00000384982	miRNA	chromosome:GRCh38:16:2267787:2267880	ENSG00000207715	94	0	0
ENST00000384983	miRNA	chromosome:GRCh38:4:11368827:11368921	ENSG00000207716	95	0	0
ENST00000384984	miRNA	chromosome:GRCh38:3:168551854:168551949	ENSG00000207717	96	0	0
ENST00000384986	miRNA	chromosome:GRCh38:13:99356131:99356228	ENSG00000207719	98	0	0
ENST00000384987	miRNA	chromosome:GRCh38:1:155346350:155346445	ENSG00000207720	96	0	0
ENST00000384988	miRNA	chromosome:GRCh38:1:71067631:71067716	ENSG00000207721	86	0	1.07398
ENST00000384989	miRNA	chromosome:GRCh38:19:53701227:53701287	ENSG00000207722	61	0	0
ENST00000384990	miRNA	chromosome:GRCh38:19:53762335:53762445	ENSG00000280835	111	0	0
ENST00000384992	miRNA	chromosome:GRCh38:X:45747015:45747126	ENSG00000207725	112	20.1558	32.9864
ENST00000384993	miRNA	chromosome:GRCh38:9:114209417:114209526	ENSG00000207726	110	0	0.839654
ENST00000384994	miRNA	chromosome:GRCh38:11:65444458:65444557	ENSG00000273834	100	0.9815	0
ENST00000384995	miRNA	chromosome:GRCh38:5:55170646:55170742	ENSG00000207728	97	0	0
ENST00000384996	miRNA	chromosome:GRCh38:1:162342530:162342638	ENSG00000207729	109	0	0
ENST00000384997	miRNA	chromosome:GRCh38:1:1167092:1167202	ENSG00000207730	111	0.884234	0.832089
ENST00000384998	miRNA	chromosome:GRCh38:X:147230720:147230843	ENSG00000207731	124	0	0
ENST00000384999	miRNA	chromosome:GRCh38:4:20528275:20528384	ENSG00000207732	110	0	0
ENST00000385000	miRNA	chromosome:GRCh38:19:3961414:3961512	ENSG00000207733	99	0	0
ENST00000385001	miRNA	chromosome:GRCh38:19:53712268:53712354	ENSG00000207734	87	0	0
ENST00000385002	miRNA	chromosome:GRCh38:19:53720096:53720182	ENSG00000207735	87	0	0
ENST00000385003	miRNA	chromosome:GRCh38:17:81125276:81125373	ENSG00000207736	98	0	0
ENST00000385004	miRNA	chromosome:GRCh38:9:124693710:124693798	ENSG00000207737	89	2.20562	6.22665
ENST00000385005	miRNA	chromosome:GRCh38:19:53707453:53707539	ENSG00000207738	87	0	0
ENST00000385006	miRNA	chromosome:GRCh38:5:168768146:168768255	ENSG00000207739	110	0	0
ENST00000385007	miRNA	chromosome:GRCh38:9:123111546:123111643	ENSG00000274325	98	0	0
ENST00000385008	miRNA	chromosome:GRCh38:7:74191198:74191294	ENSG00000207741	97	0	0
ENST00000385009	miRNA	chromosome:GRCh38:14:101054301:101054386	ENSG00000207742	86	0	0
ENST00000385010	miRNA	chromosome:GRCh38:14:101033734:101033841	ENSG00000207743	108	0	0.855203
ENST00000385011	miRNA	chromosome:GRCh38:2:176150303:176150412	ENSG00000207744	110	0	0
ENST00000385012	miRNA	chromosome:GRCh38:13:91350605:91350688	ENSG00000275042	84	0	0
ENST00000385013	miRNA	chromosome:GRCh38:4:82753337:82753430	ENSG00000207746	94	0	0
ENST00000385014	miRNA	chromosome:GRCh38:19:53734863:53734981	ENSG00000281027	119	0	0
[truncated: 28,642 more rows]
