# Supplementary material for: Robust Sub-nanomolar Library Preparation for High Throughput Next Generation Sequencing
Source: BMC Genomics. 2018 May 4;19:326. doi: 10.1186/s12864-018-4677-y (PMC5935984; doi:10.1186/s12864-018-4677-y)
Supplement: Supplementary file 7 — Table S7. Highly similar taxonomic hierarchy and relative abundance of classification (sheet 1) and strong correlation of number of hits (sheet 2) resulted form 16S rRNA-Seq using standard Illumina protocol and the sub-nanomolar protocol. (XLSX 40 kb) [file 12864_2018_4677_MOESM7_ESM.xlsx]

## Sheet: Sheet 2
Illumina protocol.									Sub-nanomolar protocol.
Kingdom	Phylum	Class	Order	Family	Genus	Species	num_hits		Kingdom	Phylum	Class	Order	Family	Genus	Species	num_hits
Bacteria	Actinobacteria	Actinobacteria	Actinomycetales	Actinomycetaceae	Actinomyces	lingnae	29		Bacteria	Actinobacteria	Actinobacteria	Actinomycetales	Actinomycetaceae	Actinomyces	lingnae	30
Bacteria	Actinobacteria	Actinobacteria	Actinomycetales	Actinomycetaceae	Actinomyces	odontolyticus	131		Bacteria	Actinobacteria	Actinobacteria	Actinomycetales	Actinomycetaceae	Actinomyces	odontolyticus	105
Bacteria	Actinobacteria	Actinobacteria	Actinomycetales	Actinomycetaceae	Arcanobacterium	bernardiae	17		Bacteria	Actinobacteria	Actinobacteria	Actinomycetales	Actinomycetaceae	Arcanobacterium	bernardiae	27
Bacteria	Actinobacteria	Actinobacteria	Actinomycetales	Micromonosporaceae	Micromonospora	rifamycinica	44		Bacteria	Actinobacteria	Actinobacteria	Actinomycetales	Micromonosporaceae	Micromonospora	rifamycinica	105
Bacteria	Actinobacteria	Actinobacteria	Actinomycetales	Propionibacteriaceae	Propionibacterium	acnes	267		Bacteria	Actinobacteria	Actinobacteria	Actinomycetales	Propionibacteriaceae	Propionibacterium	acnes	149
Bacteria	Actinobacteria	Actinobacteria	Actinomycetales	Propionibacteriaceae	Propionibacterium	avidum	219		Bacteria	Actinobacteria	Actinobacteria	Actinomycetales	Propionibacteriaceae	Propionibacterium	avidum	192
Bacteria	Actinobacteria	Actinobacteria	Actinomycetales	Propionibacteriaceae	Propionibacterium	humerusii	122		Bacteria	Actinobacteria	Actinobacteria	Actinomycetales	Propionibacteriaceae	Propionibacterium	humerusii	122
Bacteria	Actinobacteria	Actinobacteria	Actinomycetales	Propionibacteriaceae	Propionibacterium	microaerophilum	333		Bacteria	Actinobacteria	Actinobacteria	Actinomycetales	Propionibacteriaceae	Propionibacterium	microaerophilum	299
									Bacteria	Actinobacteria	Actinobacteria	Actinomycetales	Pseudonocardiaceae	Amycolatopsis	methanolica	14
Bacteria	Actinobacteria	Actinobacteria	Actinomycetales	Streptomycetaceae	Streptomyces	lazureus	16		Bacteria	Actinobacteria	Actinobacteria	Actinomycetales	Streptomycetaceae	Streptomyces	lazureus	25
									Bacteria	Actinobacteria	Actinobacteria	Actinomycetales	Streptosporangiaceae	Nonomuraea	asiatica	11
									Bacteria	Actinobacteria	Nitriliruptoria	Euzebyales	Euzebyaceae	Euzebya	tangerina	10
Bacteria	Bacteroidetes	Bacteroidia	Bacteroidales	Bacteroidaceae	Bacteroides	paurosaccharolyticus	50		Bacteria	Bacteroidetes	Bacteroidia	Bacteroidales	Bacteroidaceae	Bacteroides	paurosaccharolyticus	28
Bacteria	Bacteroidetes	Bacteroidia	Bacteroidales	Bacteroidaceae	Bacteroides	sartorii	11
Bacteria	Bacteroidetes	Bacteroidia	Bacteroidales	Bacteroidaceae	Bacteroides	vulgatus	643		Bacteria	Bacteroidetes	Bacteroidia	Bacteroidales	Bacteroidaceae	Bacteroides	vulgatus	536
Bacteria	Bacteroidetes	Bacteroidia	Bacteroidales	Odoribacteraceae	Odoribacter	denticanis	17		Bacteria	Bacteroidetes	Bacteroidia	Bacteroidales	Odoribacteraceae	Odoribacter	denticanis	26
Bacteria	Bacteroidetes	Bacteroidia	Bacteroidales	Porphyromonadaceae	Dysgonomonas	wimpennyi	12
Bacteria	Bacteroidetes	Bacteroidia	Bacteroidales	Porphyromonadaceae	Parabacteroides	goldsteinii	104		Bacteria	Bacteroidetes	Bacteroidia	Bacteroidales	Porphyromonadaceae	Parabacteroides	goldsteinii	42
Bacteria	Bacteroidetes	Bacteroidia	Bacteroidales	Porphyromonadaceae	Porphyromonas	canis	31		Bacteria	Bacteroidetes	Bacteroidia	Bacteroidales	Porphyromonadaceae	Porphyromonas	canis	65
Bacteria	Bacteroidetes	Sphingobacteriia	Sphingobacteriales	Amoebophilaceae	Candidatus Amoebophilus	asiaticus	17		Bacteria	Bacteroidetes	Sphingobacteriia	Sphingobacteriales	Amoebophilaceae	Candidatus Amoebophilus	asiaticus	18
Bacteria	Bacteroidetes	Sphingobacteriia	Sphingobacteriales	Rhodothermaceae	Rhodothermus	clarus	17		Bacteria	Bacteroidetes	Sphingobacteriia	Sphingobacteriales	Rhodothermaceae	Rhodothermus	clarus	14
Bacteria	Bacteroidetes	Sphingobacteriia	Sphingobacteriales	Sphingobacteriaceae	Sphingobacterium	shayense	15		Bacteria	Bacteroidetes	Sphingobacteriia	Sphingobacteriales	Sphingobacteriaceae	Sphingobacterium	shayense	29
Bacteria	Firmicutes	Bacilli	Bacillales	Bacillaceae	Alkalibacillus	salilacus	33		Bacteria	Firmicutes	Bacilli	Bacillales	Bacillaceae	Alkalibacillus	salilacus	30
Bacteria	Firmicutes	Bacilli	Bacillales	Bacillaceae	Anaerobacillus	alkalilacustre	80		Bacteria	Firmicutes	Bacilli	Bacillales	Bacillaceae	Anaerobacillus	alkalilacustre	101
Bacteria	Firmicutes	Bacilli	Bacillales	Bacillaceae	Anoxybacillus	ayderensis	121		Bacteria	Firmicutes	Bacilli	Bacillales	Bacillaceae	Anoxybacillus	ayderensis	154
Bacteria	Firmicutes	Bacilli	Bacillales	Bacillaceae	Bacillus	butanolivorans	12876		Bacteria	Firmicutes	Bacilli	Bacillales	Bacillaceae	Bacillus	butanolivorans	12406
Bacteria	Firmicutes	Bacilli	Bacillales	Bacillaceae	Bacillus	deserti	64		Bacteria	Firmicutes	Bacilli	Bacillales	Bacillaceae	Bacillus	deserti	50
Bacteria	Firmicutes	Bacilli	Bacillales	Bacillaceae	Bacillus	ferrariarum	59		Bacteria	Firmicutes	Bacilli	Bacillales	Bacillaceae	Bacillus	ferrariarum	113
Bacteria	Firmicutes	Bacilli	Bacillales	Bacillaceae	Bacillus	hackensackii	12		Bacteria	Firmicutes	Bacilli	Bacillales	Bacillaceae	Bacillus	hackensackii	12
Bacteria	Firmicutes	Bacilli	Bacillales	Bacillaceae	Bacillus	horneckiae	45		Bacteria	Firmicutes	Bacilli	Bacillales	Bacillaceae	Bacillus	horneckiae	48
Bacteria	Firmicutes	Bacilli	Bacillales	Bacillaceae	Bacillus	isabeliae	71		Bacteria	Firmicutes	Bacilli	Bacillales	Bacillaceae	Bacillus	isabeliae	82
Bacteria	Firmicutes	Bacilli	Bacillales	Bacillaceae	Bacillus	litoralis	11		Bacteria	Firmicutes	Bacilli	Bacillales	Bacillaceae	Bacillus	litoralis	10
Bacteria	Firmicutes	Bacilli	Bacillales	Bacillaceae	Bacillus	okhensis	20		Bacteria	Firmicutes	Bacilli	Bacillales	Bacillaceae	Bacillus	okhensis	19
Bacteria	Firmicutes	Bacilli	Bacillales	Bacillaceae	Bacillus	shandongensis	21		Bacteria	Firmicutes	Bacilli	Bacillales	Bacillaceae	Bacillus	shandongensis	17
									Bacteria	Firmicutes	Bacilli	Bacillales	Bacillaceae	Geobacillus	thermoglucosidans	11
Bacteria	Firmicutes	Bacilli	Bacillales	Bacillaceae	Lentibacillus	salinarum	297		Bacteria	Firmicutes	Bacilli	Bacillales	Bacillaceae	Lentibacillus	salinarum	508
Bacteria	Firmicutes	Bacilli	Bacillales	Bacillaceae	Pontibacillus	halophilus	88		Bacteria	Firmicutes	Bacilli	Bacillales	Bacillaceae	Pontibacillus	halophilus	110
Bacteria	Firmicutes	Bacilli	Bacillales	Bacillaceae	Virgibacillus	salexigens	98		Bacteria	Firmicutes	Bacilli	Bacillales	Bacillaceae	Virgibacillus	salexigens	134
Bacteria	Firmicutes	Bacilli	Bacillales	Listeriaceae	Brochothrix	thermosphacta	193		Bacteria	Firmicutes	Bacilli	Bacillales	Listeriaceae	Brochothrix	thermosphacta	320
Bacteria	Firmicutes	Bacilli	Bacillales	Listeriaceae	Listeria	innocua	3423		Bacteria	Firmicutes	Bacilli	Bacillales	Listeriaceae	Listeria	innocua	3340
Bacteria	Firmicutes	Bacilli	Bacillales	Paenibacillaceae	Cohnella	damuensis	13		Bacteria	Firmicutes	Bacilli	Bacillales	Paenibacillaceae	Cohnella	damuensis	15
Bacteria	Firmicutes	Bacilli	Bacillales	Paenibacillaceae	Paenibacillus	caespitis	12		Bacteria	Firmicutes	Bacilli	Bacillales	Paenibacillaceae	Paenibacillus	caespitis	16
Bacteria	Firmicutes	Bacilli	Bacillales	Paenibacillaceae	Paenibacillus	contaminans	206		Bacteria	Firmicutes	Bacilli	Bacillales	Paenibacillaceae	Paenibacillus	contaminans	224
Bacteria	Firmicutes	Bacilli	Bacillales	Paenibacillaceae	Paenibacillus	donghaensis	20		Bacteria	Firmicutes	Bacilli	Bacillales	Paenibacillaceae	Paenibacillus	donghaensis	21
Bacteria	Firmicutes	Bacilli	Bacillales	Paenibacillaceae	Paenibacillus	thailandensis	11
Bacteria	Firmicutes	Bacilli	Bacillales	Paenibacillaceae	Thermobacillus	xylanilyticus	26		Bacteria	Firmicutes	Bacilli	Bacillales	Paenibacillaceae	Thermobacillus	xylanilyticus	27
Bacteria	Firmicutes	Bacilli	Bacillales	Planococcaceae	Lysinibacillus	parviboronicapiens	30		Bacteria	Firmicutes	Bacilli	Bacillales	Planococcaceae	Lysinibacillus	parviboronicapiens	34
Bacteria	Firmicutes	Bacilli	Bacillales	Planococcaceae	Planococcus	columbae	53		Bacteria	Firmicutes	Bacilli	Bacillales	Planococcaceae	Planococcus	columbae	63
Bacteria	Firmicutes	Bacilli	Bacillales	Planococcaceae	Planococcus	maritimus	439		Bacteria	Firmicutes	Bacilli	Bacillales	Planococcaceae	Planococcus	maritimus	520
Bacteria	Firmicutes	Bacilli	Bacillales	Planococcaceae	Planomicrobium	flavidum	144		Bacteria	Firmicutes	Bacilli	Bacillales	Planococcaceae	Planomicrobium	flavidum	104
Bacteria	Firmicutes	Bacilli	Bacillales	Planococcaceae	Planomicrobium	stackebrandtii	13		Bacteria	Firmicutes	Bacilli	Bacillales	Planococcaceae	Planomicrobium	stackebrandtii	20
Bacteria	Firmicutes	Bacilli	Bacillales	Planococcaceae	Viridibacillus	arvi	10
									Bacteria	Firmicutes	Bacilli	Bacillales	Planococcaceae	Sporosarcina	pasteurii	12
Bacteria	Firmicutes	Bacilli	Bacillales	Planococcaceae	Viridibacillus	neidei	47		Bacteria	Firmicutes	Bacilli	Bacillales	Planococcaceae	Viridibacillus	neidei	38
Bacteria	Firmicutes	Bacilli	Bacillales	Staphylococcaceae	Jeotgalicoccus	coquinae	53		Bacteria	Firmicutes	Bacilli	Bacillales	Staphylococcaceae	Jeotgalicoccus	coquinae	90
Bacteria	Firmicutes	Bacilli	Bacillales	Staphylococcaceae	Macrococcus	bovicus	214		Bacteria	Firmicutes	Bacilli	Bacillales	Staphylococcaceae	Macrococcus	bovicus	220
Bacteria	Firmicutes	Bacilli	Bacillales	Staphylococcaceae	Salinicoccus	iranensis	12		Bacteria	Firmicutes	Bacilli	Bacillales	Staphylococcaceae	Salinicoccus	iranensis	30
Bacteria	Firmicutes	Bacilli	Bacillales	Staphylococcaceae	Staphylococcus	agnetis	208		Bacteria	Firmicutes	Bacilli	Bacillales	Staphylococcaceae	Staphylococcus	agnetis	232
Bacteria	Firmicutes	Bacilli	Bacillales	Staphylococcaceae	Staphylococcus	aureus	631		Bacteria	Firmicutes	Bacilli	Bacillales	Staphylococcaceae	Staphylococcus	aureus	407
Bacteria	Firmicutes	Bacilli	Bacillales	Staphylococcaceae	Staphylococcus	auricularis	95		Bacteria	Firmicutes	Bacilli	Bacillales	Staphylococcaceae	Staphylococcus	auricularis	60
Bacteria	Firmicutes	Bacilli	Bacillales	Staphylococcaceae	Staphylococcus	caprae	31031		Bacteria	Firmicutes	Bacilli	Bacillales	Staphylococcaceae	Staphylococcus	caprae	24903
Bacteria	Firmicutes	Bacilli	Bacillales	Staphylococcaceae	Staphylococcus	chromogenes	116		Bacteria	Firmicutes	Bacilli	Bacillales	Staphylococcaceae	Staphylococcus	chromogenes	101
Bacteria	Firmicutes	Bacilli	Bacillales	Staphylococcaceae	Staphylococcus	cohnii	14		Bacteria	Firmicutes	Bacilli	Bacillales	Staphylococcaceae	Staphylococcus	cohnii	12
Bacteria	Firmicutes	Bacilli	Bacillales	Staphylococcaceae	Staphylococcus	devriesei	201		Bacteria	Firmicutes	Bacilli	Bacillales	Staphylococcaceae	Staphylococcus	devriesei	178
Bacteria	Firmicutes	Bacilli	Bacillales	Staphylococcaceae	Staphylococcus	epidermidis	934		Bacteria	Firmicutes	Bacilli	Bacillales	Staphylococcaceae	Staphylococcus	epidermidis	669
Bacteria	Firmicutes	Bacilli	Bacillales	Staphylococcaceae	Staphylococcus	felis	284		Bacteria	Firmicutes	Bacilli	Bacillales	Staphylococcaceae	Staphylococcus	felis	255
Bacteria	Firmicutes	Bacilli	Bacillales	Staphylococcaceae	Staphylococcus	fleurettii	356		Bacteria	Firmicutes	Bacilli	Bacillales	Staphylococcaceae	Staphylococcus	fleurettii	411
Bacteria	Firmicutes	Bacilli	Bacillales	Staphylococcaceae	Staphylococcus	intermedius	397		Bacteria	Firmicutes	Bacilli	Bacillales	Staphylococcaceae	Staphylococcus	intermedius	395
Bacteria	Firmicutes	Bacilli	Bacillales	Staphylococcaceae	Staphylococcus	kloosii	21
Bacteria	Firmicutes	Bacilli	Bacillales	Staphylococcaceae	Staphylococcus	lugdunensis	24		Bacteria	Firmicutes	Bacilli	Bacillales	Staphylococcaceae	Staphylococcus	lugdunensis	22
Bacteria	Firmicutes	Bacilli	Bacillales	Staphylococcaceae	Staphylococcus	massiliensis	1343		Bacteria	Firmicutes	Bacilli	Bacillales	Staphylococcaceae	Staphylococcus	massiliensis	1394
Bacteria	Firmicutes	Bacilli	Bacillales	Staphylococcaceae	Staphylococcus	piscifermentans	16		Bacteria	Firmicutes	Bacilli	Bacillales	Staphylococcaceae	Staphylococcus	piscifermentans	18
Bacteria	Firmicutes	Bacilli	Bacillales	Staphylococcaceae	Staphylococcus	pseudolugdunensis	394		Bacteria	Firmicutes	Bacilli	Bacillales	Staphylococcaceae	Staphylococcus	pseudolugdunensis	377
Bacteria	Firmicutes	Bacilli	Gemellales	Gemellaceae	Gemella	cunicula	129		Bacteria	Firmicutes	Bacilli	Gemellales	Gemellaceae	Gemella	cunicula	162
Bacteria	Firmicutes	Bacilli	Lactobacillales	Aerococcaceae	Alkalibacterium	subtropicum	23		Bacteria	Firmicutes	Bacilli	Lactobacillales	Aerococcaceae	Alkalibacterium	subtropicum	22
Bacteria	Firmicutes	Bacilli	Lactobacillales	Carnobacteriaceae	Carnobacterium	inhibens	18		Bacteria	Firmicutes	Bacilli	Lactobacillales	Carnobacteriaceae	Carnobacterium	inhibens	19
									Bacteria	Firmicutes	Bacilli	Lactobacillales	Enterococcaceae	Enterococcus	camelliae	11
Bacteria	Firmicutes	Bacilli	Lactobacillales	Enterococcaceae	Enterococcus	faecalis	23		Bacteria	Firmicutes	Bacilli	Lactobacillales	Enterococcaceae	Enterococcus	faecalis	31
Bacteria	Firmicutes	Bacilli	Lactobacillales	Enterococcaceae	Tetragenococcus	doogicus	1370		Bacteria	Firmicutes	Bacilli	Lactobacillales	Enterococcaceae	Tetragenococcus	doogicus	1703
Bacteria	Firmicutes	Bacilli	Lactobacillales	Enterococcaceae	Vagococcus	penaei	13		Bacteria	Firmicutes	Bacilli	Lactobacillales	Enterococcaceae	Vagococcus	penaei	10
Bacteria	Firmicutes	Bacilli	Lactobacillales	Enterococcaceae	Vagococcus	teuberi	409		Bacteria	Firmicutes	Bacilli	Lactobacillales	Enterococcaceae	Vagococcus	teuberi	477
									Bacteria	Firmicutes	Bacilli	Lactobacillales	Lactobacillaceae	Lactobacillus	apis	11
Bacteria	Firmicutes	Bacilli	Lactobacillales	Lactobacillaceae	Lactobacillus	gasseri	1558		Bacteria	Firmicutes	Bacilli	Lactobacillales	Lactobacillaceae	Lactobacillus	gasseri	1164
Bacteria	Firmicutes	Bacilli	Lactobacillales	Lactobacillaceae	Lactobacillus	intermedius	234		Bacteria	Firmicutes	Bacilli	Lactobacillales	Lactobacillaceae	Lactobacillus	intermedius	354
Bacteria	Firmicutes	Bacilli	Lactobacillales	Lactobacillaceae	Lactobacillus	johnsonii	46		Bacteria	Firmicutes	Bacilli	Lactobacillales	Lactobacillaceae	Lactobacillus	johnsonii	44
Bacteria	Firmicutes	Bacilli	Lactobacillales	Lactobacillaceae	Lactobacillus	taiwanensis	1877		Bacteria	Firmicutes	Bacilli	Lactobacillales	Lactobacillaceae	Lactobacillus	taiwanensis	1645
Bacteria	Firmicutes	Bacilli	Lactobacillales	Lactobacillaceae	Lactobacillus	tucceti	16		Bacteria	Firmicutes	Bacilli	Lactobacillales	Lactobacillaceae	Lactobacillus	tucceti	19
Bacteria	Firmicutes	Bacilli	Lactobacillales	Lactobacillaceae	Pediococcus	argentinicus	38		Bacteria	Firmicutes	Bacilli	Lactobacillales	Lactobacillaceae	Pediococcus	argentinicus	46
Bacteria	Firmicutes	Bacilli	Lactobacillales	Lactobacillaceae	Pediococcus	cellicola	304		Bacteria	Firmicutes	Bacilli	Lactobacillales	Lactobacillaceae	Pediococcus	cellicola	360
Bacteria	Firmicutes	Bacilli	Lactobacillales	Streptococcaceae	Lactococcus	fujiensis	28		Bacteria	Firmicutes	Bacilli	Lactobacillales	Streptococcaceae	Lactococcus	fujiensis	47
Bacteria	Firmicutes	Bacilli	Lactobacillales	Streptococcaceae	Streptococcus	agalactiae	12357		Bacteria	Firmicutes	Bacilli	Lactobacillales	Streptococcaceae	Streptococcus	agalactiae	10271
Bacteria	Firmicutes	Bacilli	Lactobacillales	Streptococcaceae	Streptococcus	bovis	6796		Bacteria	Firmicutes	Bacilli	Lactobacillales	Streptococcaceae	Streptococcus	bovis	6010
Bacteria	Firmicutes	Bacilli	Lactobacillales	Streptococcaceae	Streptococcus	dentapri	211		Bacteria	Firmicutes	Bacilli	Lactobacillales	Streptococcaceae	Streptococcus	dentapri	197
Bacteria	Firmicutes	Bacilli	Lactobacillales	Streptococcaceae	Streptococcus	dentirousetti	24193		Bacteria	Firmicutes	Bacilli	Lactobacillales	Streptococcaceae	Streptococcus	dentirousetti	28787
Bacteria	Firmicutes	Bacilli	Lactobacillales	Streptococcaceae	Streptococcus	fryi	1395		Bacteria	Firmicutes	Bacilli	Lactobacillales	Streptococcaceae	Streptococcus	fryi	1415
Bacteria	Firmicutes	Bacilli	Lactobacillales	Streptococcaceae	Streptococcus	halichoeri	12		Bacteria	Firmicutes	Bacilli	Lactobacillales	Streptococcaceae	Streptococcus	halichoeri	11
Bacteria	Firmicutes	Bacilli	Lactobacillales	Streptococcaceae	Streptococcus	ictaluri	58		Bacteria	Firmicutes	Bacilli	Lactobacillales	Streptococcaceae	Streptococcus	ictaluri	65
									Bacteria	Firmicutes	Bacilli	Lactobacillales	Streptococcaceae	Streptococcus	marimammalium	20
Bacteria	Firmicutes	Bacilli	Lactobacillales	Streptococcaceae	Streptococcus	milleri	94		Bacteria	Firmicutes	Bacilli	Lactobacillales	Streptococcaceae	Streptococcus	milleri	132
Bacteria	Firmicutes	Bacilli	Lactobacillales	Streptococcaceae	Streptococcus	mutans	127283		Bacteria	Firmicutes	Bacilli	Lactobacillales	Streptococcaceae	Streptococcus	mutans	113886
Bacteria	Firmicutes	Bacilli	Lactobacillales	Streptococcaceae	Streptococcus	orisratti	2718		Bacteria	Firmicutes	Bacilli	Lactobacillales	Streptococcaceae	Streptococcus	orisratti	2261
Bacteria	Firmicutes	Bacilli	Lactobacillales	Streptococcaceae	Streptococcus	tigurinus	634		Bacteria	Firmicutes	Bacilli	Lactobacillales	Streptococcaceae	Streptococcus	tigurinus	802
Bacteria	Firmicutes	Bacilli	Lactobacillales	Streptococcaceae	Streptococcus	troglodytae	71843		Bacteria	Firmicutes	Bacilli	Lactobacillales	Streptococcaceae	Streptococcus	troglodytae	62130
Bacteria	Firmicutes	Bacilli	Turicibacterales	Turicibacteraceae	Turicibacter	sanguinis	72		Bacteria	Firmicutes	Bacilli	Turicibacterales	Turicibacteraceae	Turicibacter	sanguinis	88
Bacteria	Firmicutes	Clostridia	Clostridiales	Clostridiaceae	Alkaliphilus	crotonatoxidans	87		Bacteria	Firmicutes	Clostridia	Clostridiales	Clostridiaceae	Alkaliphilus	crotonatoxidans	84
Bacteria	Firmicutes	Clostridia	Clostridiales	Clostridiaceae	Caloramator	mitchellensis	199		Bacteria	Firmicutes	Clostridia	Clostridiales	Clostridiaceae	Caloramator	mitchellensis	278
Bacteria	Firmicutes	Clostridia	Clostridiales	Clostridiaceae	Clostridium	alkalicellulosi	20		Bacteria	Firmicutes	Clostridia	Clostridiales	Clostridiaceae	Clostridium	alkalicellulosi	28
Bacteria	Firmicutes	Clostridia	Clostridiales	Clostridiaceae	Clostridium	bovipellis	141		Bacteria	Firmicutes	Clostridia	Clostridiales	Clostridiaceae	Clostridium	bovipellis	179
Bacteria	Firmicutes	Clostridia	Clostridiales	Clostridiaceae	Clostridium	caliptrosporum	20		Bacteria	Firmicutes	Clostridia	Clostridiales	Clostridiaceae	Clostridium	caliptrosporum	24
Bacteria	Firmicutes	Clostridia	Clostridiales	Clostridiaceae	Clostridium	chromoreductans	10
Bacteria	Firmicutes	Clostridia	Clostridiales	Clostridiaceae	Clostridium	diolis	22		Bacteria	Firmicutes	Clostridia	Clostridiales	Clostridiaceae	Clostridium	diolis	16
Bacteria	Firmicutes	Clostridia	Clostridiales	Clostridiaceae	Clostridium	fallax	45		Bacteria	Firmicutes	Clostridia	Clostridiales	Clostridiaceae	Clostridium	fallax	46
									Bacteria	Firmicutes	Clostridia	Clostridiales	Clostridiaceae	Clostridium	frigoris	13
Bacteria	Firmicutes	Clostridia	Clostridiales	Clostridiaceae	Clostridium	histolyticum	66		Bacteria	Firmicutes	Clostridia	Clostridiales	Clostridiaceae	Clostridium	histolyticum	98
Bacteria	Firmicutes	Clostridia	Clostridiales	Clostridiaceae	Clostridium	saccharobutylicum	29		Bacteria	Firmicutes	Clostridia	Clostridiales	Clostridiaceae	Clostridium	saccharobutylicum	26
Bacteria	Firmicutes	Clostridia	Clostridiales	Clostridiaceae	Clostridium	saccharoperbutylacetonicum	24816		Bacteria	Firmicutes	Clostridia	Clostridiales	Clostridiaceae	Clostridium	saccharoperbutylacetonicum	22481
Bacteria	Firmicutes	Clostridia	Clostridiales	Clostridiaceae	Clostridium	taeniosporum	52		Bacteria	Firmicutes	Clostridia	Clostridiales	Clostridiaceae	Clostridium	taeniosporum	65
Bacteria	Firmicutes	Clostridia	Clostridiales	Clostridiaceae	Peptoniphilus	methioninivorax	14		Bacteria	Firmicutes	Clostridia	Clostridiales	Clostridiaceae	Peptoniphilus	methioninivorax	24
Bacteria	Firmicutes	Clostridia	Clostridiales	Clostridiaceae	Sedimentibacter	hydroxybenzoicus	23		Bacteria	Firmicutes	Clostridia	Clostridiales	Clostridiaceae	Sedimentibacter	hydroxybenzoicus	16
Bacteria	Firmicutes	Clostridia	Clostridiales	Clostridiaceae	Thermoanaerobacterium	islandicum	27		Bacteria	Firmicutes	Clostridia	Clostridiales	Clostridiaceae	Thermoanaerobacterium	islandicum	21
Bacteria	Firmicutes	Clostridia	Clostridiales	Lachnospiraceae	Johnsonella	ignava	19
Bacteria	Firmicutes	Clostridia	Clostridiales	Peptococcaceae	Desulfotomaculum	indicum	13		Bacteria	Firmicutes	Clostridia	Clostridiales	Peptococcaceae	Desulfotomaculum	indicum	19
Bacteria	Firmicutes	Clostridia	Clostridiales	Peptococcaceae	Peptococcus	niger	26		Bacteria	Firmicutes	Clostridia	Clostridiales	Peptococcaceae	Peptococcus	niger	40
									Bacteria	Firmicutes	Clostridia	Clostridiales	Peptococcaceae	Sporotomaculum	syntrophicum	25
Bacteria	Firmicutes	Clostridia	Clostridiales	Ruminococcaceae	Oscillospira	eae	36		Bacteria	Firmicutes	Clostridia	Clostridiales	Ruminococcaceae	Oscillospira	eae	38
Bacteria	Firmicutes	Clostridia	Clostridiales	Veillonellaceae	Selenomonas	infelix	15		Bacteria	Firmicutes	Clostridia	Clostridiales	Veillonellaceae	Selenomonas	infelix	30
Bacteria	Firmicutes	Clostridia	Clostridiales	Veillonellaceae	Veillonella	montpellierensis	53		Bacteria	Firmicutes	Clostridia	Clostridiales	Veillonellaceae	Veillonella	montpellierensis	56
Bacteria	Firmicutes	Clostridia	Halanaerobiales	Halanaerobiaceae	Halanaerobium	alcaliphilum	26		Bacteria	Firmicutes	Clostridia	Halanaerobiales	Halanaerobiaceae	Halanaerobium	alcaliphilum	34
Bacteria	Firmicutes	Clostridia	Halanaerobiales	Halanaerobiaceae	Halanaerobium	fermentans	20		Bacteria	Firmicutes	Clostridia	Halanaerobiales	Halanaerobiaceae	Halanaerobium	fermentans	21
Bacteria	Firmicutes	Clostridia	Halanaerobiales	Halobacteroidaceae	Halanaerobacter	chitinivorans	39		Bacteria	Firmicutes	Clostridia	Halanaerobiales	Halobacteroidaceae	Halanaerobacter	chitinivorans	48
									Bacteria	Firmicutes	Erysipelotrichi	Erysipelotrichales	Erysipelotrichaceae	Erysipelothrix	muris	14
Bacteria	Nitrospirae	Nitrospira	Nitrospirales	Thermodesulfovibrionaceae	Thermodesulfovibrio	thiophilus	12		Bacteria	Nitrospirae	Nitrospira	Nitrospirales	Thermodesulfovibrionaceae	Thermodesulfovibrio	thiophilus	10
Bacteria	Proteobacteria	Alphaproteobacteria	Caulobacterales	Caulobacteraceae	Phenylobacterium	mobile	65		Bacteria	Proteobacteria	Alphaproteobacteria	Caulobacterales	Caulobacteraceae	Phenylobacterium	mobile	59
Bacteria	Proteobacteria	Alphaproteobacteria	Rhizobiales	Phyllobacteriaceae	Mesorhizobium	camelthorni	15		Bacteria	Proteobacteria	Alphaproteobacteria	Rhizobiales	Phyllobacteriaceae	Mesorhizobium	camelthorni	17
Bacteria	Proteobacteria	Alphaproteobacteria	Rhizobiales	Rhizobiaceae	Candidatus Liberibacter	solanacearum	33		Bacteria	Proteobacteria	Alphaproteobacteria	Rhizobiales	Rhizobiaceae	Candidatus Liberibacter	solanacearum	38
									Bacteria	Proteobacteria	Alphaproteobacteria	Rhodobacterales	Hyphomonadaceae	Maricaulis	indicus	12
Bacteria	Proteobacteria	Alphaproteobacteria	Rhodobacterales	Rhodobacteraceae	Amaricoccus	kaplicensis	39		Bacteria	Proteobacteria	Alphaproteobacteria	Rhodobacterales	Rhodobacteraceae	Amaricoccus	kaplicensis	39
Bacteria	Proteobacteria	Alphaproteobacteria	Rhodobacterales	Rhodobacteraceae	Amaricoccus	macauensis	27		Bacteria	Proteobacteria	Alphaproteobacteria	Rhodobacterales	Rhodobacteraceae	Amaricoccus	macauensis	30
Bacteria	Proteobacteria	Alphaproteobacteria	Rhodobacterales	Rhodobacteraceae	Jannaschia	donghaensis	29		Bacteria	Proteobacteria	Alphaproteobacteria	Rhodobacterales	Rhodobacteraceae	Jannaschia	donghaensis	30
Bacteria	Proteobacteria	Alphaproteobacteria	Rhodobacterales	Rhodobacteraceae	Jannaschia	seohaensis	15		Bacteria	Proteobacteria	Alphaproteobacteria	Rhodobacterales	Rhodobacteraceae	Jannaschia	seohaensis	22
Bacteria	Proteobacteria	Alphaproteobacteria	Rhodobacterales	Rhodobacteraceae	Octadecabacter	arcticus	148		Bacteria	Proteobacteria	Alphaproteobacteria	Rhodobacterales	Rhodobacteraceae	Octadecabacter	arcticus	121
Bacteria	Proteobacteria	Alphaproteobacteria	Rhodobacterales	Rhodobacteraceae	Paracoccus	kamogawaensis	11		Bacteria	Proteobacteria	Alphaproteobacteria	Rhodobacterales	Rhodobacteraceae	Paracoccus	kamogawaensis	18
Bacteria	Proteobacteria	Alphaproteobacteria	Rhodobacterales	Rhodobacteraceae	Phaeobacter	arcticus	12		Bacteria	Proteobacteria	Alphaproteobacteria	Rhodobacterales	Rhodobacteraceae	Phaeobacter	arcticus	16
Bacteria	Proteobacteria	Alphaproteobacteria	Rhodobacterales	Rhodobacteraceae	Phaeobacter	inhibens	18		Bacteria	Proteobacteria	Alphaproteobacteria	Rhodobacterales	Rhodobacteraceae	Phaeobacter	inhibens	12
Bacteria	Proteobacteria	Alphaproteobacteria	Rhodobacterales	Rhodobacteraceae	Rhodobacter	apigmentum	54		Bacteria	Proteobacteria	Alphaproteobacteria	Rhodobacterales	Rhodobacteraceae	Rhodobacter	apigmentum	67
Bacteria	Proteobacteria	Alphaproteobacteria	Rhodobacterales	Rhodobacteraceae	Rhodobacter	gluconicum	610		Bacteria	Proteobacteria	Alphaproteobacteria	Rhodobacterales	Rhodobacteraceae	Rhodobacter	gluconicum	646
Bacteria	Proteobacteria	Alphaproteobacteria	Rhodobacterales	Rhodobacteraceae	Rhodobacter	johrii	36928		Bacteria	Proteobacteria	Alphaproteobacteria	Rhodobacterales	Rhodobacteraceae	Rhodobacter	johrii	33207
Bacteria	Proteobacteria	Alphaproteobacteria	Rhodobacterales	Rhodobacteraceae	Rhodobacter	ovatus	120		Bacteria	Proteobacteria	Alphaproteobacteria	Rhodobacterales	Rhodobacteraceae	Rhodobacter	ovatus	112
Bacteria	Proteobacteria	Alphaproteobacteria	Rhodobacterales	Rhodobacteraceae	Rhodobacter	sphaeroides	59800		Bacteria	Proteobacteria	Alphaproteobacteria	Rhodobacterales	Rhodobacteraceae	Rhodobacter	sphaeroides	49304
Bacteria	Proteobacteria	Alphaproteobacteria	Rhodobacterales	Rhodobacteraceae	Rhodovulum	iodosum	17		Bacteria	Proteobacteria	Alphaproteobacteria	Rhodobacterales	Rhodobacteraceae	Rhodovulum	iodosum	13
Bacteria	Proteobacteria	Alphaproteobacteria	Rhodobacterales	Rhodobacteraceae	Rubellimicrobium	aerolatum	94		Bacteria	Proteobacteria	Alphaproteobacteria	Rhodobacterales	Rhodobacteraceae	Rubellimicrobium	aerolatum	93
Bacteria	Proteobacteria	Alphaproteobacteria	Rhodobacterales	Rhodobacteraceae	Ruegeria	lacuscaerulensis	3421		Bacteria	Proteobacteria	Alphaproteobacteria	Rhodobacterales	Rhodobacteraceae	Ruegeria	lacuscaerulensis	3391
Bacteria	Proteobacteria	Alphaproteobacteria	Rhodospirillales	Acetobacteraceae	Gluconobacter	krungthepensis	141		Bacteria	Proteobacteria	Alphaproteobacteria	Rhodospirillales	Acetobacteraceae	Gluconobacter	krungthepensis	206
									Bacteria	Proteobacteria	Alphaproteobacteria	Rhodospirillales	Acetobacteraceae	Gluconobacter	morbifer	10
Bacteria	Proteobacteria	Alphaproteobacteria	Rickettsiales	Anaplasmataceae	Ehrlichia	ovina	68		Bacteria	Proteobacteria	Alphaproteobacteria	Rickettsiales	Anaplasmataceae	Ehrlichia	ovina	67
Bacteria	Proteobacteria	Alphaproteobacteria	Rickettsiales	Anaplasmataceae	Neorickettsia	helminthoeca	24		Bacteria	Proteobacteria	Alphaproteobacteria	Rickettsiales	Anaplasmataceae	Neorickettsia	helminthoeca	38
Bacteria	Proteobacteria	Alphaproteobacteria	Sphingomonadales	Erythrobacteraceae	Erythrobacter	aquimaris	202		Bacteria	Proteobacteria	Alphaproteobacteria	Sphingomonadales	Erythrobacteraceae	Erythrobacter	aquimaris	393
Bacteria	Proteobacteria	Alphaproteobacteria	Sphingomonadales	Sphingomonadaceae	Sphingomonas	abaci	19		Bacteria	Proteobacteria	Alphaproteobacteria	Sphingomonadales	Sphingomonadaceae	Sphingomonas	abaci	21
									Bacteria	Proteobacteria	Alphaproteobacteria	Sphingomonadales	Sphingomonadaceae	Sphingomonas	roseiflava	11
Bacteria	Proteobacteria	Betaproteobacteria	Burkholderiales	Comamonadaceae	Thiomonas	thermosulfata	25		Bacteria	Proteobacteria	Betaproteobacteria	Burkholderiales	Comamonadaceae	Thiomonas	thermosulfata	33
Bacteria	Proteobacteria	Betaproteobacteria	Burkholderiales	Oxalobacteraceae	Oxalobacter	vibrioformis	15		Bacteria	Proteobacteria	Betaproteobacteria	Burkholderiales	Oxalobacteraceae	Oxalobacter	vibrioformis	15
Bacteria	Proteobacteria	Betaproteobacteria	Methylophilales	Methylophilaceae	Methylobacillus	glycogenes	27		Bacteria	Proteobacteria	Betaproteobacteria	Methylophilales	Methylophilaceae	Methylobacillus	glycogenes	50
Bacteria	Proteobacteria	Betaproteobacteria	Neisseriales	Neisseriaceae	Neisseria	lactamica	28		Bacteria	Proteobacteria	Betaproteobacteria	Neisseriales	Neisseriaceae	Neisseria	lactamica	46
Bacteria	Proteobacteria	Betaproteobacteria	Neisseriales	Neisseriaceae	Neisseria	meningitidis	428		Bacteria	Proteobacteria	Betaproteobacteria	Neisseriales	Neisseriaceae	Neisseria	meningitidis	336
Bacteria	Proteobacteria	Betaproteobacteria	Neisseriales	Neisseriaceae	Neisseria	mucosa	914		Bacteria	Proteobacteria	Betaproteobacteria	Neisseriales	Neisseriaceae	Neisseria	mucosa	1145
Bacteria	Proteobacteria	Betaproteobacteria	Neisseriales	Neisseriaceae	Neisseria	polysaccharea	2370		Bacteria	Proteobacteria	Betaproteobacteria	Neisseriales	Neisseriaceae	Neisseria	polysaccharea	2219
									Bacteria	Proteobacteria	Betaproteobacteria	Neisseriales	Neisseriaceae	Vogesella	perlucida	15
Bacteria	Proteobacteria	Deltaproteobacteria	Bdellovibrionales	Bdellovibrionaceae	Bdellovibrio	exovorus	36		Bacteria	Proteobacteria	Deltaproteobacteria	Bdellovibrionales	Bdellovibrionaceae	Bdellovibrio	exovorus	41
Bacteria	Proteobacteria	Deltaproteobacteria	Desulfovibrionales	Desulfonatronumaceae	Desulfonatronum	thiosulfatophilum	17		Bacteria	Proteobacteria	Deltaproteobacteria	Desulfovibrionales	Desulfonatronumaceae	Desulfonatronum	thiosulfatophilum	12
Bacteria	Proteobacteria	Deltaproteobacteria	Desulfuromonadales	Desulfuromonadaceae	Desulfuromonas	svalbardensis	10		Bacteria	Proteobacteria	Deltaproteobacteria	Desulfuromonadales	Desulfuromonadaceae	Desulfuromonas	svalbardensis	11
Bacteria	Proteobacteria	Epsilonproteobacteria	Campylobacterales	Campylobacteraceae	Campylobacter	canadensis	30		Bacteria	Proteobacteria	Epsilonproteobacteria	Campylobacterales	Campylobacteraceae	Campylobacter	canadensis	45
Bacteria	Proteobacteria	Epsilonproteobacteria	Campylobacterales	Helicobacteraceae	Helicobacter	acinonychis	131		Bacteria	Proteobacteria	Epsilonproteobacteria	Campylobacterales	Helicobacteraceae	Helicobacter	acinonychis	144
Bacteria	Proteobacteria	Epsilonproteobacteria	Campylobacterales	Helicobacteraceae	Helicobacter	baculiformis	47		Bacteria	Proteobacteria	Epsilonproteobacteria	Campylobacterales	Helicobacteraceae	Helicobacter	baculiformis	44
Bacteria	Proteobacteria	Epsilonproteobacteria	Campylobacterales	Helicobacteraceae	Helicobacter	brantae	33		Bacteria	Proteobacteria	Epsilonproteobacteria	Campylobacterales	Helicobacteraceae	Helicobacter	brantae	48
Bacteria	Proteobacteria	Epsilonproteobacteria	Campylobacterales	Helicobacteraceae	Helicobacter	cynogastricus	257		Bacteria	Proteobacteria	Epsilonproteobacteria	Campylobacterales	Helicobacteraceae	Helicobacter	cynogastricus	166
Bacteria	Proteobacteria	Epsilonproteobacteria	Campylobacterales	Helicobacteraceae	Helicobacter	mastomyrinus	523		Bacteria	Proteobacteria	Epsilonproteobacteria	Campylobacterales	Helicobacteraceae	Helicobacter	mastomyrinus	595
Bacteria	Proteobacteria	Epsilonproteobacteria	Campylobacterales	Helicobacteraceae	Helicobacter	mesocricetorum	342		Bacteria	Proteobacteria	Epsilonproteobacteria	Campylobacterales	Helicobacteraceae	Helicobacter	mesocricetorum	325
Bacteria	Proteobacteria	Epsilonproteobacteria	Campylobacterales	Helicobacteraceae	Helicobacter	pylori	4085		Bacteria	Proteobacteria	Epsilonproteobacteria	Campylobacterales	Helicobacteraceae	Helicobacter	pylori	3679
Bacteria	Proteobacteria	Epsilonproteobacteria	Campylobacterales	Helicobacteraceae	Helicobacter	rappini	225		Bacteria	Proteobacteria	Epsilonproteobacteria	Campylobacterales	Helicobacteraceae	Helicobacter	rappini	199
Bacteria	Proteobacteria	Epsilonproteobacteria	Campylobacterales	Helicobacteraceae	Helicobacter	suncus	88		Bacteria	Proteobacteria	Epsilonproteobacteria	Campylobacterales	Helicobacteraceae	Helicobacter	suncus	95
Bacteria	Proteobacteria	Gammaproteobacteria	Aeromonadales	Aeromonadaceae	Tolumonas	auensis	62		Bacteria	Proteobacteria	Gammaproteobacteria	Aeromonadales	Aeromonadaceae	Tolumonas	auensis	68
Bacteria	Proteobacteria	Gammaproteobacteria	Alteromonadales	Alteromonadaceae	Candidatus Endobugula	sertula	40		Bacteria	Proteobacteria	Gammaproteobacteria	Alteromonadales	Alteromonadaceae	Candidatus Endobugula	sertula	55
Bacteria	Proteobacteria	Gammaproteobacteria	Alteromonadales	Alteromonadaceae	Glaciecola	nitratireducens	28		Bacteria	Proteobacteria	Gammaproteobacteria	Alteromonadales	Alteromonadaceae	Glaciecola	nitratireducens	44
Bacteria	Proteobacteria	Gammaproteobacteria	Alteromonadales	Alteromonadaceae	Marinobacter	arcticus	62		Bacteria	Proteobacteria	Gammaproteobacteria	Alteromonadales	Alteromonadaceae	Marinobacter	arcticus	91
									Bacteria	Proteobacteria	Gammaproteobacteria	Alteromonadales	Idiomarinaceae	Pseudidiomarina	donghaiensis	13
Bacteria	Proteobacteria	Gammaproteobacteria	Alteromonadales	Shewanellaceae	Shewanella	pneumatophori	51		Bacteria	Proteobacteria	Gammaproteobacteria	Alteromonadales	Shewanellaceae	Shewanella	pneumatophori	95
Bacteria	Proteobacteria	Gammaproteobacteria	Chromatiales	Chromatiaceae	Allochromatium	palmeri	11		Bacteria	Proteobacteria	Gammaproteobacteria	Chromatiales	Chromatiaceae	Allochromatium	palmeri	12
Bacteria	Proteobacteria	Gammaproteobacteria	Chromatiales	Chromatiaceae	Chromatium	weissei	140		Bacteria	Proteobacteria	Gammaproteobacteria	Chromatiales	Chromatiaceae	Chromatium	weissei	179
Bacteria	Proteobacteria	Gammaproteobacteria	Chromatiales	Chromatiaceae	Halochromatium	salexigens	23		Bacteria	Proteobacteria	Gammaproteobacteria	Chromatiales	Chromatiaceae	Halochromatium	salexigens	15
Bacteria	Proteobacteria	Gammaproteobacteria	Chromatiales	Chromatiaceae	Marichromatium	gracile	110		Bacteria	Proteobacteria	Gammaproteobacteria	Chromatiales	Chromatiaceae	Marichromatium	gracile	198
Bacteria	Proteobacteria	Gammaproteobacteria	Chromatiales	Chromatiaceae	Thiorhodococcus	pfennigii	34		Bacteria	Proteobacteria	Gammaproteobacteria	Chromatiales	Chromatiaceae	Thiorhodococcus	pfennigii	63
Bacteria	Proteobacteria	Gammaproteobacteria	Chromatiales	Ectothiorhodospiraceae	Ectothiorhodospira	haloalkaliphila	26		Bacteria	Proteobacteria	Gammaproteobacteria	Chromatiales	Ectothiorhodospiraceae	Ectothiorhodospira	haloalkaliphila	22
Bacteria	Proteobacteria	Gammaproteobacteria	Chromatiales	Ectothiorhodospiraceae	Methylonatrum	kenyense	67		Bacteria	Proteobacteria	Gammaproteobacteria	Chromatiales	Ectothiorhodospiraceae	Methylonatrum	kenyense	78
Bacteria	Proteobacteria	Gammaproteobacteria	Enterobacteriales	Enterobacteriaceae	Candidatus Blochmannia	herculeanus	281		Bacteria	Proteobacteria	Gammaproteobacteria	Enterobacteriales	Enterobacteriaceae	Candidatus Blochmannia	herculeanus	401
Bacteria	Proteobacteria	Gammaproteobacteria	Enterobacteriales	Enterobacteriaceae	Candidatus Blochmannia	rufipes	23		Bacteria	Proteobacteria	Gammaproteobacteria	Enterobacteriales	Enterobacteriaceae	Candidatus Blochmannia	rufipes	37
Bacteria	Proteobacteria	Gammaproteobacteria	Enterobacteriales	Enterobacteriaceae	Candidatus Blochmannia	vafer	58		Bacteria	Proteobacteria	Gammaproteobacteria	Enterobacteriales	Enterobacteriaceae	Candidatus Blochmannia	vafer	69
Bacteria	Proteobacteria	Gammaproteobacteria	Enterobacteriales	Enterobacteriaceae	Dickeya	paradisiaca	13		Bacteria	Proteobacteria	Gammaproteobacteria	Enterobacteriales	Enterobacteriaceae	Dickeya	paradisiaca	11
Bacteria	Proteobacteria	Gammaproteobacteria	Enterobacteriales	Enterobacteriaceae	Enterobacter	aceae	2857		Bacteria	Proteobacteria	Gammaproteobacteria	Enterobacteriales	Enterobacteriaceae	Enterobacter	aceae	2790
Bacteria	Proteobacteria	Gammaproteobacteria	Enterobacteriales	Enterobacteriaceae	Enterobacter	gergoviae	12
Bacteria	Proteobacteria	Gammaproteobacteria	Enterobacteriales	Enterobacteriaceae	Enterobacter	nickellidurans	167		Bacteria	Proteobacteria	Gammaproteobacteria	Enterobacteriales	Enterobacteriaceae	Enterobacter	nickellidurans	204
Bacteria	Proteobacteria	Gammaproteobacteria	Enterobacteriales	Enterobacteriaceae	Enterobacter	soli	18		Bacteria	Proteobacteria	Gammaproteobacteria	Enterobacteriales	Enterobacteriaceae	Enterobacter	soli	17
Bacteria	Proteobacteria	Gammaproteobacteria	Enterobacteriales	Enterobacteriaceae	Erwinia	papayae	33		Bacteria	Proteobacteria	Gammaproteobacteria	Enterobacteriales	Enterobacteriaceae	Erwinia	papayae	36
Bacteria	Proteobacteria	Gammaproteobacteria	Enterobacteriales	Enterobacteriaceae	Escherichia	albertii	148090		Bacteria	Proteobacteria	Gammaproteobacteria	Enterobacteriales	Enterobacteriaceae	Escherichia	albertii	146935
Bacteria	Proteobacteria	Gammaproteobacteria	Enterobacteriales	Enterobacteriaceae	Escherichia	coli	143		Bacteria	Proteobacteria	Gammaproteobacteria	Enterobacteriales	Enterobacteriaceae	Escherichia	coli	105
Bacteria	Proteobacteria	Gammaproteobacteria	Enterobacteriales	Enterobacteriaceae	Klebsiella	granulomatis	18		Bacteria	Proteobacteria	Gammaproteobacteria	Enterobacteriales	Enterobacteriaceae	Klebsiella	granulomatis	23
Bacteria	Proteobacteria	Gammaproteobacteria	Enterobacteriales	Enterobacteriaceae	Serratia	entomophila	55172		Bacteria	Proteobacteria	Gammaproteobacteria	Enterobacteriales	Enterobacteriaceae	Serratia	entomophila	55849
Bacteria	Proteobacteria	Gammaproteobacteria	Enterobacteriales	Enterobacteriaceae	Trabulsiella	odontotermitis	98		Bacteria	Proteobacteria	Gammaproteobacteria	Enterobacteriales	Enterobacteriaceae	Trabulsiella	odontotermitis	113
Bacteria	Proteobacteria	Gammaproteobacteria	Oceanospirillales	Alcanivoracaceae	Alcanivorax	indicus	81		Bacteria	Proteobacteria	Gammaproteobacteria	Oceanospirillales	Alcanivoracaceae	Alcanivorax	indicus	99
Bacteria	Proteobacteria	Gammaproteobacteria	Oceanospirillales	Oceanospirillaceae	Amphritea	atlantica	47		Bacteria	Proteobacteria	Gammaproteobacteria	Oceanospirillales	Oceanospirillaceae	Amphritea	atlantica	62
Bacteria	Proteobacteria	Gammaproteobacteria	Oceanospirillales	Oceanospirillaceae	Marinomonas	arctica	18		Bacteria	Proteobacteria	Gammaproteobacteria	Oceanospirillales	Oceanospirillaceae	Marinomonas	arctica	17
Bacteria	Proteobacteria	Gammaproteobacteria	Oceanospirillales	Oceanospirillaceae	Marinomonas	basaltis	24		Bacteria	Proteobacteria	Gammaproteobacteria	Oceanospirillales	Oceanospirillaceae	Marinomonas	basaltis	29
Bacteria	Proteobacteria	Gammaproteobacteria	Oceanospirillales	Oceanospirillaceae	Marinomonas	foliarum	15
Bacteria	Proteobacteria	Gammaproteobacteria	Pseudomonadales	Moraxellaceae	Acinetobacter	baumannii	1193		Bacteria	Proteobacteria	Gammaproteobacteria	Pseudomonadales	Moraxellaceae	Acinetobacter	baumannii	1105
Bacteria	Proteobacteria	Gammaproteobacteria	Pseudomonadales	Moraxellaceae	Acinetobacter	baylyi	134		Bacteria	Proteobacteria	Gammaproteobacteria	Pseudomonadales	Moraxellaceae	Acinetobacter	baylyi	76
Bacteria	Proteobacteria	Gammaproteobacteria	Pseudomonadales	Moraxellaceae	Acinetobacter	gerneri	1431		Bacteria	Proteobacteria	Gammaproteobacteria	Pseudomonadales	Moraxellaceae	Acinetobacter	gerneri	1532
Bacteria	Proteobacteria	Gammaproteobacteria	Pseudomonadales	Moraxellaceae	Acinetobacter	psychrotolerans	46		Bacteria	Proteobacteria	Gammaproteobacteria	Pseudomonadales	Moraxellaceae	Acinetobacter	psychrotolerans	48
Bacteria	Proteobacteria	Gammaproteobacteria	Pseudomonadales	Moraxellaceae	Acinetobacter	tjernbergiae	153		Bacteria	Proteobacteria	Gammaproteobacteria	Pseudomonadales	Moraxellaceae	Acinetobacter	tjernbergiae	144
Bacteria	Proteobacteria	Gammaproteobacteria	Pseudomonadales	Moraxellaceae	Moraxella	caviae	15		Bacteria	Proteobacteria	Gammaproteobacteria	Pseudomonadales	Moraxellaceae	Moraxella	caviae	21
Bacteria	Proteobacteria	Gammaproteobacteria	Pseudomonadales	Pseudomonadaceae	Azorhizophilus	paspali	163		Bacteria	Proteobacteria	Gammaproteobacteria	Pseudomonadales	Pseudomonadaceae	Azorhizophilus	paspali	106
Bacteria	Proteobacteria	Gammaproteobacteria	Pseudomonadales	Pseudomonadaceae	Pseudomonas	aeruginosa	1851		Bacteria	Proteobacteria	Gammaproteobacteria	Pseudomonadales	Pseudomonadaceae	Pseudomonas	aeruginosa	1174
Bacteria	Proteobacteria	Gammaproteobacteria	Pseudomonadales	Pseudomonadaceae	Pseudomonas	clemancea	101		Bacteria	Proteobacteria	Gammaproteobacteria	Pseudomonadales	Pseudomonadaceae	Pseudomonas	clemancea	122
Bacteria	Proteobacteria	Gammaproteobacteria	Pseudomonadales	Pseudomonadaceae	Pseudomonas	coronafaciens	35		Bacteria	Proteobacteria	Gammaproteobacteria	Pseudomonadales	Pseudomonadaceae	Pseudomonas	coronafaciens	49
Bacteria	Proteobacteria	Gammaproteobacteria	Pseudomonadales	Pseudomonadaceae	Pseudomonas	lundensis	17		Bacteria	Proteobacteria	Gammaproteobacteria	Pseudomonadales	Pseudomonadaceae	Pseudomonas	lundensis	22
									Bacteria	Proteobacteria	Gammaproteobacteria	Pseudomonadales	Pseudomonadaceae	Pseudomonas	metavorans	11
Bacteria	Proteobacteria	Gammaproteobacteria	Pseudomonadales	Pseudomonadaceae	Pseudomonas	mucidolens	18		Bacteria	Proteobacteria	Gammaproteobacteria	Pseudomonadales	Pseudomonadaceae	Pseudomonas	mucidolens	16
Bacteria	Proteobacteria	Gammaproteobacteria	Pseudomonadales	Pseudomonadaceae	Pseudomonas	otitidis	13431		Bacteria	Proteobacteria	Gammaproteobacteria	Pseudomonadales	Pseudomonadaceae	Pseudomonas	otitidis	13547
Bacteria	Proteobacteria	Gammaproteobacteria	Pseudomonadales	Pseudomonadaceae	Pseudomonas	panacis	21		Bacteria	Proteobacteria	Gammaproteobacteria	Pseudomonadales	Pseudomonadaceae	Pseudomonas	panacis	21
Bacteria	Proteobacteria	Gammaproteobacteria	Pseudomonadales	Pseudomonadaceae	Pseudomonas	panipatensis	4061		Bacteria	Proteobacteria	Gammaproteobacteria	Pseudomonadales	Pseudomonadaceae	Pseudomonas	panipatensis	4164
Bacteria	Proteobacteria	Gammaproteobacteria	Pseudomonadales	Pseudomonadaceae	Pseudomonas	pavonaceae	65		Bacteria	Proteobacteria	Gammaproteobacteria	Pseudomonadales	Pseudomonadaceae	Pseudomonas	pavonaceae	68
Bacteria	Proteobacteria	Gammaproteobacteria	Pseudomonadales	Pseudomonadaceae	Pseudomonas	resinovorans	92		Bacteria	Proteobacteria	Gammaproteobacteria	Pseudomonadales	Pseudomonadaceae	Pseudomonas	resinovorans	88
Bacteria	Proteobacteria	Gammaproteobacteria	Pseudomonadales	Pseudomonadaceae	Pseudomonas	teessidea	202		Bacteria	Proteobacteria	Gammaproteobacteria	Pseudomonadales	Pseudomonadaceae	Pseudomonas	teessidea	163
Bacteria	Proteobacteria	Gammaproteobacteria	Pseudomonadales	Pseudomonadaceae	Pseudomonas	tropicalis	365		Bacteria	Proteobacteria	Gammaproteobacteria	Pseudomonadales	Pseudomonadaceae	Pseudomonas	tropicalis	324
Bacteria	Proteobacteria	Gammaproteobacteria	Vibrionales	Vibrionaceae	Vibrio	litoralis	289		Bacteria	Proteobacteria	Gammaproteobacteria	Vibrionales	Vibrionaceae	Vibrio	litoralis	513
Bacteria	Proteobacteria	Gammaproteobacteria	Xanthomonadales	Xanthomonadaceae	Luteimonas	terricola	22		Bacteria	Proteobacteria	Gammaproteobacteria	Xanthomonadales	Xanthomonadaceae	Luteimonas	terricola	28
Bacteria	Spirochaetes	Leptospirae	Leptospirales	Leptospiraceae	Leptospira	licerasiae	13		Bacteria	Spirochaetes	Leptospirae	Leptospirales	Leptospiraceae	Leptospira	licerasiae	22
Bacteria	Tenericutes	Mollicutes	Mycoplasmatales	Mycoplasmataceae	Mycoplasma	timone	22		Bacteria	Tenericutes	Mollicutes	Mycoplasmatales	Mycoplasmataceae	Mycoplasma	timone	16
Bacteria	Thermi	Deinococci	Deinococcales	Deinococcaceae	Deinococcus	radiodurans	198		Bacteria	Thermi	Deinococci	Deinococcales	Deinococcaceae	Deinococcus	radiodurans	143
									Bacteria	Thermodesulfobacteria	Thermodesulfobacteria	Thermodesulfobacteriales	Thermodesulfobacteriaceae	Thermodesulfatator	atlanticus	11
									Bacteria	Verrucomicrobia	Opitutae	Pelagicoccales	Pelagicoccaceae	Pelagicoccus	croceus	14
Bacteria	Verrucomicrobia	Opitutae	Puniceicoccales	Puniceicoccaceae	Coraliomargarita	akajimensis	17		Bacteria	Verrucomicrobia	Opitutae	Puniceicoccales	Puniceicoccaceae	Coraliomargarita	akajimensis	16
Bacteria	Verrucomicrobia	Verrucomicrobiae	Verrucomicrobiales	Verrucomicrobiaceae	Akkermansia	muciniphila	14
